# Supplementary material for: The Impact Hazard Assessment for Near-Earth Asteroid 2024 YR4
Source: J Astronaut Sci. 2026 Mar 5;73(2):28. doi: 10.1007/s40295-026-00576-0 (PMC12963224; doi:10.1007/s40295-026-00576-0)
Supplement: Supplementary file 1 [file 40295_2026_576_MOESM1_ESM.zip › 2024yr4.aegis.xml]

<?xml version="1.0" encoding="UTF-8"?>
<ades version="2022">
  <obsBlock>
    <obsData>
      <optical>
        <provID>2024 YR4</provID>
        <mode>CCD</mode>
        <stn>W68</stn>
        <obsTime>2024-12-25T07:19:06.902Z</obsTime>
        <rmsTime>1.0</rmsTime>
        <ra>190.949837500</ra>
        <dec>-33.958208333</dec>
        <astCat>Gaia3</astCat>
        <mag>17.30</mag>
        <band>G</band>
        <photCat>Gaia3</photCat>
        <precTime>1</precTime>
        <precRA>0.001</precRA>
        <precDec>0.01</precDec>
        <notes>t</notes>
        <orbProd>Aegis</orbProd>
        <orbID>Aegis_2024 YR4_#1opt</orbID>
        <resRA>1.581</resRA>
        <resDec>-0.855</resDec>
        <selAst>A</selAst>
        <sigTime>1.000</sigTime>
        <biasRA>0.000</biasRA>
        <biasDec>0.000</biasDec>
        <biasTime>0.000</biasTime>
        <photProd>Aegis</photProd>
        <resMag>1.246</resMag>
        <selPhot>A</selPhot>
        <sigMag>0.700</sigMag>
        <biasMag>0.739</biasMag>
        <photMod>H</photMod>
        <sigRA>1.600</sigRA>
        <sigDec>0.700</sigDec>
        <sigCorr>0.000</sigCorr>
        <localUse>
          <obs_stat>chi = 0.67 A = 1 M = 1 RMS_F = T T</obs_stat>
        </localUse>
      </optical>
      <optical>
        <provID>2024 YR4</provID>
        <mode>CCD</mode>
        <stn>703</stn>
        <prog>02</prog>
        <obsTime>2024-12-26T10:08:08.275Z</obsTime>
        <rmsTime>1.0</rmsTime>
        <ra>142.630295833</ra>
        <dec>-7.256044444</dec>
        <astCat>Gaia3</astCat>
        <mag>16.00</mag>
        <band>G</band>
        <photCat>Gaia3</photCat>
        <precTime>1</precTime>
        <precRA>0.001</precRA>
        <precDec>0.01</precDec>
        <orbProd>Aegis</orbProd>
        <orbID>Aegis_2024 YR4_#2opt</orbID>
        <resRA>0.193</resRA>
        <resDec>-0.149</resDec>
        <selAst>A</selAst>
        <sigTime>1.000</sigTime>
        <biasRA>0.000</biasRA>
        <biasDec>0.000</biasDec>
        <biasTime>0.000</biasTime>
        <photProd>Aegis</photProd>
        <resMag>0.473</resMag>
        <selPhot>A</selPhot>
        <sigMag>0.700</sigMag>
        <biasMag>0.739</biasMag>
        <photMod>H</photMod>
        <sigRA>0.220</sigRA>
        <sigDec>0.260</sigDec>
        <sigCorr>0.000</sigCorr>
        <localUse>
          <obs_stat>chi = 0.27 A = 1 M = 1 RMS_F = T T</obs_stat>
        </localUse>
      </optical>
      <optical>
        <provID>2024 YR4</provID>
        <mode>CCD</mode>
        <stn>703</stn>
        <prog>02</prog>
        <obsTime>2024-12-26T10:11:22.589Z</obsTime>
        <rmsTime>1.0</rmsTime>
        <ra>142.591645833</ra>
        <dec>-7.227686111</dec>
        <astCat>Gaia3</astCat>
        <mag>15.80</mag>
        <band>G</band>
        <photCat>Gaia3</photCat>
        <precTime>1</precTime>
        <precRA>0.001</precRA>
        <precDec>0.01</precDec>
        <orbProd>Aegis</orbProd>
        <orbID>Aegis_2024 YR4_#3opt</orbID>
        <resRA>0.137</resRA>
        <resDec>-0.155</resDec>
        <selAst>A</selAst>
        <sigTime>1.000</sigTime>
        <biasRA>0.000</biasRA>
        <biasDec>0.000</biasDec>
        <biasTime>0.000</biasTime>
        <photProd>Aegis</photProd>
        <resMag>0.272</resMag>
        <selPhot>A</selPhot>
        <sigMag>0.700</sigMag>
        <biasMag>0.739</biasMag>
        <photMod>H</photMod>
        <sigRA>0.260</sigRA>
        <sigDec>0.250</sigDec>
        <sigCorr>0.000</sigCorr>
        <localUse>
          <obs_stat>chi = 0.28 A = 1 M = 1 RMS_F = T T</obs_stat>
        </localUse>
      </optical>
      <optical>
        <provID>2024 YR4</provID>
        <mode>CCD</mode>
        <stn>703</stn>
        <prog>02</prog>
        <obsTime>2024-12-26T10:14:36.384Z</obsTime>
        <rmsTime>1.0</rmsTime>
        <ra>142.553291667</ra>
        <dec>-7.199505556</dec>
        <astCat>Gaia3</astCat>
        <mag>16.30</mag>
        <band>G</band>
        <photCat>Gaia3</photCat>
        <precTime>1</precTime>
        <precRA>0.001</precRA>
        <precDec>0.01</precDec>
        <orbProd>Aegis</orbProd>
        <orbID>Aegis_2024 YR4_#4opt</orbID>
        <resRA>0.386</resRA>
        <resDec>-0.276</resDec>
        <selAst>A</selAst>
        <sigTime>1.000</sigTime>
        <biasRA>0.000</biasRA>
        <biasDec>0.000</biasDec>
        <biasTime>0.000</biasTime>
        <photProd>Aegis</photProd>
        <resMag>0.770</resMag>
        <selPhot>A</selPhot>
        <sigMag>0.700</sigMag>
        <biasMag>0.739</biasMag>
        <photMod>H</photMod>
        <sigRA>0.220</sigRA>
        <sigDec>0.260</sigDec>
        <sigCorr>0.000</sigCorr>
        <localUse>
          <obs_stat>chi = 0.54 A = 1 M = 1 RMS_F = T T</obs_stat>
        </localUse>
      </optical>
      <optical>
        <provID>2024 YR4</provID>
        <mode>CCD</mode>
        <stn>703</stn>
        <prog>02</prog>
        <obsTime>2024-12-26T10:17:50.784Z</obsTime>
        <rmsTime>1.0</rmsTime>
        <ra>142.514862500</ra>
        <dec>-7.171230556</dec>
        <astCat>Gaia3</astCat>
        <mag>15.80</mag>
        <band>G</band>
        <photCat>Gaia3</photCat>
        <precTime>1</precTime>
        <precRA>0.001</precRA>
        <precDec>0.01</precDec>
        <orbProd>Aegis</orbProd>
        <orbID>Aegis_2024 YR4_#5opt</orbID>
        <resRA>0.410</resRA>
        <resDec>-0.123</resDec>
        <selAst>A</selAst>
        <sigTime>1.000</sigTime>
        <biasRA>0.000</biasRA>
        <biasDec>0.000</biasDec>
        <biasTime>0.000</biasTime>
        <photProd>Aegis</photProd>
        <resMag>0.268</resMag>
        <selPhot>A</selPhot>
        <sigMag>0.700</sigMag>
        <biasMag>0.739</biasMag>
        <photMod>H</photMod>
        <sigRA>0.230</sigRA>
        <sigDec>0.280</sigDec>
        <sigCorr>0.000</sigCorr>
        <localUse>
          <obs_stat>chi = 0.79 A = 1 M = 1 RMS_F = T T</obs_stat>
        </localUse>
      </optical>
      <optical>
        <provID>2024 YR4</provID>
        <mode>CCD</mode>
        <stn>O38</stn>
        <obsTime>2024-12-26T18:17:17.664Z</obsTime>
        <rmsTime>1.0</rmsTime>
        <ra>138.240958333</ra>
        <dec>-3.678805556</dec>
        <astCat>Gaia2</astCat>
        <mag>16.20</mag>
        <band>w</band>
        <photCat>Gaia2</photCat>
        <precTime>1</precTime>
        <precRA>0.01</precRA>
        <precDec>0.1</precDec>
        <orbProd>Aegis</orbProd>
        <orbID>Aegis_2024 YR4_#6opt</orbID>
        <resRA>0.014</resRA>
        <resDec>0.043</resDec>
        <selAst>A</selAst>
        <sigTime>1.000</sigTime>
        <biasRA>0.000</biasRA>
        <biasDec>0.000</biasDec>
        <biasTime>0.000</biasTime>
        <photProd>Aegis</photProd>
        <resMag>-0.590</resMag>
        <selPhot>A</selPhot>
        <sigMag>0.700</sigMag>
        <biasMag>-0.265</biasMag>
        <photMod>H</photMod>
        <sigRA>1.039</sigRA>
        <sigDec>1.039</sigDec>
        <sigCorr>0.000</sigCorr>
        <localUse>
          <obs_stat>chi = 0.04 A = 1 M = 1 RMS_F = F F</obs_stat>
        </localUse>
      </optical>
      <optical>
        <provID>2024 YR4</provID>
        <mode>CCD</mode>
        <stn>O38</stn>
        <obsTime>2024-12-26T18:17:22.934Z</obsTime>
        <rmsTime>1.0</rmsTime>
        <ra>138.240250000</ra>
        <dec>-3.678194444</dec>
        <astCat>Gaia2</astCat>
        <mag>16.00</mag>
        <band>w</band>
        <photCat>Gaia2</photCat>
        <precTime>1</precTime>
        <precRA>0.01</precRA>
        <precDec>0.1</precDec>
        <orbProd>Aegis</orbProd>
        <orbID>Aegis_2024 YR4_#7opt</orbID>
        <resRA>0.028</resRA>
        <resDec>0.355</resDec>
        <selAst>A</selAst>
        <sigTime>1.000</sigTime>
        <biasRA>0.000</biasRA>
        <biasDec>0.000</biasDec>
        <biasTime>0.000</biasTime>
        <photProd>Aegis</photProd>
        <resMag>-0.790</resMag>
        <selPhot>A</selPhot>
        <sigMag>0.700</sigMag>
        <biasMag>-0.265</biasMag>
        <photMod>H</photMod>
        <sigRA>1.039</sigRA>
        <sigDec>1.039</sigDec>
        <sigCorr>0.000</sigCorr>
        <localUse>
          <obs_stat>chi = 0.33 A = 1 M = 1 RMS_F = F F</obs_stat>
        </localUse>
      </optical>
      <optical>
        <provID>2024 YR4</provID>
        <mode>CCD</mode>
        <stn>O38</stn>
        <obsTime>2024-12-26T18:17:28.118Z</obsTime>
        <rmsTime>1.0</rmsTime>
        <ra>138.239583333</ra>
        <dec>-3.677694444</dec>
        <astCat>Gaia2</astCat>
        <mag>16.10</mag>
        <band>w</band>
        <photCat>Gaia2</photCat>
        <precTime>1</precTime>
        <precRA>0.01</precRA>
        <precDec>0.1</precDec>
        <orbProd>Aegis</orbProd>
        <orbID>Aegis_2024 YR4_#8opt</orbID>
        <resRA>0.149</resRA>
        <resDec>0.298</resDec>
        <selAst>A</selAst>
        <sigTime>1.000</sigTime>
        <biasRA>0.000</biasRA>
        <biasDec>0.000</biasDec>
        <biasTime>0.000</biasTime>
        <photProd>Aegis</photProd>
        <resMag>-0.690</resMag>
        <selPhot>A</selPhot>
        <sigMag>0.700</sigMag>
        <biasMag>-0.265</biasMag>
        <photMod>H</photMod>
        <sigRA>1.039</sigRA>
        <sigDec>1.039</sigDec>
        <sigCorr>0.000</sigCorr>
        <localUse>
          <obs_stat>chi = 0.32 A = 1 M = 1 RMS_F = F F</obs_stat>
        </localUse>
      </optical>
      <optical>
        <provID>2024 YR4</provID>
        <mode>CCD</mode>
        <stn>O38</stn>
        <obsTime>2024-12-26T18:17:33.389Z</obsTime>
        <rmsTime>1.0</rmsTime>
        <ra>138.238833333</ra>
        <dec>-3.677194444</dec>
        <astCat>Gaia2</astCat>
        <mag>16.10</mag>
        <band>w</band>
        <photCat>Gaia2</photCat>
        <precTime>1</precTime>
        <precRA>0.01</precRA>
        <precDec>0.1</precDec>
        <orbProd>Aegis</orbProd>
        <orbID>Aegis_2024 YR4_#9opt</orbID>
        <resRA>0.014</resRA>
        <resDec>0.211</resDec>
        <selAst>A</selAst>
        <sigTime>1.000</sigTime>
        <biasRA>0.000</biasRA>
        <biasDec>0.000</biasDec>
        <biasTime>0.000</biasTime>
        <photProd>Aegis</photProd>
        <resMag>-0.690</resMag>
        <selPhot>A</selPhot>
        <sigMag>0.700</sigMag>
        <biasMag>-0.265</biasMag>
        <photMod>H</photMod>
        <sigRA>1.039</sigRA>
        <sigDec>1.039</sigDec>
        <sigCorr>0.000</sigCorr>
        <localUse>
          <obs_stat>chi = 0.20 A = 1 M = 1 RMS_F = F F</obs_stat>
        </localUse>
      </optical>
      <optical>
        <provID>2024 YR4</provID>
        <mode>CCD</mode>
        <stn>O38</stn>
        <obsTime>2024-12-26T18:17:38.659Z</obsTime>
        <rmsTime>1.0</rmsTime>
        <ra>138.238125000</ra>
        <dec>-3.676694444</dec>
        <astCat>Gaia2</astCat>
        <mag>16.00</mag>
        <band>w</band>
        <photCat>Gaia2</photCat>
        <precTime>1</precTime>
        <precRA>0.01</precRA>
        <precDec>0.1</precDec>
        <orbProd>Aegis</orbProd>
        <orbID>Aegis_2024 YR4_#10opt</orbID>
        <resRA>0.028</resRA>
        <resDec>0.123</resDec>
        <selAst>A</selAst>
        <sigTime>1.000</sigTime>
        <biasRA>0.000</biasRA>
        <biasDec>0.000</biasDec>
        <biasTime>0.000</biasTime>
        <photProd>Aegis</photProd>
        <resMag>-0.790</resMag>
        <selPhot>A</selPhot>
        <sigMag>0.700</sigMag>
        <biasMag>-0.265</biasMag>
        <photMod>H</photMod>
        <sigRA>1.039</sigRA>
        <sigDec>1.039</sigDec>
        <sigCorr>0.000</sigCorr>
        <localUse>
          <obs_stat>chi = 0.12 A = 1 M = 1 RMS_F = F F</obs_stat>
        </localUse>
      </optical>
      <optical>
        <provID>2024 YR4</provID>
        <mode>CCD</mode>
        <stn>O38</stn>
        <obsTime>2024-12-26T18:17:43.843Z</obsTime>
        <rmsTime>1.0</rmsTime>
        <ra>138.237375000</ra>
        <dec>-3.676111111</dec>
        <astCat>Gaia2</astCat>
        <mag>16.00</mag>
        <band>w</band>
        <photCat>Gaia2</photCat>
        <precTime>1</precTime>
        <precRA>0.01</precRA>
        <precDec>0.1</precDec>
        <orbProd>Aegis</orbProd>
        <orbID>Aegis_2024 YR4_#11opt</orbID>
        <resRA>-0.150</resRA>
        <resDec>0.367</resDec>
        <selAst>A</selAst>
        <sigTime>1.000</sigTime>
        <biasRA>0.000</biasRA>
        <biasDec>0.000</biasDec>
        <biasTime>0.000</biasTime>
        <photProd>Aegis</photProd>
        <resMag>-0.790</resMag>
        <selPhot>A</selPhot>
        <sigMag>0.700</sigMag>
        <biasMag>-0.265</biasMag>
        <photMod>H</photMod>
        <sigRA>1.039</sigRA>
        <sigDec>1.039</sigDec>
        <sigCorr>0.000</sigCorr>
        <localUse>
          <obs_stat>chi = 0.35 A = 1 M = 1 RMS_F = F F</obs_stat>
        </localUse>
      </optical>
      <optical>
        <provID>2024 YR4</provID>
        <mode>CCD</mode>
        <stn>O38</stn>
        <obsTime>2024-12-26T18:17:49.114Z</obsTime>
        <rmsTime>1.0</rmsTime>
        <ra>138.236708333</ra>
        <dec>-3.675694444</dec>
        <astCat>Gaia2</astCat>
        <mag>16.10</mag>
        <band>w</band>
        <photCat>Gaia2</photCat>
        <precTime>1</precTime>
        <precRA>0.01</precRA>
        <precDec>0.1</precDec>
        <orbProd>Aegis</orbProd>
        <orbID>Aegis_2024 YR4_#12opt</orbID>
        <resRA>0.013</resRA>
        <resDec>-0.020</resDec>
        <selAst>A</selAst>
        <sigTime>1.000</sigTime>
        <biasRA>0.000</biasRA>
        <biasDec>0.000</biasDec>
        <biasTime>0.000</biasTime>
        <photProd>Aegis</photProd>
        <resMag>-0.690</resMag>
        <selPhot>A</selPhot>
        <sigMag>0.700</sigMag>
        <biasMag>-0.265</biasMag>
        <photMod>H</photMod>
        <sigRA>1.039</sigRA>
        <sigDec>1.039</sigDec>
        <sigCorr>0.000</sigCorr>
        <localUse>
          <obs_stat>chi = 0.02 A = 1 M = 1 RMS_F = F F</obs_stat>
        </localUse>
      </optical>
      <optical>
        <provID>2024 YR4</provID>
        <mode>CCD</mode>
        <stn>O38</stn>
        <obsTime>2024-12-26T18:17:54.298Z</obsTime>
        <rmsTime>1.0</rmsTime>
        <ra>138.236041667</ra>
        <dec>-3.675222222</dec>
        <astCat>Gaia2</astCat>
        <mag>16.20</mag>
        <band>w</band>
        <photCat>Gaia2</photCat>
        <precTime>1</precTime>
        <precRA>0.01</precRA>
        <precDec>0.1</precDec>
        <orbProd>Aegis</orbProd>
        <orbID>Aegis_2024 YR4_#13opt</orbID>
        <resRA>0.134</resRA>
        <resDec>-0.176</resDec>
        <selAst>A</selAst>
        <sigTime>1.000</sigTime>
        <biasRA>0.000</biasRA>
        <biasDec>0.000</biasDec>
        <biasTime>0.000</biasTime>
        <photProd>Aegis</photProd>
        <resMag>-0.590</resMag>
        <selPhot>A</selPhot>
        <sigMag>0.700</sigMag>
        <biasMag>-0.265</biasMag>
        <photMod>H</photMod>
        <sigRA>1.039</sigRA>
        <sigDec>1.039</sigDec>
        <sigCorr>0.000</sigCorr>
        <localUse>
          <obs_stat>chi = 0.19 A = 1 M = 1 RMS_F = F F</obs_stat>
        </localUse>
      </optical>
      <optical>
        <provID>2024 YR4</provID>
        <mode>CCD</mode>
        <stn>O38</stn>
        <obsTime>2024-12-26T18:17:59.568Z</obsTime>
        <rmsTime>1.0</rmsTime>
        <ra>138.235250000</ra>
        <dec>-3.674611111</dec>
        <astCat>Gaia2</astCat>
        <mag>16.10</mag>
        <band>w</band>
        <photCat>Gaia2</photCat>
        <precTime>1</precTime>
        <precRA>0.01</precRA>
        <precDec>0.1</precDec>
        <orbProd>Aegis</orbProd>
        <orbID>Aegis_2024 YR4_#14opt</orbID>
        <resRA>-0.152</resRA>
        <resDec>0.137</resDec>
        <selAst>A</selAst>
        <sigTime>1.000</sigTime>
        <biasRA>0.000</biasRA>
        <biasDec>0.000</biasDec>
        <biasTime>0.000</biasTime>
        <photProd>Aegis</photProd>
        <resMag>-0.690</resMag>
        <selPhot>A</selPhot>
        <sigMag>0.700</sigMag>
        <biasMag>-0.265</biasMag>
        <photMod>H</photMod>
        <sigRA>1.039</sigRA>
        <sigDec>1.039</sigDec>
        <sigCorr>0.000</sigCorr>
        <localUse>
          <obs_stat>chi = 0.17 A = 1 M = 1 RMS_F = F F</obs_stat>
        </localUse>
      </optical>
      <optical>
        <provID>2024 YR4</provID>
        <mode>CCD</mode>
        <stn>O38</stn>
        <obsTime>2024-12-26T18:18:04.752Z</obsTime>
        <rmsTime>1.0</rmsTime>
        <ra>138.234541667</ra>
        <dec>-3.674166667</dec>
        <astCat>Gaia2</astCat>
        <mag>16.10</mag>
        <band>w</band>
        <photCat>Gaia2</photCat>
        <precTime>1</precTime>
        <precRA>0.01</precRA>
        <precDec>0.1</precDec>
        <orbProd>Aegis</orbProd>
        <orbID>Aegis_2024 YR4_#15opt</orbID>
        <resRA>-0.181</resRA>
        <resDec>-0.119</resDec>
        <selAst>A</selAst>
        <sigTime>1.000</sigTime>
        <biasRA>0.000</biasRA>
        <biasDec>0.000</biasDec>
        <biasTime>0.000</biasTime>
        <photProd>Aegis</photProd>
        <resMag>-0.690</resMag>
        <selPhot>A</selPhot>
        <sigMag>0.700</sigMag>
        <biasMag>-0.265</biasMag>
        <photMod>H</photMod>
        <sigRA>1.039</sigRA>
        <sigDec>1.039</sigDec>
        <sigCorr>0.000</sigCorr>
        <localUse>
          <obs_stat>chi = 0.20 A = 1 M = 1 RMS_F = F F</obs_stat>
        </localUse>
      </optical>
      <optical>
        <provID>2024 YR4</provID>
        <mode>CCD</mode>
        <stn>O38</stn>
        <obsTime>2024-12-26T18:18:10.022Z</obsTime>
        <rmsTime>1.0</rmsTime>
        <ra>138.233875000</ra>
        <dec>-3.673638889</dec>
        <astCat>Gaia2</astCat>
        <mag>16.20</mag>
        <band>w</band>
        <photCat>Gaia2</photCat>
        <precTime>1</precTime>
        <precRA>0.01</precRA>
        <precDec>0.1</precDec>
        <orbProd>Aegis</orbProd>
        <orbID>Aegis_2024 YR4_#16opt</orbID>
        <resRA>-0.018</resRA>
        <resDec>-0.106</resDec>
        <selAst>A</selAst>
        <sigTime>1.000</sigTime>
        <biasRA>0.000</biasRA>
        <biasDec>0.000</biasDec>
        <biasTime>0.000</biasTime>
        <photProd>Aegis</photProd>
        <resMag>-0.590</resMag>
        <selPhot>A</selPhot>
        <sigMag>0.700</sigMag>
        <biasMag>-0.265</biasMag>
        <photMod>H</photMod>
        <sigRA>1.039</sigRA>
        <sigDec>1.039</sigDec>
        <sigCorr>0.000</sigCorr>
        <localUse>
          <obs_stat>chi = 0.10 A = 1 M = 1 RMS_F = F F</obs_stat>
        </localUse>
      </optical>
      <optical>
        <provID>2024 YR4</provID>
        <mode>CCD</mode>
        <stn>O38</stn>
        <obsTime>2024-12-26T18:18:15.206Z</obsTime>
        <rmsTime>1.0</rmsTime>
        <ra>138.233166667</ra>
        <dec>-3.673138889</dec>
        <astCat>Gaia2</astCat>
        <mag>16.10</mag>
        <band>w</band>
        <photCat>Gaia2</photCat>
        <precTime>1</precTime>
        <precRA>0.01</precRA>
        <precDec>0.1</precDec>
        <orbProd>Aegis</orbProd>
        <orbID>Aegis_2024 YR4_#17opt</orbID>
        <resRA>-0.047</resRA>
        <resDec>-0.161</resDec>
        <selAst>A</selAst>
        <sigTime>1.000</sigTime>
        <biasRA>0.000</biasRA>
        <biasDec>0.000</biasDec>
        <biasTime>0.000</biasTime>
        <photProd>Aegis</photProd>
        <resMag>-0.690</resMag>
        <selPhot>A</selPhot>
        <sigMag>0.700</sigMag>
        <biasMag>-0.265</biasMag>
        <photMod>H</photMod>
        <sigRA>1.039</sigRA>
        <sigDec>1.039</sigDec>
        <sigCorr>0.000</sigCorr>
        <localUse>
          <obs_stat>chi = 0.16 A = 1 M = 1 RMS_F = F F</obs_stat>
        </localUse>
      </optical>
      <optical>
        <provID>2024 YR4</provID>
        <mode>CCD</mode>
        <stn>W68</stn>
        <obsTime>2024-12-27T05:42:49.507Z</obsTime>
        <rmsTime>1.0</rmsTime>
        <ra>134.170700000</ra>
        <dec>-0.269980556</dec>
        <astCat>Gaia2</astCat>
        <mag>16.54</mag>
        <band>o</band>
        <photCat>Gaia2</photCat>
        <precTime>1</precTime>
        <precRA>0.001</precRA>
        <precDec>0.01</precDec>
        <orbProd>Aegis</orbProd>
        <orbID>Aegis_2024 YR4_#18opt</orbID>
        <resRA>-0.096</resRA>
        <resDec>0.060</resDec>
        <selAst>A</selAst>
        <sigTime>1.000</sigTime>
        <biasRA>0.000</biasRA>
        <biasDec>0.000</biasDec>
        <biasTime>0.000</biasTime>
        <photProd>Aegis</photProd>
        <resMag>0.060</resMag>
        <selPhot>A</selPhot>
        <sigMag>0.500</sigMag>
        <biasMag>0.391</biasMag>
        <photMod>H</photMod>
        <sigRA>0.260</sigRA>
        <sigDec>0.210</sigDec>
        <sigCorr>0.000</sigCorr>
        <localUse>
          <obs_stat>chi = 0.25 A = 1 M = 1 RMS_F = T T</obs_stat>
        </localUse>
      </optical>
      <optical>
        <provID>2024 YR4</provID>
        <mode>CCD</mode>
        <stn>W68</stn>
        <obsTime>2024-12-27T05:46:04.858Z</obsTime>
        <rmsTime>1.0</rmsTime>
        <ra>134.153770833</ra>
        <dec>-0.257750000</dec>
        <astCat>Gaia2</astCat>
        <mag>15.80</mag>
        <band>o</band>
        <photCat>Gaia2</photCat>
        <precTime>1</precTime>
        <precRA>0.001</precRA>
        <precDec>0.01</precDec>
        <orbProd>Aegis</orbProd>
        <orbID>Aegis_2024 YR4_#19opt</orbID>
        <resRA>-0.162</resRA>
        <resDec>0.157</resDec>
        <selAst>A</selAst>
        <sigTime>1.000</sigTime>
        <biasRA>0.000</biasRA>
        <biasDec>0.000</biasDec>
        <biasTime>0.000</biasTime>
        <photProd>Aegis</photProd>
        <resMag>-0.681</resMag>
        <selPhot>A</selPhot>
        <sigMag>0.500</sigMag>
        <biasMag>0.391</biasMag>
        <photMod>H</photMod>
        <sigRA>0.260</sigRA>
        <sigDec>0.210</sigDec>
        <sigCorr>0.000</sigCorr>
        <localUse>
          <obs_stat>chi = 0.54 A = 1 M = 1 RMS_F = T T</obs_stat>
        </localUse>
      </optical>
      <optical>
        <provID>2024 YR4</provID>
        <mode>CCD</mode>
        <stn>W68</stn>
        <obsTime>2024-12-27T06:24:56.621Z</obsTime>
        <rmsTime>1.0</rmsTime>
        <ra>133.953820833</ra>
        <dec>-0.113900000</dec>
        <astCat>Gaia2</astCat>
        <mag>16.28</mag>
        <band>o</band>
        <photCat>Gaia2</photCat>
        <precTime>1</precTime>
        <precRA>0.001</precRA>
        <precDec>0.01</precDec>
        <orbProd>Aegis</orbProd>
        <orbID>Aegis_2024 YR4_#20opt</orbID>
        <resRA>-0.126</resRA>
        <resDec>0.153</resDec>
        <selAst>A</selAst>
        <sigTime>1.000</sigTime>
        <biasRA>0.000</biasRA>
        <biasDec>0.000</biasDec>
        <biasTime>0.000</biasTime>
        <photProd>Aegis</photProd>
        <resMag>-0.220</resMag>
        <selPhot>A</selPhot>
        <sigMag>0.500</sigMag>
        <biasMag>0.391</biasMag>
        <photMod>H</photMod>
        <sigRA>0.210</sigRA>
        <sigDec>0.170</sigDec>
        <sigCorr>0.000</sigCorr>
        <localUse>
          <obs_stat>chi = 0.56 A = 1 M = 1 RMS_F = T T</obs_stat>
        </localUse>
      </optical>
      <optical>
        <provID>2024 YR4</provID>
        <mode>CCD</mode>
        <stn>W68</stn>
        <obsTime>2024-12-27T06:35:29.587Z</obsTime>
        <rmsTime>1.0</rmsTime>
        <ra>133.900200000</ra>
        <dec>-0.075450000</dec>
        <astCat>Gaia2</astCat>
        <mag>16.12</mag>
        <band>o</band>
        <photCat>Gaia2</photCat>
        <precTime>1</precTime>
        <precRA>0.001</precRA>
        <precDec>0.01</precDec>
        <orbProd>Aegis</orbProd>
        <orbID>Aegis_2024 YR4_#21opt</orbID>
        <resRA>-0.061</resRA>
        <resDec>0.053</resDec>
        <selAst>A</selAst>
        <sigTime>1.000</sigTime>
        <biasRA>0.000</biasRA>
        <biasDec>0.000</biasDec>
        <biasTime>0.000</biasTime>
        <photProd>Aegis</photProd>
        <resMag>-0.385</resMag>
        <selPhot>A</selPhot>
        <sigMag>0.500</sigMag>
        <biasMag>0.391</biasMag>
        <photMod>H</photMod>
        <sigRA>0.210</sigRA>
        <sigDec>0.170</sigDec>
        <sigCorr>0.000</sigCorr>
        <localUse>
          <obs_stat>chi = 0.20 A = 1 M = 1 RMS_F = T T</obs_stat>
        </localUse>
      </optical>
      <optical>
        <provID>2024 YR4</provID>
        <mode>CCD</mode>
        <stn>I52</stn>
        <obsTime>2024-12-27T09:21:10.685Z</obsTime>
        <rmsTime>1.0</rmsTime>
        <ra>133.179483333</ra>
        <dec>0.359236111</dec>
        <astCat>Gaia3</astCat>
        <mag>16.60</mag>
        <band>G</band>
        <photCat>Gaia3</photCat>
        <precTime>1</precTime>
        <precRA>0.001</precRA>
        <precDec>0.01</precDec>
        <notes>Z</notes>
        <orbProd>Aegis</orbProd>
        <orbID>Aegis_2024 YR4_#22opt</orbID>
        <resRA>-0.022</resRA>
        <resDec>-0.062</resDec>
        <selAst>A</selAst>
        <sigTime>1.000</sigTime>
        <biasRA>0.000</biasRA>
        <biasDec>0.000</biasDec>
        <biasTime>0.000</biasTime>
        <photProd>Aegis</photProd>
        <resMag>0.362</resMag>
        <selPhot>A</selPhot>
        <sigMag>0.700</sigMag>
        <biasMag>0.739</biasMag>
        <photMod>H</photMod>
        <sigRA>0.140</sigRA>
        <sigDec>0.180</sigDec>
        <sigCorr>0.000</sigCorr>
        <localUse>
          <obs_stat>chi = 0.38 A = 1 M = 1 RMS_F = T T</obs_stat>
        </localUse>
      </optical>
      <optical>
        <provID>2024 YR4</provID>
        <mode>CCD</mode>
        <stn>I52</stn>
        <obsTime>2024-12-27T09:21:25.373Z</obsTime>
        <rmsTime>1.0</rmsTime>
        <ra>133.178375000</ra>
        <dec>0.360075000</dec>
        <astCat>Gaia3</astCat>
        <mag>16.50</mag>
        <band>G</band>
        <photCat>Gaia3</photCat>
        <precTime>1</precTime>
        <precRA>0.001</precRA>
        <precDec>0.01</precDec>
        <notes>Z</notes>
        <orbProd>Aegis</orbProd>
        <orbID>Aegis_2024 YR4_#23opt</orbID>
        <resRA>0.056</resRA>
        <resDec>0.015</resDec>
        <selAst>A</selAst>
        <sigTime>1.000</sigTime>
        <biasRA>0.000</biasRA>
        <biasDec>0.000</biasDec>
        <biasTime>0.000</biasTime>
        <photProd>Aegis</photProd>
        <resMag>0.262</resMag>
        <selPhot>A</selPhot>
        <sigMag>0.700</sigMag>
        <biasMag>0.739</biasMag>
        <photMod>H</photMod>
        <sigRA>0.130</sigRA>
        <sigDec>0.180</sigDec>
        <sigCorr>0.000</sigCorr>
        <localUse>
          <obs_stat>chi = 0.32 A = 1 M = 1 RMS_F = T T</obs_stat>
        </localUse>
      </optical>
      <optical>
        <provID>2024 YR4</provID>
        <mode>CCD</mode>
        <stn>I52</stn>
        <obsTime>2024-12-27T09:21:40.061Z</obsTime>
        <rmsTime>1.0</rmsTime>
        <ra>133.177225000</ra>
        <dec>0.360897222</dec>
        <astCat>Gaia3</astCat>
        <mag>16.40</mag>
        <band>G</band>
        <photCat>Gaia3</photCat>
        <precTime>1</precTime>
        <precRA>0.001</precRA>
        <precDec>0.01</precDec>
        <notes>I</notes>
        <orbProd>Aegis</orbProd>
        <orbID>Aegis_2024 YR4_#24opt</orbID>
        <resRA>-0.016</resRA>
        <resDec>0.033</resDec>
        <selAst>A</selAst>
        <sigTime>1.000</sigTime>
        <biasRA>0.000</biasRA>
        <biasDec>0.000</biasDec>
        <biasTime>0.000</biasTime>
        <photProd>Aegis</photProd>
        <resMag>0.162</resMag>
        <selPhot>A</selPhot>
        <sigMag>0.700</sigMag>
        <biasMag>0.739</biasMag>
        <photMod>H</photMod>
        <sigRA>0.200</sigRA>
        <sigDec>0.270</sigDec>
        <sigCorr>0.000</sigCorr>
        <localUse>
          <obs_stat>chi = 0.10 A = 1 M = 1 RMS_F = T T</obs_stat>
        </localUse>
      </optical>
      <optical>
        <provID>2024 YR4</provID>
        <mode>CCD</mode>
        <stn>I52</stn>
        <obsTime>2024-12-27T09:21:55.699Z</obsTime>
        <rmsTime>1.0</rmsTime>
        <ra>133.176037500</ra>
        <dec>0.361766667</dec>
        <astCat>Gaia3</astCat>
        <mag>16.50</mag>
        <band>G</band>
        <photCat>Gaia3</photCat>
        <precTime>1</precTime>
        <precRA>0.001</precRA>
        <precDec>0.01</precDec>
        <notes>I</notes>
        <orbProd>Aegis</orbProd>
        <orbID>Aegis_2024 YR4_#25opt</orbID>
        <resRA>0.040</resRA>
        <resDec>0.031</resDec>
        <selAst>A</selAst>
        <sigTime>1.000</sigTime>
        <biasRA>0.000</biasRA>
        <biasDec>0.000</biasDec>
        <biasTime>0.000</biasTime>
        <photProd>Aegis</photProd>
        <resMag>0.262</resMag>
        <selPhot>A</selPhot>
        <sigMag>0.700</sigMag>
        <biasMag>0.739</biasMag>
        <photMod>H</photMod>
        <sigRA>0.180</sigRA>
        <sigDec>0.250</sigDec>
        <sigCorr>0.000</sigCorr>
        <localUse>
          <obs_stat>chi = 0.23 A = 1 M = 1 RMS_F = T T</obs_stat>
        </localUse>
      </optical>
      <optical>
        <provID>2024 YR4</provID>
        <mode>CCD</mode>
        <stn>I41</stn>
        <obsTime>2024-12-27T10:06:39.024Z</obsTime>
        <rmsTime>1.0</rmsTime>
        <ra>132.984066667</ra>
        <dec>0.507861111</dec>
        <astCat>Gaia1</astCat>
        <mag>16.87</mag>
        <band>i</band>
        <photCat>Gaia1</photCat>
        <precTime>1</precTime>
        <precRA>0.001</precRA>
        <precDec>0.01</precDec>
        <notes>Z</notes>
        <orbProd>Aegis</orbProd>
        <orbID>Aegis_2024 YR4_#26opt</orbID>
        <resRA>0.554</resRA>
        <resDec>1.675</resDec>
        <selAst>A</selAst>
        <sigTime>1.000</sigTime>
        <biasRA>0.000</biasRA>
        <biasDec>0.000</biasDec>
        <biasTime>0.000</biasTime>
        <photProd>Aegis</photProd>
        <resMag>0.312</resMag>
        <selPhot>A</selPhot>
        <sigMag>0.500</sigMag>
        <biasMag>0.440</biasMag>
        <photMod>H</photMod>
        <sigRA>1.000</sigRA>
        <sigDec>1.000</sigDec>
        <sigCorr>0.000</sigCorr>
        <localUse>
          <obs_stat>chi = 1.76 A = 1 M = 1 RMS_F = T T</obs_stat>
        </localUse>
      </optical>
      <optical>
        <provID>2024 YR4</provID>
        <mode>CCD</mode>
        <stn>I41</stn>
        <obsTime>2024-12-27T10:07:09.005Z</obsTime>
        <rmsTime>1.0</rmsTime>
        <ra>132.981604167</ra>
        <dec>0.509200000</dec>
        <astCat>Gaia1</astCat>
        <mag>16.87</mag>
        <band>i</band>
        <photCat>Gaia1</photCat>
        <precTime>1</precTime>
        <precRA>0.001</precRA>
        <precDec>0.01</precDec>
        <notes>Z</notes>
        <orbProd>Aegis</orbProd>
        <orbID>Aegis_2024 YR4_#27opt</orbID>
        <resRA>-0.216</resRA>
        <resDec>0.642</resDec>
        <selAst>A</selAst>
        <sigTime>1.000</sigTime>
        <biasRA>0.000</biasRA>
        <biasDec>0.000</biasDec>
        <biasTime>0.000</biasTime>
        <photProd>Aegis</photProd>
        <resMag>0.312</resMag>
        <selPhot>A</selPhot>
        <sigMag>0.500</sigMag>
        <biasMag>0.440</biasMag>
        <photMod>H</photMod>
        <sigRA>1.000</sigRA>
        <sigDec>1.000</sigDec>
        <sigCorr>0.000</sigCorr>
        <localUse>
          <obs_stat>chi = 0.66 A = 1 M = 1 RMS_F = T T</obs_stat>
        </localUse>
      </optical>
      <optical>
        <provID>2024 YR4</provID>
        <mode>CCD</mode>
        <stn>900</stn>
        <obsTime>2024-12-27T14:04:58.829Z</obsTime>
        <rmsTime>1.0</rmsTime>
        <ra>132.161125000</ra>
        <dec>1.230277778</dec>
        <astCat>Gaia2</astCat>
        <mag>16.80</mag>
        <band>G</band>
        <photCat>Gaia2</photCat>
        <precTime>1</precTime>
        <precRA>0.01</precRA>
        <precDec>0.1</precDec>
        <notes>K</notes>
        <orbProd>Aegis</orbProd>
        <orbID>Aegis_2024 YR4_#28opt</orbID>
        <resRA>-0.057</resRA>
        <resDec>0.018</resDec>
        <selAst>A</selAst>
        <sigTime>1.000</sigTime>
        <biasRA>0.000</biasRA>
        <biasDec>0.000</biasDec>
        <biasTime>0.000</biasTime>
        <photProd>Aegis</photProd>
        <resMag>-0.196</resMag>
        <selPhot>A</selPhot>
        <sigMag>0.700</sigMag>
        <biasMag>0.114</biasMag>
        <photMod>H</photMod>
        <sigRA>0.600</sigRA>
        <sigDec>0.600</sigDec>
        <sigCorr>0.000</sigCorr>
        <localUse>
          <obs_stat>chi = 0.09 A = 1 M = 1 RMS_F = F F</obs_stat>
        </localUse>
      </optical>
      <optical>
        <provID>2024 YR4</provID>
        <mode>CCD</mode>
        <stn>900</stn>
        <obsTime>2024-12-27T14:16:01.344Z</obsTime>
        <rmsTime>1.0</rmsTime>
        <ra>132.118833333</ra>
        <dec>1.261777778</dec>
        <astCat>Gaia2</astCat>
        <mag>16.80</mag>
        <band>G</band>
        <photCat>Gaia2</photCat>
        <precTime>1</precTime>
        <precRA>0.01</precRA>
        <precDec>0.1</precDec>
        <notes>K</notes>
        <orbProd>Aegis</orbProd>
        <orbID>Aegis_2024 YR4_#29opt</orbID>
        <resRA>0.055</resRA>
        <resDec>0.086</resDec>
        <selAst>A</selAst>
        <sigTime>1.000</sigTime>
        <biasRA>0.000</biasRA>
        <biasDec>0.000</biasDec>
        <biasTime>0.000</biasTime>
        <photProd>Aegis</photProd>
        <resMag>-0.200</resMag>
        <selPhot>A</selPhot>
        <sigMag>0.700</sigMag>
        <biasMag>0.114</biasMag>
        <photMod>H</photMod>
        <sigRA>0.600</sigRA>
        <sigDec>0.600</sigDec>
        <sigCorr>0.000</sigCorr>
        <localUse>
          <obs_stat>chi = 0.17 A = 1 M = 1 RMS_F = F F</obs_stat>
        </localUse>
      </optical>
      <optical>
        <provID>2024 YR4</provID>
        <mode>CMO</mode>
        <stn>Q62</stn>
        <prog>1R</prog>
        <obsTime>2024-12-27T16:52:25.248Z</obsTime>
        <rmsTime>1.0</rmsTime>
        <ra>131.508333333</ra>
        <dec>1.817472222</dec>
        <astCat>ATLAS2</astCat>
        <mag>17.10</mag>
        <band>V</band>
        <photCat>ATLAS2</photCat>
        <precTime>10</precTime>
        <precRA>0.01</precRA>
        <precDec>0.1</precDec>
        <orbProd>Aegis</orbProd>
        <orbID>Aegis_2024 YR4_#30opt</orbID>
        <resRA>0.249</resRA>
        <resDec>0.336</resDec>
        <selAst>A</selAst>
        <sigTime>1.000</sigTime>
        <biasRA>0.000</biasRA>
        <biasDec>0.000</biasDec>
        <biasTime>0.000</biasTime>
        <photProd>Aegis</photProd>
        <resMag>-0.221</resMag>
        <selPhot>A</selPhot>
        <sigMag>0.700</sigMag>
        <biasMag>-0.143</biasMag>
        <photMod>H</photMod>
        <sigRA>1.000</sigRA>
        <sigDec>1.000</sigDec>
        <sigCorr>0.000</sigCorr>
        <localUse>
          <obs_stat>chi = 0.42 A = 1 M = 1 RMS_F = F F</obs_stat>
        </localUse>
      </optical>
      <optical>
        <provID>2024 YR4</provID>
        <mode>CMO</mode>
        <stn>Q62</stn>
        <prog>1R</prog>
        <obsTime>2024-12-27T16:55:12.000Z</obsTime>
        <rmsTime>1.0</rmsTime>
        <ra>131.497958333</ra>
        <dec>1.824444444</dec>
        <astCat>ATLAS2</astCat>
        <mag>17.40</mag>
        <band>V</band>
        <photCat>ATLAS2</photCat>
        <precTime>10</precTime>
        <precRA>0.01</precRA>
        <precDec>0.1</precDec>
        <orbProd>Aegis</orbProd>
        <orbID>Aegis_2024 YR4_#31opt</orbID>
        <resRA>-0.421</resRA>
        <resDec>-0.347</resDec>
        <selAst>A</selAst>
        <sigTime>1.000</sigTime>
        <biasRA>0.000</biasRA>
        <biasDec>0.000</biasDec>
        <biasTime>0.000</biasTime>
        <photProd>Aegis</photProd>
        <resMag>0.078</resMag>
        <selPhot>A</selPhot>
        <sigMag>0.700</sigMag>
        <biasMag>-0.143</biasMag>
        <photMod>H</photMod>
        <sigRA>1.000</sigRA>
        <sigDec>1.000</sigDec>
        <sigCorr>0.000</sigCorr>
        <localUse>
          <obs_stat>chi = 0.54 A = 1 M = 1 RMS_F = F F</obs_stat>
        </localUse>
      </optical>
      <optical>
        <provID>2024 YR4</provID>
        <mode>CMO</mode>
        <stn>Q62</stn>
        <prog>1R</prog>
        <obsTime>2024-12-27T16:57:37.152Z</obsTime>
        <rmsTime>1.0</rmsTime>
        <ra>131.489125000</ra>
        <dec>1.830916667</dec>
        <astCat>ATLAS2</astCat>
        <mag>17.30</mag>
        <band>V</band>
        <photCat>ATLAS2</photCat>
        <precTime>10</precTime>
        <precRA>0.01</precRA>
        <precDec>0.1</precDec>
        <orbProd>Aegis</orbProd>
        <orbID>Aegis_2024 YR4_#32opt</orbID>
        <resRA>-0.341</resRA>
        <resDec>0.540</resDec>
        <selAst>A</selAst>
        <sigTime>1.000</sigTime>
        <biasRA>0.000</biasRA>
        <biasDec>0.000</biasDec>
        <biasTime>0.000</biasTime>
        <photProd>Aegis</photProd>
        <resMag>-0.023</resMag>
        <selPhot>A</selPhot>
        <sigMag>0.700</sigMag>
        <biasMag>-0.143</biasMag>
        <photMod>H</photMod>
        <sigRA>1.000</sigRA>
        <sigDec>1.000</sigDec>
        <sigCorr>0.000</sigCorr>
        <localUse>
          <obs_stat>chi = 0.62 A = 1 M = 1 RMS_F = F F</obs_stat>
        </localUse>
      </optical>
      <optical>
        <provID>2024 YR4</provID>
        <mode>CCD</mode>
        <stn>E55</stn>
        <obsTime>2024-12-27T17:27:30.125Z</obsTime>
        <rmsTime>1.0</rmsTime>
        <ra>131.380820833</ra>
        <dec>1.907083333</dec>
        <astCat>Gaia2</astCat>
        <mag>17.31</mag>
        <band>g</band>
        <photCat>Gaia2</photCat>
        <precTime>1</precTime>
        <precRA>0.001</precRA>
        <precDec>0.01</precDec>
        <orbProd>Aegis</orbProd>
        <orbID>Aegis_2024 YR4_#33opt</orbID>
        <resRA>-0.298</resRA>
        <resDec>0.290</resDec>
        <selAst>A</selAst>
        <sigTime>1.000</sigTime>
        <biasRA>0.000</biasRA>
        <biasDec>0.000</biasDec>
        <biasTime>0.000</biasTime>
        <photProd>Aegis</photProd>
        <resMag>-0.208</resMag>
        <selPhot>A</selPhot>
        <sigMag>0.500</sigMag>
        <biasMag>-0.325</biasMag>
        <photMod>H</photMod>
        <sigRA>0.600</sigRA>
        <sigDec>0.600</sigDec>
        <sigCorr>0.000</sigCorr>
        <localUse>
          <obs_stat>chi = 0.64 A = 1 M = 1 RMS_F = F F</obs_stat>
        </localUse>
      </optical>
      <optical>
        <provID>2024 YR4</provID>
        <mode>CCD</mode>
        <stn>E55</stn>
        <obsTime>2024-12-27T17:28:22.742Z</obsTime>
        <rmsTime>1.0</rmsTime>
        <ra>131.377687500</ra>
        <dec>1.909213889</dec>
        <astCat>Gaia2</astCat>
        <mag>17.38</mag>
        <band>g</band>
        <photCat>Gaia2</photCat>
        <precTime>1</precTime>
        <precRA>0.001</precRA>
        <precDec>0.01</precDec>
        <orbProd>Aegis</orbProd>
        <orbID>Aegis_2024 YR4_#34opt</orbID>
        <resRA>-0.246</resRA>
        <resDec>-0.027</resDec>
        <selAst>A</selAst>
        <sigTime>1.000</sigTime>
        <biasRA>0.000</biasRA>
        <biasDec>0.000</biasDec>
        <biasTime>0.000</biasTime>
        <photProd>Aegis</photProd>
        <resMag>-0.139</resMag>
        <selPhot>A</selPhot>
        <sigMag>0.500</sigMag>
        <biasMag>-0.325</biasMag>
        <photMod>H</photMod>
        <sigRA>0.600</sigRA>
        <sigDec>0.600</sigDec>
        <sigCorr>0.000</sigCorr>
        <localUse>
          <obs_stat>chi = 0.39 A = 1 M = 1 RMS_F = F F</obs_stat>
        </localUse>
      </optical>
      <optical>
        <provID>2024 YR4</provID>
        <mode>CCD</mode>
        <stn>E55</stn>
        <obsTime>2024-12-27T17:29:15.792Z</obsTime>
        <rmsTime>1.0</rmsTime>
        <ra>131.374625000</ra>
        <dec>1.911494444</dec>
        <astCat>Gaia2</astCat>
        <mag>17.34</mag>
        <band>g</band>
        <photCat>Gaia2</photCat>
        <precTime>1</precTime>
        <precRA>0.001</precRA>
        <precDec>0.01</precDec>
        <orbProd>Aegis</orbProd>
        <orbID>Aegis_2024 YR4_#35opt</orbID>
        <resRA>0.147</resRA>
        <resDec>0.133</resDec>
        <selAst>A</selAst>
        <sigTime>1.000</sigTime>
        <biasRA>0.000</biasRA>
        <biasDec>0.000</biasDec>
        <biasTime>0.000</biasTime>
        <photProd>Aegis</photProd>
        <resMag>-0.179</resMag>
        <selPhot>A</selPhot>
        <sigMag>0.500</sigMag>
        <biasMag>-0.325</biasMag>
        <photMod>H</photMod>
        <sigRA>0.600</sigRA>
        <sigDec>0.600</sigDec>
        <sigCorr>0.000</sigCorr>
        <localUse>
          <obs_stat>chi = 0.33 A = 1 M = 1 RMS_F = F F</obs_stat>
        </localUse>
      </optical>
      <optical>
        <provID>2024 YR4</provID>
        <mode>CCD</mode>
        <stn>E55</stn>
        <obsTime>2024-12-27T17:30:08.582Z</obsTime>
        <rmsTime>1.0</rmsTime>
        <ra>131.371450000</ra>
        <dec>1.913777778</dec>
        <astCat>Gaia2</astCat>
        <mag>17.30</mag>
        <band>g</band>
        <photCat>Gaia2</photCat>
        <precTime>1</precTime>
        <precRA>0.001</precRA>
        <precDec>0.01</precDec>
        <orbProd>Aegis</orbProd>
        <orbID>Aegis_2024 YR4_#36opt</orbID>
        <resRA>0.073</resRA>
        <resDec>0.347</resDec>
        <selAst>A</selAst>
        <sigTime>1.000</sigTime>
        <biasRA>0.000</biasRA>
        <biasDec>0.000</biasDec>
        <biasTime>0.000</biasTime>
        <photProd>Aegis</photProd>
        <resMag>-0.219</resMag>
        <selPhot>A</selPhot>
        <sigMag>0.500</sigMag>
        <biasMag>-0.325</biasMag>
        <photMod>H</photMod>
        <sigRA>0.600</sigRA>
        <sigDec>0.600</sigDec>
        <sigCorr>0.000</sigCorr>
        <localUse>
          <obs_stat>chi = 0.59 A = 1 M = 1 RMS_F = F F</obs_stat>
        </localUse>
      </optical>
      <optical>
        <provID>2024 YR4</provID>
        <mode>CCD</mode>
        <stn>M32</stn>
        <obsTime>2024-12-27T20:51:16.416Z</obsTime>
        <rmsTime>1.0</rmsTime>
        <ra>130.858333333</ra>
        <dec>2.255472222</dec>
        <astCat>Gaia2</astCat>
        <mag>16.20</mag>
        <band>R</band>
        <photCat>Gaia2</photCat>
        <precTime>10</precTime>
        <precRA>0.01</precRA>
        <precDec>0.1</precDec>
        <orbProd>Aegis</orbProd>
        <orbID>Aegis_2024 YR4_#37opt</orbID>
        <resRA>0.414</resRA>
        <resDec>0.101</resDec>
        <selAst>d</selAst>
        <sigTime>1.000</sigTime>
        <biasRA>0.000</biasRA>
        <biasDec>0.000</biasDec>
        <biasTime>0.000</biasTime>
        <photProd>Aegis</photProd>
        <resMag>-0.682</resMag>
        <selPhot>A</selPhot>
        <sigMag>0.700</sigMag>
        <biasMag>0.404</biasMag>
        <photMod>H</photMod>
        <sigRA>1.000</sigRA>
        <sigDec>1.000</sigDec>
        <sigCorr>0.000</sigCorr>
        <localUse>
          <obs_stat>chi = 0.42 A = 4 M = 1 RMS_F = T T</obs_stat>
        </localUse>
      </optical>
      <optical>
        <provID>2024 YR4</provID>
        <mode>CCD</mode>
        <stn>M32</stn>
        <obsTime>2024-12-27T20:54:15.264Z</obsTime>
        <rmsTime>1.0</rmsTime>
        <ra>130.849166667</ra>
        <dec>2.262555556</dec>
        <astCat>Gaia2</astCat>
        <mag>16.50</mag>
        <band>R</band>
        <photCat>Gaia2</photCat>
        <precTime>10</precTime>
        <precRA>0.01</precRA>
        <precDec>0.1</precDec>
        <orbProd>Aegis</orbProd>
        <orbID>Aegis_2024 YR4_#38opt</orbID>
        <resRA>0.166</resRA>
        <resDec>0.577</resDec>
        <selAst>d</selAst>
        <sigTime>1.000</sigTime>
        <biasRA>0.000</biasRA>
        <biasDec>0.000</biasDec>
        <biasTime>0.000</biasTime>
        <photProd>Aegis</photProd>
        <resMag>-0.383</resMag>
        <selPhot>A</selPhot>
        <sigMag>0.700</sigMag>
        <biasMag>0.404</biasMag>
        <photMod>H</photMod>
        <sigRA>1.000</sigRA>
        <sigDec>1.000</sigDec>
        <sigCorr>0.000</sigCorr>
        <localUse>
          <obs_stat>chi = 0.60 A = 4 M = 1 RMS_F = T T</obs_stat>
        </localUse>
      </optical>
      <optical>
        <provID>2024 YR4</provID>
        <mode>CCD</mode>
        <stn>M32</stn>
        <obsTime>2024-12-27T20:57:16.704Z</obsTime>
        <rmsTime>1.0</rmsTime>
        <ra>130.840041667</ra>
        <dec>2.269527778</dec>
        <astCat>Gaia2</astCat>
        <mag>16.30</mag>
        <band>R</band>
        <photCat>Gaia2</photCat>
        <precTime>10</precTime>
        <precRA>0.01</precRA>
        <precDec>0.1</precDec>
        <orbProd>Aegis</orbProd>
        <orbID>Aegis_2024 YR4_#39opt</orbID>
        <resRA>0.534</resRA>
        <resDec>0.329</resDec>
        <selAst>d</selAst>
        <sigTime>1.000</sigTime>
        <biasRA>0.000</biasRA>
        <biasDec>0.000</biasDec>
        <biasTime>0.000</biasTime>
        <photProd>Aegis</photProd>
        <resMag>-0.584</resMag>
        <selPhot>A</selPhot>
        <sigMag>0.700</sigMag>
        <biasMag>0.404</biasMag>
        <photMod>H</photMod>
        <sigRA>1.000</sigRA>
        <sigDec>1.000</sigDec>
        <sigCorr>0.000</sigCorr>
        <localUse>
          <obs_stat>chi = 0.63 A = 4 M = 1 RMS_F = T T</obs_stat>
        </localUse>
      </optical>
      <optical>
        <provID>2024 YR4</provID>
        <mode>CCD</mode>
        <stn>M32</stn>
        <obsTime>2024-12-27T21:00:15.552Z</obsTime>
        <rmsTime>1.0</rmsTime>
        <ra>130.830916667</ra>
        <dec>2.276555556</dec>
        <astCat>Gaia2</astCat>
        <mag>16.50</mag>
        <band>R</band>
        <photCat>Gaia2</photCat>
        <precTime>10</precTime>
        <precRA>0.01</precRA>
        <precDec>0.1</precDec>
        <orbProd>Aegis</orbProd>
        <orbID>Aegis_2024 YR4_#40opt</orbID>
        <resRA>0.421</resRA>
        <resDec>0.679</resDec>
        <selAst>d</selAst>
        <sigTime>1.000</sigTime>
        <biasRA>0.000</biasRA>
        <biasDec>0.000</biasDec>
        <biasTime>0.000</biasTime>
        <photProd>Aegis</photProd>
        <resMag>-0.386</resMag>
        <selPhot>A</selPhot>
        <sigMag>0.700</sigMag>
        <biasMag>0.404</biasMag>
        <photMod>H</photMod>
        <sigRA>1.000</sigRA>
        <sigDec>1.000</sigDec>
        <sigCorr>0.000</sigCorr>
        <localUse>
          <obs_stat>chi = 0.80 A = 4 M = 1 RMS_F = T T</obs_stat>
        </localUse>
      </optical>
      <optical>
        <provID>2024 YR4</provID>
        <mode>CCD</mode>
        <stn>L04</stn>
        <obsTime>2024-12-27T22:11:28.896Z</obsTime>
        <rmsTime>1.0</rmsTime>
        <ra>130.614833333</ra>
        <dec>2.441138889</dec>
        <astCat>ATLAS2</astCat>
        <mag>16.50</mag>
        <band>V</band>
        <photCat>ATLAS2</photCat>
        <precTime>10</precTime>
        <precRA>0.01</precRA>
        <precDec>0.1</precDec>
        <notes>K</notes>
        <orbProd>Aegis</orbProd>
        <orbID>Aegis_2024 YR4_#41opt</orbID>
        <resRA>-0.051</resRA>
        <resDec>0.180</resDec>
        <selAst>A</selAst>
        <sigTime>1.000</sigTime>
        <biasRA>0.000</biasRA>
        <biasDec>0.000</biasDec>
        <biasTime>0.000</biasTime>
        <photProd>Aegis</photProd>
        <resMag>-0.960</resMag>
        <selPhot>A</selPhot>
        <sigMag>0.700</sigMag>
        <biasMag>-0.143</biasMag>
        <photMod>H</photMod>
        <sigRA>1.000</sigRA>
        <sigDec>1.000</sigDec>
        <sigCorr>0.000</sigCorr>
        <localUse>
          <obs_stat>chi = 0.18 A = 1 M = 1 RMS_F = F F</obs_stat>
        </localUse>
      </optical>
      <optical>
        <provID>2024 YR4</provID>
        <mode>CCD</mode>
        <stn>L04</stn>
        <obsTime>2024-12-27T22:15:20.448Z</obsTime>
        <rmsTime>1.0</rmsTime>
        <ra>130.603083333</ra>
        <dec>2.449833333</dec>
        <astCat>ATLAS2</astCat>
        <mag>16.60</mag>
        <band>V</band>
        <photCat>ATLAS2</photCat>
        <precTime>10</precTime>
        <precRA>0.01</precRA>
        <precDec>0.1</precDec>
        <notes>K</notes>
        <orbProd>Aegis</orbProd>
        <orbID>Aegis_2024 YR4_#42opt</orbID>
        <resRA>-0.214</resRA>
        <resDec>0.345</resDec>
        <selAst>A</selAst>
        <sigTime>1.000</sigTime>
        <biasRA>0.000</biasRA>
        <biasDec>0.000</biasDec>
        <biasTime>0.000</biasTime>
        <photProd>Aegis</photProd>
        <resMag>-0.862</resMag>
        <selPhot>A</selPhot>
        <sigMag>0.700</sigMag>
        <biasMag>-0.143</biasMag>
        <photMod>H</photMod>
        <sigRA>1.000</sigRA>
        <sigDec>1.000</sigDec>
        <sigCorr>0.000</sigCorr>
        <localUse>
          <obs_stat>chi = 0.40 A = 1 M = 1 RMS_F = F F</obs_stat>
        </localUse>
      </optical>
      <optical>
        <provID>2024 YR4</provID>
        <mode>CCD</mode>
        <stn>L04</stn>
        <obsTime>2024-12-27T22:19:03.360Z</obsTime>
        <rmsTime>1.0</rmsTime>
        <ra>130.591875000</ra>
        <dec>2.458083333</dec>
        <astCat>ATLAS2</astCat>
        <mag>16.80</mag>
        <band>V</band>
        <photCat>ATLAS2</photCat>
        <precTime>10</precTime>
        <precRA>0.01</precRA>
        <precDec>0.1</precDec>
        <notes>K</notes>
        <orbProd>Aegis</orbProd>
        <orbID>Aegis_2024 YR4_#43opt</orbID>
        <resRA>-0.028</resRA>
        <resDec>0.127</resDec>
        <selAst>A</selAst>
        <sigTime>1.000</sigTime>
        <biasRA>0.000</biasRA>
        <biasDec>0.000</biasDec>
        <biasTime>0.000</biasTime>
        <photProd>Aegis</photProd>
        <resMag>-0.663</resMag>
        <selPhot>A</selPhot>
        <sigMag>0.700</sigMag>
        <biasMag>-0.143</biasMag>
        <photMod>H</photMod>
        <sigRA>1.000</sigRA>
        <sigDec>1.000</sigDec>
        <sigCorr>0.000</sigCorr>
        <localUse>
          <obs_stat>chi = 0.13 A = 1 M = 1 RMS_F = F F</obs_stat>
        </localUse>
      </optical>
      <optical>
        <provID>2024 YR4</provID>
        <mode>CMO</mode>
        <stn>D49</stn>
        <obsTime>2024-12-27T23:06:41.990Z</obsTime>
        <rmsTime>1.0</rmsTime>
        <ra>130.477820833</ra>
        <dec>2.571038889</dec>
        <astCat>Gaia2</astCat>
        <mag>17.20</mag>
        <band>G</band>
        <photCat>Gaia2</photCat>
        <precTime>1</precTime>
        <precRA>0.001</precRA>
        <precDec>0.01</precDec>
        <notes>K</notes>
        <orbProd>Aegis</orbProd>
        <orbID>Aegis_2024 YR4_#44opt</orbID>
        <resRA>-0.324</resRA>
        <resDec>0.452</resDec>
        <selAst>A</selAst>
        <sigTime>1.000</sigTime>
        <biasRA>0.000</biasRA>
        <biasDec>0.000</biasDec>
        <biasTime>0.000</biasTime>
        <photProd>Aegis</photProd>
        <resMag>-0.027</resMag>
        <selPhot>A</selPhot>
        <sigMag>0.700</sigMag>
        <biasMag>0.114</biasMag>
        <photMod>H</photMod>
        <sigRA>0.600</sigRA>
        <sigDec>0.600</sigDec>
        <sigCorr>0.000</sigCorr>
        <localUse>
          <obs_stat>chi = 0.88 A = 1 M = 1 RMS_F = F F</obs_stat>
        </localUse>
      </optical>
      <optical>
        <provID>2024 YR4</provID>
        <mode>CMO</mode>
        <stn>D49</stn>
        <obsTime>2024-12-27T23:16:06.874Z</obsTime>
        <rmsTime>1.0</rmsTime>
        <ra>130.450108333</ra>
        <dec>2.591530556</dec>
        <astCat>Gaia2</astCat>
        <mag>16.80</mag>
        <band>G</band>
        <photCat>Gaia2</photCat>
        <precTime>1</precTime>
        <precRA>0.001</precRA>
        <precDec>0.01</precDec>
        <notes>K</notes>
        <orbProd>Aegis</orbProd>
        <orbID>Aegis_2024 YR4_#45opt</orbID>
        <resRA>-0.039</resRA>
        <resDec>0.286</resDec>
        <selAst>A</selAst>
        <sigTime>1.000</sigTime>
        <biasRA>0.000</biasRA>
        <biasDec>0.000</biasDec>
        <biasTime>0.000</biasTime>
        <photProd>Aegis</photProd>
        <resMag>-0.430</resMag>
        <selPhot>A</selPhot>
        <sigMag>0.700</sigMag>
        <biasMag>0.114</biasMag>
        <photMod>H</photMod>
        <sigRA>0.600</sigRA>
        <sigDec>0.600</sigDec>
        <sigCorr>0.000</sigCorr>
        <localUse>
          <obs_stat>chi = 0.47 A = 1 M = 1 RMS_F = F F</obs_stat>
        </localUse>
      </optical>
      <optical>
        <provID>2024 YR4</provID>
        <mode>CMO</mode>
        <stn>D49</stn>
        <obsTime>2024-12-27T23:25:22.771Z</obsTime>
        <rmsTime>1.0</rmsTime>
        <ra>130.422741667</ra>
        <dec>2.611630556</dec>
        <astCat>Gaia2</astCat>
        <mag>16.90</mag>
        <band>G</band>
        <photCat>Gaia2</photCat>
        <precTime>1</precTime>
        <precRA>0.001</precRA>
        <precDec>0.01</precDec>
        <notes>K</notes>
        <orbProd>Aegis</orbProd>
        <orbID>Aegis_2024 YR4_#46opt</orbID>
        <resRA>-0.179</resRA>
        <resDec>0.216</resDec>
        <selAst>A</selAst>
        <sigTime>1.000</sigTime>
        <biasRA>0.000</biasRA>
        <biasDec>0.000</biasDec>
        <biasTime>0.000</biasTime>
        <photProd>Aegis</photProd>
        <resMag>-0.334</resMag>
        <selPhot>A</selPhot>
        <sigMag>0.700</sigMag>
        <biasMag>0.114</biasMag>
        <photMod>H</photMod>
        <sigRA>0.600</sigRA>
        <sigDec>0.600</sigDec>
        <sigCorr>0.000</sigCorr>
        <localUse>
          <obs_stat>chi = 0.44 A = 1 M = 1 RMS_F = F F</obs_stat>
        </localUse>
      </optical>
      <optical>
        <provID>2024 YR4</provID>
        <mode>CMO</mode>
        <stn>160</stn>
        <obsTime>2024-12-27T23:31:51.744Z</obsTime>
        <rmsTime>1.0</rmsTime>
        <ra>130.390020833</ra>
        <dec>2.621661111</dec>
        <astCat>Gaia2</astCat>
        <mag>16.60</mag>
        <band>G</band>
        <photCat>Gaia2</photCat>
        <precTime>10</precTime>
        <precRA>0.001</precRA>
        <precDec>0.01</precDec>
        <notes>K</notes>
        <orbProd>Aegis</orbProd>
        <orbID>Aegis_2024 YR4_#47opt</orbID>
        <resRA>-0.431</resRA>
        <resDec>-0.194</resDec>
        <selAst>A</selAst>
        <sigTime>1.000</sigTime>
        <biasRA>0.000</biasRA>
        <biasDec>0.000</biasDec>
        <biasTime>0.000</biasTime>
        <photProd>Aegis</photProd>
        <resMag>-0.636</resMag>
        <selPhot>A</selPhot>
        <sigMag>0.700</sigMag>
        <biasMag>0.114</biasMag>
        <photMod>H</photMod>
        <sigRA>0.600</sigRA>
        <sigDec>0.600</sigDec>
        <sigCorr>0.000</sigCorr>
        <localUse>
          <obs_stat>chi = 0.78 A = 1 M = 1 RMS_F = F F</obs_stat>
        </localUse>
      </optical>
      <optical>
        <provID>2024 YR4</provID>
        <mode>CMO</mode>
        <stn>160</stn>
        <obsTime>2024-12-27T23:34:22.080Z</obsTime>
        <rmsTime>1.0</rmsTime>
        <ra>130.382679167</ra>
        <dec>2.627088889</dec>
        <astCat>Gaia2</astCat>
        <mag>16.60</mag>
        <band>G</band>
        <photCat>Gaia2</photCat>
        <precTime>10</precTime>
        <precRA>0.001</precRA>
        <precDec>0.01</precDec>
        <notes>K</notes>
        <orbProd>Aegis</orbProd>
        <orbID>Aegis_2024 YR4_#48opt</orbID>
        <resRA>-0.123</resRA>
        <resDec>-0.110</resDec>
        <selAst>A</selAst>
        <sigTime>1.000</sigTime>
        <biasRA>0.000</biasRA>
        <biasDec>0.000</biasDec>
        <biasTime>0.000</biasTime>
        <photProd>Aegis</photProd>
        <resMag>-0.637</resMag>
        <selPhot>A</selPhot>
        <sigMag>0.700</sigMag>
        <biasMag>0.114</biasMag>
        <photMod>H</photMod>
        <sigRA>0.600</sigRA>
        <sigDec>0.600</sigDec>
        <sigCorr>0.000</sigCorr>
        <localUse>
          <obs_stat>chi = 0.27 A = 1 M = 1 RMS_F = F F</obs_stat>
        </localUse>
      </optical>
      <optical>
        <provID>2024 YR4</provID>
        <mode>CMO</mode>
        <stn>K74</stn>
        <obsTime>2024-12-28T01:31:47.914Z</obsTime>
        <rmsTime>1.0</rmsTime>
        <ra>130.041329167</ra>
        <dec>2.865319444</dec>
        <astCat>ATLAS2</astCat>
        <mag>17.40</mag>
        <band>V</band>
        <photCat>ATLAS2</photCat>
        <precTime>1</precTime>
        <precRA>0.001</precRA>
        <precDec>0.01</precDec>
        <notes>K</notes>
        <orbProd>Aegis</orbProd>
        <orbID>Aegis_2024 YR4_#49opt</orbID>
        <resRA>-0.014</resRA>
        <resDec>0.282</resDec>
        <selAst>A</selAst>
        <sigTime>1.000</sigTime>
        <biasRA>0.000</biasRA>
        <biasDec>0.000</biasDec>
        <biasTime>0.000</biasTime>
        <photProd>Aegis</photProd>
        <resMag>-0.140</resMag>
        <selPhot>A</selPhot>
        <sigMag>0.700</sigMag>
        <biasMag>-0.143</biasMag>
        <photMod>H</photMod>
        <sigRA>1.000</sigRA>
        <sigDec>1.000</sigDec>
        <sigCorr>0.000</sigCorr>
        <localUse>
          <obs_stat>chi = 0.28 A = 1 M = 1 RMS_F = F F</obs_stat>
        </localUse>
      </optical>
      <optical>
        <provID>2024 YR4</provID>
        <mode>CMO</mode>
        <stn>K74</stn>
        <obsTime>2024-12-28T01:33:23.818Z</obsTime>
        <rmsTime>1.0</rmsTime>
        <ra>130.036870833</ra>
        <dec>2.868500000</dec>
        <astCat>ATLAS2</astCat>
        <mag>17.20</mag>
        <band>V</band>
        <photCat>ATLAS2</photCat>
        <precTime>1</precTime>
        <precRA>0.001</precRA>
        <precDec>0.01</precDec>
        <notes>K</notes>
        <orbProd>Aegis</orbProd>
        <orbID>Aegis_2024 YR4_#50opt</orbID>
        <resRA>0.134</resRA>
        <resDec>0.019</resDec>
        <selAst>A</selAst>
        <sigTime>1.000</sigTime>
        <biasRA>0.000</biasRA>
        <biasDec>0.000</biasDec>
        <biasTime>0.000</biasTime>
        <photProd>Aegis</photProd>
        <resMag>-0.340</resMag>
        <selPhot>A</selPhot>
        <sigMag>0.700</sigMag>
        <biasMag>-0.143</biasMag>
        <photMod>H</photMod>
        <sigRA>1.000</sigRA>
        <sigDec>1.000</sigDec>
        <sigCorr>0.000</sigCorr>
        <localUse>
          <obs_stat>chi = 0.13 A = 1 M = 1 RMS_F = F F</obs_stat>
        </localUse>
      </optical>
      <optical>
        <provID>2024 YR4</provID>
        <mode>CMO</mode>
        <stn>K74</stn>
        <obsTime>2024-12-28T01:34:59.722Z</obsTime>
        <rmsTime>1.0</rmsTime>
        <ra>130.032329167</ra>
        <dec>2.871769444</dec>
        <astCat>ATLAS2</astCat>
        <mag>17.20</mag>
        <band>V</band>
        <photCat>ATLAS2</photCat>
        <precTime>1</precTime>
        <precRA>0.001</precRA>
        <precDec>0.01</precDec>
        <notes>K</notes>
        <orbProd>Aegis</orbProd>
        <orbID>Aegis_2024 YR4_#51opt</orbID>
        <resRA>-0.030</resRA>
        <resDec>0.086</resDec>
        <selAst>A</selAst>
        <sigTime>1.000</sigTime>
        <biasRA>0.000</biasRA>
        <biasDec>0.000</biasDec>
        <biasTime>0.000</biasTime>
        <photProd>Aegis</photProd>
        <resMag>-0.341</resMag>
        <selPhot>A</selPhot>
        <sigMag>0.700</sigMag>
        <biasMag>-0.143</biasMag>
        <photMod>H</photMod>
        <sigRA>1.000</sigRA>
        <sigDec>1.000</sigDec>
        <sigCorr>0.000</sigCorr>
        <localUse>
          <obs_stat>chi = 0.09 A = 1 M = 1 RMS_F = F F</obs_stat>
        </localUse>
      </optical>
      <optical>
        <provID>2024 YR4</provID>
        <mode>CCD</mode>
        <stn>033</stn>
        <prog>01</prog>
        <obsTime>2024-12-28T02:56:13.632Z</obsTime>
        <rmsTime>1.0</rmsTime>
        <ra>129.807658333</ra>
        <dec>3.032277778</dec>
        <astCat>Gaia3E</astCat>
        <mag>17.20</mag>
        <band>G</band>
        <photCat>Gaia3E</photCat>
        <precTime>1</precTime>
        <precRA>0.001</precRA>
        <precDec>0.01</precDec>
        <orbProd>Aegis</orbProd>
        <orbID>Aegis_2024 YR4_#52opt</orbID>
        <resRA>0.110</resRA>
        <resDec>0.214</resDec>
        <selAst>A</selAst>
        <sigTime>1.000</sigTime>
        <biasRA>0.000</biasRA>
        <biasDec>0.000</biasDec>
        <biasTime>0.000</biasTime>
        <photProd>Aegis</photProd>
        <resMag>0.089</resMag>
        <selPhot>A</selPhot>
        <sigMag>0.700</sigMag>
        <biasMag>0.320</biasMag>
        <photMod>H</photMod>
        <sigRA>0.735</sigRA>
        <sigDec>0.735</sigDec>
        <sigCorr>0.000</sigCorr>
        <localUse>
          <obs_stat>chi = 0.33 A = 1 M = 1 RMS_F = F F</obs_stat>
        </localUse>
      </optical>
      <optical>
        <provID>2024 YR4</provID>
        <mode>CCD</mode>
        <stn>033</stn>
        <prog>01</prog>
        <obsTime>2024-12-28T02:56:40.416Z</obsTime>
        <rmsTime>1.0</rmsTime>
        <ra>129.806416667</ra>
        <dec>3.033111111</dec>
        <astCat>Gaia3E</astCat>
        <mag>17.40</mag>
        <band>G</band>
        <photCat>Gaia3E</photCat>
        <precTime>1</precTime>
        <precRA>0.001</precRA>
        <precDec>0.01</precDec>
        <orbProd>Aegis</orbProd>
        <orbID>Aegis_2024 YR4_#53opt</orbID>
        <resRA>-0.050</resRA>
        <resDec>0.073</resDec>
        <selAst>A</selAst>
        <sigTime>1.000</sigTime>
        <biasRA>0.000</biasRA>
        <biasDec>0.000</biasDec>
        <biasTime>0.000</biasTime>
        <photProd>Aegis</photProd>
        <resMag>0.289</resMag>
        <selPhot>A</selPhot>
        <sigMag>0.700</sigMag>
        <biasMag>0.320</biasMag>
        <photMod>H</photMod>
        <sigRA>0.735</sigRA>
        <sigDec>0.735</sigDec>
        <sigCorr>0.000</sigCorr>
        <localUse>
          <obs_stat>chi = 0.12 A = 1 M = 1 RMS_F = F F</obs_stat>
        </localUse>
      </optical>
      <optical>
        <provID>2024 YR4</provID>
        <mode>CCD</mode>
        <stn>033</stn>
        <prog>01</prog>
        <obsTime>2024-12-28T02:57:06.336Z</obsTime>
        <rmsTime>1.0</rmsTime>
        <ra>129.805245833</ra>
        <dec>3.033944444</dec>
        <astCat>Gaia3E</astCat>
        <mag>17.50</mag>
        <band>G</band>
        <photCat>Gaia3E</photCat>
        <precTime>1</precTime>
        <precRA>0.001</precRA>
        <precDec>0.01</precDec>
        <orbProd>Aegis</orbProd>
        <orbID>Aegis_2024 YR4_#54opt</orbID>
        <resRA>-0.095</resRA>
        <resDec>0.035</resDec>
        <selAst>A</selAst>
        <sigTime>1.000</sigTime>
        <biasRA>0.000</biasRA>
        <biasDec>0.000</biasDec>
        <biasTime>0.000</biasTime>
        <photProd>Aegis</photProd>
        <resMag>0.389</resMag>
        <selPhot>A</selPhot>
        <sigMag>0.700</sigMag>
        <biasMag>0.320</biasMag>
        <photMod>H</photMod>
        <sigRA>0.735</sigRA>
        <sigDec>0.735</sigDec>
        <sigCorr>0.000</sigCorr>
        <localUse>
          <obs_stat>chi = 0.13 A = 1 M = 1 RMS_F = F F</obs_stat>
        </localUse>
      </optical>
      <optical>
        <provID>2024 YR4</provID>
        <mode>CCD</mode>
        <stn>033</stn>
        <prog>01</prog>
        <obsTime>2024-12-28T02:57:33.120Z</obsTime>
        <rmsTime>1.0</rmsTime>
        <ra>129.804075000</ra>
        <dec>3.034833333</dec>
        <astCat>Gaia3E</astCat>
        <mag>17.50</mag>
        <band>G</band>
        <photCat>Gaia3E</photCat>
        <precTime>1</precTime>
        <precRA>0.001</precRA>
        <precDec>0.01</precDec>
        <orbProd>Aegis</orbProd>
        <orbID>Aegis_2024 YR4_#55opt</orbID>
        <resRA>-0.002</resRA>
        <resDec>0.096</resDec>
        <selAst>A</selAst>
        <sigTime>1.000</sigTime>
        <biasRA>0.000</biasRA>
        <biasDec>0.000</biasDec>
        <biasTime>0.000</biasTime>
        <photProd>Aegis</photProd>
        <resMag>0.389</resMag>
        <selPhot>A</selPhot>
        <sigMag>0.700</sigMag>
        <biasMag>0.320</biasMag>
        <photMod>H</photMod>
        <sigRA>0.735</sigRA>
        <sigDec>0.735</sigDec>
        <sigCorr>0.000</sigCorr>
        <localUse>
          <obs_stat>chi = 0.13 A = 1 M = 1 RMS_F = F F</obs_stat>
        </localUse>
      </optical>
      <optical>
        <provID>2024 YR4</provID>
        <mode>CCD</mode>
        <stn>033</stn>
        <prog>01</prog>
        <obsTime>2024-12-28T02:58:05.952Z</obsTime>
        <rmsTime>1.0</rmsTime>
        <ra>129.802575000</ra>
        <dec>3.035916667</dec>
        <astCat>Gaia3E</astCat>
        <mag>17.60</mag>
        <band>G</band>
        <photCat>Gaia3E</photCat>
        <precTime>1</precTime>
        <precRA>0.001</precRA>
        <precDec>0.01</precDec>
        <orbProd>Aegis</orbProd>
        <orbID>Aegis_2024 YR4_#56opt</orbID>
        <resRA>-0.124</resRA>
        <resDec>0.149</resDec>
        <selAst>A</selAst>
        <sigTime>1.000</sigTime>
        <biasRA>0.000</biasRA>
        <biasDec>0.000</biasDec>
        <biasTime>0.000</biasTime>
        <photProd>Aegis</photProd>
        <resMag>0.489</resMag>
        <selPhot>A</selPhot>
        <sigMag>0.700</sigMag>
        <biasMag>0.320</biasMag>
        <photMod>H</photMod>
        <sigRA>0.735</sigRA>
        <sigDec>0.735</sigDec>
        <sigCorr>0.000</sigCorr>
        <localUse>
          <obs_stat>chi = 0.25 A = 1 M = 1 RMS_F = F F</obs_stat>
        </localUse>
      </optical>
      <optical>
        <provID>2024 YR4</provID>
        <mode>CCD</mode>
        <stn>033</stn>
        <prog>01</prog>
        <obsTime>2024-12-28T02:59:01.248Z</obsTime>
        <rmsTime>1.0</rmsTime>
        <ra>129.800116667</ra>
        <dec>3.037722222</dec>
        <astCat>Gaia3E</astCat>
        <mag>17.70</mag>
        <band>G</band>
        <photCat>Gaia3E</photCat>
        <precTime>1</precTime>
        <precRA>0.001</precRA>
        <precDec>0.01</precDec>
        <orbProd>Aegis</orbProd>
        <orbID>Aegis_2024 YR4_#57opt</orbID>
        <resRA>-0.087</resRA>
        <resDec>0.172</resDec>
        <selAst>A</selAst>
        <sigTime>1.000</sigTime>
        <biasRA>0.000</biasRA>
        <biasDec>0.000</biasDec>
        <biasTime>0.000</biasTime>
        <photProd>Aegis</photProd>
        <resMag>0.588</resMag>
        <selPhot>A</selPhot>
        <sigMag>0.700</sigMag>
        <biasMag>0.320</biasMag>
        <photMod>H</photMod>
        <sigRA>0.735</sigRA>
        <sigDec>0.735</sigDec>
        <sigCorr>0.000</sigCorr>
        <localUse>
          <obs_stat>chi = 0.26 A = 1 M = 1 RMS_F = F F</obs_stat>
        </localUse>
      </optical>
      <optical>
        <provID>2024 YR4</provID>
        <mode>CCD</mode>
        <stn>703</stn>
        <prog>01</prog>
        <obsTime>2024-12-28T08:18:04.550Z</obsTime>
        <rmsTime>1.0</rmsTime>
        <ra>129.129704167</ra>
        <dec>3.645050000</dec>
        <astCat>Gaia2</astCat>
        <mag>17.31</mag>
        <band>G</band>
        <photCat>Gaia2</photCat>
        <precTime>1</precTime>
        <precRA>0.001</precRA>
        <precDec>0.01</precDec>
        <orbProd>Aegis</orbProd>
        <orbID>Aegis_2024 YR4_#58opt</orbID>
        <resRA>-0.047</resRA>
        <resDec>0.191</resDec>
        <selAst>A</selAst>
        <sigTime>1.000</sigTime>
        <biasRA>0.000</biasRA>
        <biasDec>0.000</biasDec>
        <biasTime>0.000</biasTime>
        <photProd>Aegis</photProd>
        <resMag>-0.174</resMag>
        <selPhot>A</selPhot>
        <sigMag>0.500</sigMag>
        <biasMag>0.069</biasMag>
        <photMod>H</photMod>
        <sigRA>0.800</sigRA>
        <sigDec>0.800</sigDec>
        <sigCorr>0.000</sigCorr>
        <localUse>
          <obs_stat>chi = 0.24 A = 1 M = 1 RMS_F = F F</obs_stat>
        </localUse>
      </optical>
      <optical>
        <provID>2024 YR4</provID>
        <mode>CCD</mode>
        <stn>703</stn>
        <prog>01</prog>
        <obsTime>2024-12-28T08:21:21.024Z</obsTime>
        <rmsTime>1.0</rmsTime>
        <ra>129.121754167</ra>
        <dec>3.650700000</dec>
        <astCat>Gaia2</astCat>
        <precTime>1</precTime>
        <precRA>0.001</precRA>
        <precDec>0.01</precDec>
        <orbProd>Aegis</orbProd>
        <orbID>Aegis_2024 YR4_#59opt</orbID>
        <resRA>0.296</resRA>
        <resDec>0.426</resDec>
        <selAst>A</selAst>
        <sigTime>1.000</sigTime>
        <biasRA>0.000</biasRA>
        <biasDec>0.000</biasDec>
        <biasTime>0.000</biasTime>
        <sigRA>0.800</sigRA>
        <sigDec>0.800</sigDec>
        <sigCorr>0.000</sigCorr>
        <localUse>
          <obs_stat>chi = 0.65 A = 1 M = 1 RMS_F = F F</obs_stat>
        </localUse>
      </optical>
      <optical>
        <provID>2024 YR4</provID>
        <mode>CCD</mode>
        <stn>703</stn>
        <prog>01</prog>
        <obsTime>2024-12-28T08:24:37.757Z</obsTime>
        <rmsTime>1.0</rmsTime>
        <ra>129.113625000</ra>
        <dec>3.656169444</dec>
        <astCat>Gaia2</astCat>
        <mag>17.12</mag>
        <band>G</band>
        <photCat>Gaia2</photCat>
        <precTime>1</precTime>
        <precRA>0.001</precRA>
        <precDec>0.01</precDec>
        <orbProd>Aegis</orbProd>
        <orbID>Aegis_2024 YR4_#60opt</orbID>
        <resRA>0.012</resRA>
        <resDec>0.016</resDec>
        <selAst>A</selAst>
        <sigTime>1.000</sigTime>
        <biasRA>0.000</biasRA>
        <biasDec>0.000</biasDec>
        <biasTime>0.000</biasTime>
        <photProd>Aegis</photProd>
        <resMag>-0.366</resMag>
        <selPhot>A</selPhot>
        <sigMag>0.500</sigMag>
        <biasMag>0.069</biasMag>
        <photMod>H</photMod>
        <sigRA>0.800</sigRA>
        <sigDec>0.800</sigDec>
        <sigCorr>0.000</sigCorr>
        <localUse>
          <obs_stat>chi = 0.03 A = 1 M = 1 RMS_F = F F</obs_stat>
        </localUse>
      </optical>
      <optical>
        <provID>2024 YR4</provID>
        <mode>CCD</mode>
        <stn>703</stn>
        <prog>01</prog>
        <obsTime>2024-12-28T08:27:54.144Z</obsTime>
        <rmsTime>1.0</rmsTime>
        <ra>129.105570833</ra>
        <dec>3.661811111</dec>
        <astCat>Gaia2</astCat>
        <mag>17.26</mag>
        <band>G</band>
        <photCat>Gaia2</photCat>
        <precTime>1</precTime>
        <precRA>0.001</precRA>
        <precDec>0.01</precDec>
        <orbProd>Aegis</orbProd>
        <orbID>Aegis_2024 YR4_#61opt</orbID>
        <resRA>-0.074</resRA>
        <resDec>0.292</resDec>
        <selAst>A</selAst>
        <sigTime>1.000</sigTime>
        <biasRA>0.000</biasRA>
        <biasDec>0.000</biasDec>
        <biasTime>0.000</biasTime>
        <photProd>Aegis</photProd>
        <resMag>-0.227</resMag>
        <selPhot>A</selPhot>
        <sigMag>0.500</sigMag>
        <biasMag>0.069</biasMag>
        <photMod>H</photMod>
        <sigRA>0.800</sigRA>
        <sigDec>0.800</sigDec>
        <sigCorr>0.000</sigCorr>
        <localUse>
          <obs_stat>chi = 0.37 A = 1 M = 1 RMS_F = F F</obs_stat>
        </localUse>
      </optical>
      <optical>
        <provID>2024 YR4</provID>
        <mode>CCD</mode>
        <stn>I52</stn>
        <obsTime>2024-12-28T10:53:56.314Z</obsTime>
        <rmsTime>1.0</rmsTime>
        <ra>128.756970833</ra>
        <dec>3.901400000</dec>
        <astCat>Gaia2</astCat>
        <mag>17.45</mag>
        <band>G</band>
        <photCat>Gaia2</photCat>
        <precTime>1</precTime>
        <precRA>0.001</precRA>
        <precDec>0.01</precDec>
        <notes>K</notes>
        <orbProd>Aegis</orbProd>
        <orbID>Aegis_2024 YR4_#62opt</orbID>
        <resRA>-0.051</resRA>
        <resDec>-0.055</resDec>
        <selAst>A</selAst>
        <sigTime>1.000</sigTime>
        <biasRA>0.000</biasRA>
        <biasDec>0.000</biasDec>
        <biasTime>0.000</biasTime>
        <photProd>Aegis</photProd>
        <resMag>0.118</resMag>
        <selPhot>A</selPhot>
        <sigMag>0.500</sigMag>
        <biasMag>0.277</biasMag>
        <photMod>H</photMod>
        <sigRA>0.600</sigRA>
        <sigDec>0.600</sigDec>
        <sigCorr>0.000</sigCorr>
        <localUse>
          <obs_stat>chi = 0.12 A = 1 M = 1 RMS_F = F F</obs_stat>
        </localUse>
      </optical>
      <optical>
        <provID>2024 YR4</provID>
        <mode>CCD</mode>
        <stn>I52</stn>
        <obsTime>2024-12-28T10:55:54.077Z</obsTime>
        <rmsTime>1.0</rmsTime>
        <ra>128.752470833</ra>
        <dec>3.904500000</dec>
        <astCat>Gaia2</astCat>
        <mag>17.41</mag>
        <band>G</band>
        <photCat>Gaia2</photCat>
        <precTime>1</precTime>
        <precRA>0.001</precRA>
        <precDec>0.01</precDec>
        <notes>K</notes>
        <orbProd>Aegis</orbProd>
        <orbID>Aegis_2024 YR4_#63opt</orbID>
        <resRA>-0.002</resRA>
        <resDec>-0.092</resDec>
        <selAst>A</selAst>
        <sigTime>1.000</sigTime>
        <biasRA>0.000</biasRA>
        <biasDec>0.000</biasDec>
        <biasTime>0.000</biasTime>
        <photProd>Aegis</photProd>
        <resMag>0.077</resMag>
        <selPhot>A</selPhot>
        <sigMag>0.500</sigMag>
        <biasMag>0.277</biasMag>
        <photMod>H</photMod>
        <sigRA>0.600</sigRA>
        <sigDec>0.600</sigDec>
        <sigCorr>0.000</sigCorr>
        <localUse>
          <obs_stat>chi = 0.15 A = 1 M = 1 RMS_F = F F</obs_stat>
        </localUse>
      </optical>
      <optical>
        <provID>2024 YR4</provID>
        <mode>CCD</mode>
        <stn>I52</stn>
        <obsTime>2024-12-28T10:57:53.741Z</obsTime>
        <rmsTime>1.0</rmsTime>
        <ra>128.747866667</ra>
        <dec>3.907661111</dec>
        <astCat>Gaia2</astCat>
        <mag>17.21</mag>
        <band>G</band>
        <photCat>Gaia2</photCat>
        <precTime>1</precTime>
        <precRA>0.001</precRA>
        <precDec>0.01</precDec>
        <notes>K</notes>
        <orbProd>Aegis</orbProd>
        <orbID>Aegis_2024 YR4_#64opt</orbID>
        <resRA>-0.087</resRA>
        <resDec>-0.080</resDec>
        <selAst>A</selAst>
        <sigTime>1.000</sigTime>
        <biasRA>0.000</biasRA>
        <biasDec>0.000</biasDec>
        <biasTime>0.000</biasTime>
        <photProd>Aegis</photProd>
        <resMag>-0.123</resMag>
        <selPhot>A</selPhot>
        <sigMag>0.500</sigMag>
        <biasMag>0.277</biasMag>
        <photMod>H</photMod>
        <sigRA>0.600</sigRA>
        <sigDec>0.600</sigDec>
        <sigCorr>0.000</sigCorr>
        <localUse>
          <obs_stat>chi = 0.20 A = 1 M = 1 RMS_F = F F</obs_stat>
        </localUse>
      </optical>
      <optical>
        <provID>2024 YR4</provID>
        <mode>CCD</mode>
        <stn>I52</stn>
        <obsTime>2024-12-28T10:59:53.578Z</obsTime>
        <rmsTime>1.0</rmsTime>
        <ra>128.743291667</ra>
        <dec>3.910819444</dec>
        <astCat>Gaia2</astCat>
        <mag>17.08</mag>
        <band>G</band>
        <photCat>Gaia2</photCat>
        <precTime>1</precTime>
        <precRA>0.001</precRA>
        <precDec>0.01</precDec>
        <notes>K</notes>
        <orbProd>Aegis</orbProd>
        <orbID>Aegis_2024 YR4_#65opt</orbID>
        <resRA>-0.064</resRA>
        <resDec>-0.084</resDec>
        <selAst>A</selAst>
        <sigTime>1.000</sigTime>
        <biasRA>0.000</biasRA>
        <biasDec>0.000</biasDec>
        <biasTime>0.000</biasTime>
        <photProd>Aegis</photProd>
        <resMag>-0.254</resMag>
        <selPhot>A</selPhot>
        <sigMag>0.500</sigMag>
        <biasMag>0.277</biasMag>
        <photMod>H</photMod>
        <sigRA>0.600</sigRA>
        <sigDec>0.600</sigDec>
        <sigCorr>0.000</sigCorr>
        <localUse>
          <obs_stat>chi = 0.18 A = 1 M = 1 RMS_F = F F</obs_stat>
        </localUse>
      </optical>
      <optical>
        <provID>2024 YR4</provID>
        <mode>CCD</mode>
        <stn>T05</stn>
        <obsTime>2024-12-28T11:42:56.333Z</obsTime>
        <rmsTime>1.0</rmsTime>
        <ra>128.706841667</ra>
        <dec>3.996311111</dec>
        <astCat>Gaia2</astCat>
        <mag>17.10</mag>
        <band>o</band>
        <photCat>Gaia2</photCat>
        <precTime>1</precTime>
        <precRA>0.001</precRA>
        <precDec>0.01</precDec>
        <orbProd>Aegis</orbProd>
        <orbID>Aegis_2024 YR4_#66opt</orbID>
        <resRA>0.002</resRA>
        <resDec>0.012</resDec>
        <selAst>A</selAst>
        <sigTime>1.000</sigTime>
        <biasRA>0.000</biasRA>
        <biasDec>0.000</biasDec>
        <biasTime>0.000</biasTime>
        <photProd>Aegis</photProd>
        <resMag>-0.185</resMag>
        <selPhot>A</selPhot>
        <sigMag>0.500</sigMag>
        <biasMag>0.342</biasMag>
        <photMod>H</photMod>
        <sigRA>0.800</sigRA>
        <sigDec>0.800</sigDec>
        <sigCorr>0.000</sigCorr>
        <localUse>
          <obs_stat>chi = 0.02 A = 1 M = 1 RMS_F = F F</obs_stat>
        </localUse>
      </optical>
      <optical>
        <provID>2024 YR4</provID>
        <mode>CCD</mode>
        <stn>T05</stn>
        <obsTime>2024-12-28T11:45:33.322Z</obsTime>
        <rmsTime>1.0</rmsTime>
        <ra>128.700770833</ra>
        <dec>4.000369444</dec>
        <astCat>Gaia2</astCat>
        <mag>17.30</mag>
        <band>o</band>
        <photCat>Gaia2</photCat>
        <precTime>1</precTime>
        <precRA>0.001</precRA>
        <precDec>0.01</precDec>
        <orbProd>Aegis</orbProd>
        <orbID>Aegis_2024 YR4_#67opt</orbID>
        <resRA>-0.004</resRA>
        <resDec>-0.106</resDec>
        <selAst>A</selAst>
        <sigTime>1.000</sigTime>
        <biasRA>0.000</biasRA>
        <biasDec>0.000</biasDec>
        <biasTime>0.000</biasTime>
        <photProd>Aegis</photProd>
        <resMag>0.014</resMag>
        <selPhot>A</selPhot>
        <sigMag>0.500</sigMag>
        <biasMag>0.342</biasMag>
        <photMod>H</photMod>
        <sigRA>0.800</sigRA>
        <sigDec>0.800</sigDec>
        <sigCorr>0.000</sigCorr>
        <localUse>
          <obs_stat>chi = 0.13 A = 1 M = 1 RMS_F = F F</obs_stat>
        </localUse>
      </optical>
      <optical>
        <provID>2024 YR4</provID>
        <mode>CCD</mode>
        <stn>T05</stn>
        <obsTime>2024-12-28T11:50:45.830Z</obsTime>
        <rmsTime>1.0</rmsTime>
        <ra>128.688700000</ra>
        <dec>4.008580556</dec>
        <astCat>Gaia2</astCat>
        <mag>17.14</mag>
        <band>o</band>
        <photCat>Gaia2</photCat>
        <precTime>1</precTime>
        <precRA>0.001</precRA>
        <precDec>0.01</precDec>
        <orbProd>Aegis</orbProd>
        <orbID>Aegis_2024 YR4_#68opt</orbID>
        <resRA>-0.009</resRA>
        <resDec>0.191</resDec>
        <selAst>A</selAst>
        <sigTime>1.000</sigTime>
        <biasRA>0.000</biasRA>
        <biasDec>0.000</biasDec>
        <biasTime>0.000</biasTime>
        <photProd>Aegis</photProd>
        <resMag>-0.148</resMag>
        <selPhot>A</selPhot>
        <sigMag>0.500</sigMag>
        <biasMag>0.342</biasMag>
        <photMod>H</photMod>
        <sigRA>0.800</sigRA>
        <sigDec>0.800</sigDec>
        <sigCorr>0.000</sigCorr>
        <localUse>
          <obs_stat>chi = 0.24 A = 1 M = 1 RMS_F = F F</obs_stat>
        </localUse>
      </optical>
      <optical>
        <provID>2024 YR4</provID>
        <mode>CCD</mode>
        <stn>T05</stn>
        <obsTime>2024-12-28T11:58:35.933Z</obsTime>
        <rmsTime>1.0</rmsTime>
        <ra>128.670600000</ra>
        <dec>4.020711111</dec>
        <astCat>Gaia2</astCat>
        <mag>16.98</mag>
        <band>o</band>
        <photCat>Gaia2</photCat>
        <precTime>1</precTime>
        <precRA>0.001</precRA>
        <precDec>0.01</precDec>
        <orbProd>Aegis</orbProd>
        <orbID>Aegis_2024 YR4_#69opt</orbID>
        <resRA>0.077</resRA>
        <resDec>-0.023</resDec>
        <selAst>A</selAst>
        <sigTime>1.000</sigTime>
        <biasRA>0.000</biasRA>
        <biasDec>0.000</biasDec>
        <biasTime>0.000</biasTime>
        <photProd>Aegis</photProd>
        <resMag>-0.311</resMag>
        <selPhot>A</selPhot>
        <sigMag>0.500</sigMag>
        <biasMag>0.342</biasMag>
        <photMod>H</photMod>
        <sigRA>0.800</sigRA>
        <sigDec>0.800</sigDec>
        <sigCorr>0.000</sigCorr>
        <localUse>
          <obs_stat>chi = 0.10 A = 1 M = 1 RMS_F = F F</obs_stat>
        </localUse>
      </optical>
      <optical>
        <provID>2024 YR4</provID>
        <mode>CCD</mode>
        <stn>T12</stn>
        <prog>00</prog>
        <obsTime>2024-12-28T12:34:04.915Z</obsTime>
        <rmsTime>1.0</rmsTime>
        <ra>128.587887500</ra>
        <dec>4.076680556</dec>
        <astCat>Gaia2</astCat>
        <mag>17.33</mag>
        <band>G</band>
        <photCat>Gaia2</photCat>
        <precTime>1</precTime>
        <precRA>0.001</precRA>
        <precDec>0.01</precDec>
        <orbProd>Aegis</orbProd>
        <orbID>Aegis_2024 YR4_#70opt</orbID>
        <resRA>0.027</resRA>
        <resDec>-0.039</resDec>
        <selAst>A</selAst>
        <sigTime>1.000</sigTime>
        <biasRA>0.000</biasRA>
        <biasDec>0.000</biasDec>
        <biasTime>0.000</biasTime>
        <photProd>Aegis</photProd>
        <resMag>-0.500</resMag>
        <selPhot>A</selPhot>
        <sigMag>0.500</sigMag>
        <biasMag>-0.185</biasMag>
        <photMod>H</photMod>
        <sigRA>0.070</sigRA>
        <sigDec>0.070</sigDec>
        <sigCorr>0.000</sigCorr>
        <localUse>
          <obs_stat>chi = 0.36 A = 1 M = 1 RMS_F = T T</obs_stat>
        </localUse>
      </optical>
      <optical>
        <provID>2024 YR4</provID>
        <mode>CCD</mode>
        <stn>T12</stn>
        <prog>00</prog>
        <obsTime>2024-12-28T12:34:24.874Z</obsTime>
        <rmsTime>1.0</rmsTime>
        <ra>128.587133333</ra>
        <dec>4.077188889</dec>
        <astCat>Gaia2</astCat>
        <mag>17.33</mag>
        <band>G</band>
        <photCat>Gaia2</photCat>
        <precTime>1</precTime>
        <precRA>0.001</precRA>
        <precDec>0.01</precDec>
        <orbProd>Aegis</orbProd>
        <orbID>Aegis_2024 YR4_#71opt</orbID>
        <resRA>0.047</resRA>
        <resDec>-0.037</resDec>
        <selAst>A</selAst>
        <sigTime>1.000</sigTime>
        <biasRA>0.000</biasRA>
        <biasDec>0.000</biasDec>
        <biasTime>0.000</biasTime>
        <photProd>Aegis</photProd>
        <resMag>-0.500</resMag>
        <selPhot>A</selPhot>
        <sigMag>0.500</sigMag>
        <biasMag>-0.185</biasMag>
        <photMod>H</photMod>
        <sigRA>0.070</sigRA>
        <sigDec>0.070</sigDec>
        <sigCorr>0.000</sigCorr>
        <localUse>
          <obs_stat>chi = 0.35 A = 1 M = 1 RMS_F = T T</obs_stat>
        </localUse>
      </optical>
      <optical>
        <provID>2024 YR4</provID>
        <mode>CCD</mode>
        <stn>T12</stn>
        <prog>00</prog>
        <obsTime>2024-12-28T12:34:42.845Z</obsTime>
        <rmsTime>1.0</rmsTime>
        <ra>128.586454167</ra>
        <dec>4.077647222</dec>
        <astCat>Gaia2</astCat>
        <mag>17.32</mag>
        <band>G</band>
        <photCat>Gaia2</photCat>
        <precTime>1</precTime>
        <precRA>0.001</precRA>
        <precDec>0.01</precDec>
        <orbProd>Aegis</orbProd>
        <orbID>Aegis_2024 YR4_#72opt</orbID>
        <resRA>0.064</resRA>
        <resDec>-0.033</resDec>
        <selAst>A</selAst>
        <sigTime>1.000</sigTime>
        <biasRA>0.000</biasRA>
        <biasDec>0.000</biasDec>
        <biasTime>0.000</biasTime>
        <photProd>Aegis</photProd>
        <resMag>-0.510</resMag>
        <selPhot>A</selPhot>
        <sigMag>0.500</sigMag>
        <biasMag>-0.185</biasMag>
        <photMod>H</photMod>
        <sigRA>0.070</sigRA>
        <sigDec>0.070</sigDec>
        <sigCorr>0.000</sigCorr>
        <localUse>
          <obs_stat>chi = 0.44 A = 1 M = 1 RMS_F = T T</obs_stat>
        </localUse>
      </optical>
      <optical>
        <provID>2024 YR4</provID>
        <mode>CCD</mode>
        <stn>T12</stn>
        <prog>00</prog>
        <obsTime>2024-12-28T12:35:05.741Z</obsTime>
        <rmsTime>1.0</rmsTime>
        <ra>128.585575000</ra>
        <dec>4.078227778</dec>
        <astCat>Gaia2</astCat>
        <mag>17.26</mag>
        <band>G</band>
        <photCat>Gaia2</photCat>
        <precTime>1</precTime>
        <precRA>0.001</precRA>
        <precDec>0.01</precDec>
        <orbProd>Aegis</orbProd>
        <orbID>Aegis_2024 YR4_#73opt</orbID>
        <resRA>0.036</resRA>
        <resDec>-0.039</resDec>
        <selAst>A</selAst>
        <sigTime>1.000</sigTime>
        <biasRA>0.000</biasRA>
        <biasDec>0.000</biasDec>
        <biasTime>0.000</biasTime>
        <photProd>Aegis</photProd>
        <resMag>-0.570</resMag>
        <selPhot>A</selPhot>
        <sigMag>0.500</sigMag>
        <biasMag>-0.185</biasMag>
        <photMod>H</photMod>
        <sigRA>0.070</sigRA>
        <sigDec>0.070</sigDec>
        <sigCorr>0.000</sigCorr>
        <localUse>
          <obs_stat>chi = 0.34 A = 1 M = 1 RMS_F = T T</obs_stat>
        </localUse>
      </optical>
      <optical>
        <provID>2024 YR4</provID>
        <mode>CCD</mode>
        <stn>T12</stn>
        <prog>00</prog>
        <obsTime>2024-12-28T12:35:25.872Z</obsTime>
        <rmsTime>1.0</rmsTime>
        <ra>128.584812500</ra>
        <dec>4.078733333</dec>
        <astCat>Gaia2</astCat>
        <mag>17.26</mag>
        <band>G</band>
        <photCat>Gaia2</photCat>
        <precTime>1</precTime>
        <precRA>0.001</precRA>
        <precDec>0.01</precDec>
        <orbProd>Aegis</orbProd>
        <orbID>Aegis_2024 YR4_#74opt</orbID>
        <resRA>0.049</resRA>
        <resDec>-0.062</resDec>
        <selAst>A</selAst>
        <sigTime>1.000</sigTime>
        <biasRA>0.000</biasRA>
        <biasDec>0.000</biasDec>
        <biasTime>0.000</biasTime>
        <photProd>Aegis</photProd>
        <resMag>-0.570</resMag>
        <selPhot>A</selPhot>
        <sigMag>0.500</sigMag>
        <biasMag>-0.185</biasMag>
        <photMod>H</photMod>
        <sigRA>0.080</sigRA>
        <sigDec>0.080</sigDec>
        <sigCorr>0.000</sigCorr>
        <localUse>
          <obs_stat>chi = 0.51 A = 1 M = 1 RMS_F = T T</obs_stat>
        </localUse>
      </optical>
      <optical>
        <provID>2024 YR4</provID>
        <mode>CCD</mode>
        <stn>T12</stn>
        <prog>00</prog>
        <obsTime>2024-12-28T12:35:50.496Z</obsTime>
        <rmsTime>1.0</rmsTime>
        <ra>128.583870833</ra>
        <dec>4.079363889</dec>
        <astCat>Gaia2</astCat>
        <mag>17.21</mag>
        <band>G</band>
        <photCat>Gaia2</photCat>
        <precTime>1</precTime>
        <precRA>0.001</precRA>
        <precDec>0.01</precDec>
        <orbProd>Aegis</orbProd>
        <orbID>Aegis_2024 YR4_#75opt</orbID>
        <resRA>0.031</resRA>
        <resDec>-0.045</resDec>
        <selAst>A</selAst>
        <sigTime>1.000</sigTime>
        <biasRA>0.000</biasRA>
        <biasDec>0.000</biasDec>
        <biasTime>0.000</biasTime>
        <photProd>Aegis</photProd>
        <resMag>-0.621</resMag>
        <selPhot>A</selPhot>
        <sigMag>0.500</sigMag>
        <biasMag>-0.185</biasMag>
        <photMod>H</photMod>
        <sigRA>0.070</sigRA>
        <sigDec>0.070</sigDec>
        <sigCorr>0.000</sigCorr>
        <localUse>
          <obs_stat>chi = 0.41 A = 1 M = 1 RMS_F = T T</obs_stat>
        </localUse>
      </optical>
      <optical>
        <provID>2024 YR4</provID>
        <mode>CCD</mode>
        <stn>G33</stn>
        <obsTime>2024-12-28T23:02:25.469Z</obsTime>
        <rmsTime>1.0</rmsTime>
        <ra>127.553333333</ra>
        <dec>4.891297222</dec>
        <astCat>Gaia2</astCat>
        <mag>17.10</mag>
        <band>G</band>
        <photCat>Gaia2</photCat>
        <precTime>1</precTime>
        <precRA>0.001</precRA>
        <precDec>0.01</precDec>
        <notes>K</notes>
        <orbProd>Aegis</orbProd>
        <orbID>Aegis_2024 YR4_#76opt</orbID>
        <resRA>0.271</resRA>
        <resDec>-0.110</resDec>
        <selAst>A</selAst>
        <sigTime>1.000</sigTime>
        <biasRA>0.000</biasRA>
        <biasDec>0.000</biasDec>
        <biasTime>0.000</biasTime>
        <photProd>Aegis</photProd>
        <resMag>-0.482</resMag>
        <selPhot>A</selPhot>
        <sigMag>0.700</sigMag>
        <biasMag>0.280</biasMag>
        <photMod>H</photMod>
        <sigRA>0.671</sigRA>
        <sigDec>0.671</sigDec>
        <sigCorr>0.000</sigCorr>
        <localUse>
          <obs_stat>chi = 0.43 A = 1 M = 1 RMS_F = F F</obs_stat>
        </localUse>
      </optical>
      <optical>
        <provID>2024 YR4</provID>
        <mode>CCD</mode>
        <stn>G33</stn>
        <obsTime>2024-12-28T23:12:54.634Z</obsTime>
        <rmsTime>1.0</rmsTime>
        <ra>127.535425000</ra>
        <dec>4.904100000</dec>
        <astCat>Gaia2</astCat>
        <mag>17.40</mag>
        <band>G</band>
        <photCat>Gaia2</photCat>
        <precTime>1</precTime>
        <precRA>0.001</precRA>
        <precDec>0.01</precDec>
        <notes>K</notes>
        <orbProd>Aegis</orbProd>
        <orbID>Aegis_2024 YR4_#77opt</orbID>
        <resRA>-0.167</resRA>
        <resDec>-0.101</resDec>
        <selAst>A</selAst>
        <sigTime>1.000</sigTime>
        <biasRA>0.000</biasRA>
        <biasDec>0.000</biasDec>
        <biasTime>0.000</biasTime>
        <photProd>Aegis</photProd>
        <resMag>-0.185</resMag>
        <selPhot>A</selPhot>
        <sigMag>0.700</sigMag>
        <biasMag>0.280</biasMag>
        <photMod>H</photMod>
        <sigRA>0.671</sigRA>
        <sigDec>0.671</sigDec>
        <sigCorr>0.000</sigCorr>
        <localUse>
          <obs_stat>chi = 0.29 A = 1 M = 1 RMS_F = F F</obs_stat>
        </localUse>
      </optical>
      <optical>
        <provID>2024 YR4</provID>
        <mode>CCD</mode>
        <stn>G33</stn>
        <obsTime>2024-12-28T23:23:06.346Z</obsTime>
        <rmsTime>1.0</rmsTime>
        <ra>127.518204167</ra>
        <dec>4.916550000</dec>
        <astCat>Gaia2</astCat>
        <mag>17.50</mag>
        <band>G</band>
        <photCat>Gaia2</photCat>
        <precTime>1</precTime>
        <precRA>0.001</precRA>
        <precDec>0.01</precDec>
        <notes>K</notes>
        <orbProd>Aegis</orbProd>
        <orbID>Aegis_2024 YR4_#78opt</orbID>
        <resRA>0.075</resRA>
        <resDec>0.104</resDec>
        <selAst>A</selAst>
        <sigTime>1.000</sigTime>
        <biasRA>0.000</biasRA>
        <biasDec>0.000</biasDec>
        <biasTime>0.000</biasTime>
        <photProd>Aegis</photProd>
        <resMag>-0.088</resMag>
        <selPhot>A</selPhot>
        <sigMag>0.700</sigMag>
        <biasMag>0.280</biasMag>
        <photMod>H</photMod>
        <sigRA>0.671</sigRA>
        <sigDec>0.671</sigDec>
        <sigCorr>0.000</sigCorr>
        <localUse>
          <obs_stat>chi = 0.19 A = 1 M = 1 RMS_F = F F</obs_stat>
        </localUse>
      </optical>
      <optical>
        <provID>2024 YR4</provID>
        <mode>CCD</mode>
        <stn>G33</stn>
        <obsTime>2024-12-28T23:39:20.419Z</obsTime>
        <rmsTime>1.0</rmsTime>
        <ra>127.490704167</ra>
        <dec>4.936075000</dec>
        <astCat>Gaia2</astCat>
        <mag>17.50</mag>
        <band>G</band>
        <photCat>Gaia2</photCat>
        <precTime>1</precTime>
        <precRA>0.001</precRA>
        <precDec>0.01</precDec>
        <notes>K</notes>
        <orbProd>Aegis</orbProd>
        <orbID>Aegis_2024 YR4_#79opt</orbID>
        <resRA>0.116</resRA>
        <resDec>-0.268</resDec>
        <selAst>A</selAst>
        <sigTime>1.000</sigTime>
        <biasRA>0.000</biasRA>
        <biasDec>0.000</biasDec>
        <biasTime>0.000</biasTime>
        <photProd>Aegis</photProd>
        <resMag>-0.093</resMag>
        <selPhot>A</selPhot>
        <sigMag>0.700</sigMag>
        <biasMag>0.280</biasMag>
        <photMod>H</photMod>
        <sigRA>0.671</sigRA>
        <sigDec>0.671</sigDec>
        <sigCorr>0.000</sigCorr>
        <localUse>
          <obs_stat>chi = 0.43 A = 1 M = 1 RMS_F = F F</obs_stat>
        </localUse>
      </optical>
      <optical>
        <provID>2024 YR4</provID>
        <mode>CCD</mode>
        <stn>G33</stn>
        <obsTime>2024-12-28T23:49:22.973Z</obsTime>
        <rmsTime>1.0</rmsTime>
        <ra>127.473741667</ra>
        <dec>4.948269444</dec>
        <astCat>Gaia2</astCat>
        <mag>17.40</mag>
        <band>G</band>
        <photCat>Gaia2</photCat>
        <precTime>1</precTime>
        <precRA>0.001</precRA>
        <precDec>0.01</precDec>
        <notes>K</notes>
        <orbProd>Aegis</orbProd>
        <orbID>Aegis_2024 YR4_#80opt</orbID>
        <resRA>0.255</resRA>
        <resDec>0.156</resDec>
        <selAst>A</selAst>
        <sigTime>1.000</sigTime>
        <biasRA>0.000</biasRA>
        <biasDec>0.000</biasDec>
        <biasTime>0.000</biasTime>
        <photProd>Aegis</photProd>
        <resMag>-0.196</resMag>
        <selPhot>A</selPhot>
        <sigMag>0.700</sigMag>
        <biasMag>0.280</biasMag>
        <photMod>H</photMod>
        <sigRA>0.671</sigRA>
        <sigDec>0.671</sigDec>
        <sigCorr>0.000</sigCorr>
        <localUse>
          <obs_stat>chi = 0.44 A = 1 M = 1 RMS_F = F F</obs_stat>
        </localUse>
      </optical>
      <optical>
        <provID>2024 YR4</provID>
        <mode>CMO</mode>
        <stn>H36</stn>
        <obsTime>2024-12-29T06:37:03.072Z</obsTime>
        <rmsTime>1.0</rmsTime>
        <ra>126.910479167</ra>
        <dec>5.414519444</dec>
        <astCat>ATLAS2</astCat>
        <mag>17.90</mag>
        <band>r</band>
        <photCat>ATLAS2</photCat>
        <precTime>10</precTime>
        <precRA>0.001</precRA>
        <precDec>0.01</precDec>
        <notes>K</notes>
        <orbProd>Aegis</orbProd>
        <orbID>Aegis_2024 YR4_#81opt</orbID>
        <resRA>-0.034</resRA>
        <resDec>0.129</resDec>
        <selAst>A</selAst>
        <sigTime>1.000</sigTime>
        <biasRA>0.000</biasRA>
        <biasDec>0.000</biasDec>
        <biasTime>0.000</biasTime>
        <photProd>Aegis</photProd>
        <resMag>0.023</resMag>
        <selPhot>A</selPhot>
        <sigMag>0.700</sigMag>
        <biasMag>0.126</biasMag>
        <photMod>H</photMod>
        <sigRA>1.000</sigRA>
        <sigDec>1.000</sigDec>
        <sigCorr>0.000</sigCorr>
        <localUse>
          <obs_stat>chi = 0.13 A = 1 M = 1 RMS_F = F F</obs_stat>
        </localUse>
      </optical>
      <optical>
        <provID>2024 YR4</provID>
        <mode>CMO</mode>
        <stn>H36</stn>
        <obsTime>2024-12-29T06:43:45.696Z</obsTime>
        <rmsTime>1.0</rmsTime>
        <ra>126.900170833</ra>
        <dec>5.421530556</dec>
        <astCat>ATLAS2</astCat>
        <mag>17.60</mag>
        <band>r</band>
        <photCat>ATLAS2</photCat>
        <precTime>10</precTime>
        <precRA>0.001</precRA>
        <precDec>0.01</precDec>
        <notes>K</notes>
        <orbProd>Aegis</orbProd>
        <orbID>Aegis_2024 YR4_#82opt</orbID>
        <resRA>-0.028</resRA>
        <resDec>0.125</resDec>
        <selAst>A</selAst>
        <sigTime>1.000</sigTime>
        <biasRA>0.000</biasRA>
        <biasDec>0.000</biasDec>
        <biasTime>0.000</biasTime>
        <photProd>Aegis</photProd>
        <resMag>-0.279</resMag>
        <selPhot>A</selPhot>
        <sigMag>0.700</sigMag>
        <biasMag>0.126</biasMag>
        <photMod>H</photMod>
        <sigRA>1.000</sigRA>
        <sigDec>1.000</sigDec>
        <sigCorr>0.000</sigCorr>
        <localUse>
          <obs_stat>chi = 0.13 A = 1 M = 1 RMS_F = F F</obs_stat>
        </localUse>
      </optical>
      <optical>
        <provID>2024 YR4</provID>
        <mode>CMO</mode>
        <stn>H36</stn>
        <obsTime>2024-12-29T06:50:05.856Z</obsTime>
        <rmsTime>1.0</rmsTime>
        <ra>126.890479167</ra>
        <dec>5.428119444</dec>
        <astCat>ATLAS2</astCat>
        <mag>17.50</mag>
        <band>r</band>
        <photCat>ATLAS2</photCat>
        <precTime>10</precTime>
        <precRA>0.001</precRA>
        <precDec>0.01</precDec>
        <notes>K</notes>
        <orbProd>Aegis</orbProd>
        <orbID>Aegis_2024 YR4_#83opt</orbID>
        <resRA>0.121</resRA>
        <resDec>0.075</resDec>
        <selAst>A</selAst>
        <sigTime>1.000</sigTime>
        <biasRA>0.000</biasRA>
        <biasDec>0.000</biasDec>
        <biasTime>0.000</biasTime>
        <photProd>Aegis</photProd>
        <resMag>-0.381</resMag>
        <selPhot>A</selPhot>
        <sigMag>0.700</sigMag>
        <biasMag>0.126</biasMag>
        <photMod>H</photMod>
        <sigRA>1.000</sigRA>
        <sigDec>1.000</sigDec>
        <sigCorr>0.000</sigCorr>
        <localUse>
          <obs_stat>chi = 0.14 A = 1 M = 1 RMS_F = F F</obs_stat>
        </localUse>
      </optical>
      <optical>
        <provID>2024 YR4</provID>
        <mode>CCD</mode>
        <stn>F52</stn>
        <obsTime>2024-12-29T12:40:31.469Z</obsTime>
        <rmsTime>1.0</rmsTime>
        <ra>126.432237500</ra>
        <dec>5.790669444</dec>
        <astCat>Gaia2</astCat>
        <mag>17.49</mag>
        <band>G</band>
        <photCat>Gaia2</photCat>
        <precTime>1</precTime>
        <precRA>0.001</precRA>
        <precDec>0.01</precDec>
        <orbProd>Aegis</orbProd>
        <orbID>Aegis_2024 YR4_#84opt</orbID>
        <resRA>-0.035</resRA>
        <resDec>0.078</resDec>
        <selAst>A</selAst>
        <sigTime>1.000</sigTime>
        <biasRA>0.000</biasRA>
        <biasDec>0.000</biasDec>
        <biasTime>0.000</biasTime>
        <photProd>Aegis</photProd>
        <resMag>-0.247</resMag>
        <selPhot>A</selPhot>
        <sigMag>0.500</sigMag>
        <biasMag>0.371</biasMag>
        <photMod>H</photMod>
        <sigRA>0.200</sigRA>
        <sigDec>0.200</sigDec>
        <sigCorr>0.000</sigCorr>
        <localUse>
          <obs_stat>chi = 0.40 A = 1 M = 1 RMS_F = F F</obs_stat>
        </localUse>
      </optical>
      <optical>
        <provID>2024 YR4</provID>
        <mode>CCD</mode>
        <stn>F52</stn>
        <obsTime>2024-12-29T12:59:03.264Z</obsTime>
        <rmsTime>1.0</rmsTime>
        <ra>126.405441667</ra>
        <dec>5.807508333</dec>
        <astCat>Gaia2</astCat>
        <mag>17.13</mag>
        <band>G</band>
        <photCat>Gaia2</photCat>
        <precTime>1</precTime>
        <precRA>0.001</precRA>
        <precDec>0.01</precDec>
        <orbProd>Aegis</orbProd>
        <orbID>Aegis_2024 YR4_#85opt</orbID>
        <resRA>-0.151</resRA>
        <resDec>-0.231</resDec>
        <selAst>A</selAst>
        <sigTime>1.000</sigTime>
        <biasRA>0.000</biasRA>
        <biasDec>0.000</biasDec>
        <biasTime>0.000</biasTime>
        <photProd>Aegis</photProd>
        <resMag>-0.613</resMag>
        <selPhot>A</selPhot>
        <sigMag>0.500</sigMag>
        <biasMag>0.371</biasMag>
        <photMod>H</photMod>
        <sigRA>0.200</sigRA>
        <sigDec>0.200</sigDec>
        <sigCorr>0.000</sigCorr>
        <localUse>
          <obs_stat>chi = 1.38 A = 1 M = 1 RMS_F = F F</obs_stat>
        </localUse>
      </optical>
      <optical>
        <provID>2024 YR4</provID>
        <mode>CCD</mode>
        <stn>F52</stn>
        <obsTime>2024-12-29T13:17:33.763Z</obsTime>
        <rmsTime>1.0</rmsTime>
        <ra>126.378966667</ra>
        <dec>5.824352778</dec>
        <astCat>Gaia2</astCat>
        <mag>17.35</mag>
        <band>G</band>
        <photCat>Gaia2</photCat>
        <precTime>1</precTime>
        <precRA>0.001</precRA>
        <precDec>0.01</precDec>
        <orbProd>Aegis</orbProd>
        <orbID>Aegis_2024 YR4_#86opt</orbID>
        <resRA>-0.043</resRA>
        <resDec>0.051</resDec>
        <selAst>A</selAst>
        <sigTime>1.000</sigTime>
        <biasRA>0.000</biasRA>
        <biasDec>0.000</biasDec>
        <biasTime>0.000</biasTime>
        <photProd>Aegis</photProd>
        <resMag>-0.398</resMag>
        <selPhot>A</selPhot>
        <sigMag>0.500</sigMag>
        <biasMag>0.371</biasMag>
        <photMod>H</photMod>
        <sigRA>0.200</sigRA>
        <sigDec>0.200</sigDec>
        <sigCorr>0.000</sigCorr>
        <localUse>
          <obs_stat>chi = 0.30 A = 1 M = 1 RMS_F = F F</obs_stat>
        </localUse>
      </optical>
      <optical>
        <provID>2024 YR4</provID>
        <mode>CCD</mode>
        <stn>F52</stn>
        <obsTime>2024-12-29T13:35:57.350Z</obsTime>
        <rmsTime>1.0</rmsTime>
        <ra>126.352904167</ra>
        <dec>5.840875000</dec>
        <astCat>Gaia2</astCat>
        <mag>17.37</mag>
        <band>G</band>
        <photCat>Gaia2</photCat>
        <precTime>1</precTime>
        <precRA>0.001</precRA>
        <precDec>0.01</precDec>
        <orbProd>Aegis</orbProd>
        <orbID>Aegis_2024 YR4_#87opt</orbID>
        <resRA>0.030</resRA>
        <resDec>0.038</resDec>
        <selAst>A</selAst>
        <sigTime>1.000</sigTime>
        <biasRA>0.000</biasRA>
        <biasDec>0.000</biasDec>
        <biasTime>0.000</biasTime>
        <photProd>Aegis</photProd>
        <resMag>-0.383</resMag>
        <selPhot>A</selPhot>
        <sigMag>0.500</sigMag>
        <biasMag>0.371</biasMag>
        <photMod>H</photMod>
        <sigRA>0.200</sigRA>
        <sigDec>0.200</sigDec>
        <sigCorr>0.000</sigCorr>
        <localUse>
          <obs_stat>chi = 0.24 A = 1 M = 1 RMS_F = F F</obs_stat>
        </localUse>
      </optical>
      <optical>
        <provID>2024 YR4</provID>
        <mode>CCD</mode>
        <stn>K83</stn>
        <obsTime>2024-12-29T21:34:24.960Z</obsTime>
        <rmsTime>1.0</rmsTime>
        <ra>125.902250000</ra>
        <dec>6.219722222</dec>
        <astCat>Gaia3E</astCat>
        <mag>18.00</mag>
        <band>G</band>
        <photCat>Gaia3E</photCat>
        <precTime>10</precTime>
        <precRA>0.01</precRA>
        <precDec>0.1</precDec>
        <notes>K</notes>
        <orbProd>Aegis</orbProd>
        <orbID>Aegis_2024 YR4_#88opt</orbID>
        <resRA>-0.091</resRA>
        <resDec>0.056</resDec>
        <selAst>A</selAst>
        <sigTime>1.000</sigTime>
        <biasRA>0.000</biasRA>
        <biasDec>0.000</biasDec>
        <biasTime>0.000</biasTime>
        <photProd>Aegis</photProd>
        <resMag>0.060</resMag>
        <selPhot>A</selPhot>
        <sigMag>0.700</sigMag>
        <biasMag>0.320</biasMag>
        <photMod>H</photMod>
        <sigRA>0.600</sigRA>
        <sigDec>0.600</sigDec>
        <sigCorr>0.000</sigCorr>
        <localUse>
          <obs_stat>chi = 0.18 A = 1 M = 1 RMS_F = F F</obs_stat>
        </localUse>
      </optical>
      <optical>
        <provID>2024 YR4</provID>
        <mode>CCD</mode>
        <stn>K83</stn>
        <obsTime>2024-12-29T21:44:09.024Z</obsTime>
        <rmsTime>1.0</rmsTime>
        <ra>125.891250000</ra>
        <dec>6.227555556</dec>
        <astCat>Gaia3E</astCat>
        <mag>17.80</mag>
        <band>G</band>
        <photCat>Gaia3E</photCat>
        <precTime>10</precTime>
        <precRA>0.01</precRA>
        <precDec>0.1</precDec>
        <notes>K</notes>
        <orbProd>Aegis</orbProd>
        <orbID>Aegis_2024 YR4_#89opt</orbID>
        <resRA>-0.158</resRA>
        <resDec>0.042</resDec>
        <selAst>A</selAst>
        <sigTime>1.000</sigTime>
        <biasRA>0.000</biasRA>
        <biasDec>0.000</biasDec>
        <biasTime>0.000</biasTime>
        <photProd>Aegis</photProd>
        <resMag>-0.143</resMag>
        <selPhot>A</selPhot>
        <sigMag>0.700</sigMag>
        <biasMag>0.320</biasMag>
        <photMod>H</photMod>
        <sigRA>0.600</sigRA>
        <sigDec>0.600</sigDec>
        <sigCorr>0.000</sigCorr>
        <localUse>
          <obs_stat>chi = 0.27 A = 1 M = 1 RMS_F = F F</obs_stat>
        </localUse>
      </optical>
      <optical>
        <provID>2024 YR4</provID>
        <mode>CMO</mode>
        <stn>K19</stn>
        <obsTime>2024-12-29T22:54:52.992Z</obsTime>
        <rmsTime>1.0</rmsTime>
        <ra>125.814041667</ra>
        <dec>6.283277778</dec>
        <astCat>Gaia3E</astCat>
        <mag>17.70</mag>
        <band>G</band>
        <photCat>Gaia3E</photCat>
        <precTime>10</precTime>
        <precRA>0.01</precRA>
        <precDec>0.1</precDec>
        <notes>K</notes>
        <orbProd>Aegis</orbProd>
        <orbID>Aegis_2024 YR4_#90opt</orbID>
        <resRA>-0.020</resRA>
        <resDec>0.332</resDec>
        <selAst>A</selAst>
        <sigTime>1.000</sigTime>
        <biasRA>0.000</biasRA>
        <biasDec>0.000</biasDec>
        <biasTime>0.000</biasTime>
        <photProd>Aegis</photProd>
        <resMag>-0.261</resMag>
        <selPhot>A</selPhot>
        <sigMag>0.700</sigMag>
        <biasMag>0.320</biasMag>
        <photMod>H</photMod>
        <sigRA>0.600</sigRA>
        <sigDec>0.600</sigDec>
        <sigCorr>0.000</sigCorr>
        <localUse>
          <obs_stat>chi = 0.55 A = 1 M = 1 RMS_F = F F</obs_stat>
        </localUse>
      </optical>
      <optical>
        <provID>2024 YR4</provID>
        <mode>CMO</mode>
        <stn>K19</stn>
        <obsTime>2024-12-29T23:00:01.440Z</obsTime>
        <rmsTime>1.0</rmsTime>
        <ra>125.808166667</ra>
        <dec>6.287250000</dec>
        <astCat>Gaia3E</astCat>
        <mag>17.60</mag>
        <band>G</band>
        <photCat>Gaia3E</photCat>
        <precTime>10</precTime>
        <precRA>0.01</precRA>
        <precDec>0.1</precDec>
        <notes>K</notes>
        <orbProd>Aegis</orbProd>
        <orbID>Aegis_2024 YR4_#91opt</orbID>
        <resRA>-0.088</resRA>
        <resDec>0.125</resDec>
        <selAst>A</selAst>
        <sigTime>1.000</sigTime>
        <biasRA>0.000</biasRA>
        <biasDec>0.000</biasDec>
        <biasTime>0.000</biasTime>
        <photProd>Aegis</photProd>
        <resMag>-0.363</resMag>
        <selPhot>A</selPhot>
        <sigMag>0.700</sigMag>
        <biasMag>0.320</biasMag>
        <photMod>H</photMod>
        <sigRA>0.600</sigRA>
        <sigDec>0.600</sigDec>
        <sigCorr>0.000</sigCorr>
        <localUse>
          <obs_stat>chi = 0.25 A = 1 M = 1 RMS_F = F F</obs_stat>
        </localUse>
      </optical>
      <optical>
        <provID>2024 YR4</provID>
        <mode>CMO</mode>
        <stn>K19</stn>
        <obsTime>2024-12-29T23:05:10.752Z</obsTime>
        <rmsTime>1.0</rmsTime>
        <ra>125.802250000</ra>
        <dec>6.291277778</dec>
        <astCat>Gaia3E</astCat>
        <mag>17.30</mag>
        <band>G</band>
        <photCat>Gaia3E</photCat>
        <precTime>10</precTime>
        <precRA>0.01</precRA>
        <precDec>0.1</precDec>
        <notes>K</notes>
        <orbProd>Aegis</orbProd>
        <orbID>Aegis_2024 YR4_#92opt</orbID>
        <resRA>-0.225</resRA>
        <resDec>0.105</resDec>
        <selAst>A</selAst>
        <sigTime>1.000</sigTime>
        <biasRA>0.000</biasRA>
        <biasDec>0.000</biasDec>
        <biasTime>0.000</biasTime>
        <photProd>Aegis</photProd>
        <resMag>-0.664</resMag>
        <selPhot>A</selPhot>
        <sigMag>0.700</sigMag>
        <biasMag>0.320</biasMag>
        <photMod>H</photMod>
        <sigRA>0.600</sigRA>
        <sigDec>0.600</sigDec>
        <sigCorr>0.000</sigCorr>
        <localUse>
          <obs_stat>chi = 0.41 A = 1 M = 1 RMS_F = F F</obs_stat>
        </localUse>
      </optical>
      <optical>
        <provID>2024 YR4</provID>
        <mode>CMO</mode>
        <stn>C95</stn>
        <obsTime>2024-12-30T02:09:46.022Z</obsTime>
        <rmsTime>1.0</rmsTime>
        <ra>125.591941667</ra>
        <dec>6.430588889</dec>
        <astCat>ATLAS2</astCat>
        <mag>18.20</mag>
        <band>V</band>
        <photCat>ATLAS2</photCat>
        <precTime>1</precTime>
        <precRA>0.001</precRA>
        <precDec>0.01</precDec>
        <notes>K</notes>
        <orbProd>Aegis</orbProd>
        <orbID>Aegis_2024 YR4_#93opt</orbID>
        <resRA>0.059</resRA>
        <resDec>0.387</resDec>
        <selAst>A</selAst>
        <sigTime>1.000</sigTime>
        <biasRA>0.000</biasRA>
        <biasDec>0.000</biasDec>
        <biasTime>0.000</biasTime>
        <photProd>Aegis</photProd>
        <resMag>-0.274</resMag>
        <selPhot>A</selPhot>
        <sigMag>0.700</sigMag>
        <biasMag>-0.143</biasMag>
        <photMod>H</photMod>
        <sigRA>1.000</sigRA>
        <sigDec>1.000</sigDec>
        <sigCorr>0.000</sigCorr>
        <localUse>
          <obs_stat>chi = 0.39 A = 1 M = 1 RMS_F = F F</obs_stat>
        </localUse>
      </optical>
      <optical>
        <provID>2024 YR4</provID>
        <mode>CMO</mode>
        <stn>C95</stn>
        <obsTime>2024-12-30T02:14:14.986Z</obsTime>
        <rmsTime>1.0</rmsTime>
        <ra>125.586920833</ra>
        <dec>6.433780556</dec>
        <astCat>ATLAS2</astCat>
        <mag>18.00</mag>
        <band>V</band>
        <photCat>ATLAS2</photCat>
        <precTime>1</precTime>
        <precRA>0.001</precRA>
        <precDec>0.01</precDec>
        <notes>K</notes>
        <orbProd>Aegis</orbProd>
        <orbID>Aegis_2024 YR4_#94opt</orbID>
        <resRA>-0.002</resRA>
        <resDec>0.166</resDec>
        <selAst>A</selAst>
        <sigTime>1.000</sigTime>
        <biasRA>0.000</biasRA>
        <biasDec>0.000</biasDec>
        <biasTime>0.000</biasTime>
        <photProd>Aegis</photProd>
        <resMag>-0.475</resMag>
        <selPhot>A</selPhot>
        <sigMag>0.700</sigMag>
        <biasMag>-0.143</biasMag>
        <photMod>H</photMod>
        <sigRA>1.000</sigRA>
        <sigDec>1.000</sigDec>
        <sigCorr>0.000</sigCorr>
        <localUse>
          <obs_stat>chi = 0.17 A = 1 M = 1 RMS_F = F F</obs_stat>
        </localUse>
      </optical>
      <optical>
        <provID>2024 YR4</provID>
        <mode>CMO</mode>
        <stn>C95</stn>
        <obsTime>2024-12-30T02:18:46.022Z</obsTime>
        <rmsTime>1.0</rmsTime>
        <ra>125.581929167</ra>
        <dec>6.437050000</dec>
        <astCat>ATLAS2</astCat>
        <mag>18.20</mag>
        <band>V</band>
        <photCat>ATLAS2</photCat>
        <precTime>1</precTime>
        <precRA>0.001</precRA>
        <precDec>0.01</precDec>
        <notes>K</notes>
        <orbProd>Aegis</orbProd>
        <orbID>Aegis_2024 YR4_#95opt</orbID>
        <resRA>0.144</resRA>
        <resDec>0.155</resDec>
        <selAst>A</selAst>
        <sigTime>1.000</sigTime>
        <biasRA>0.000</biasRA>
        <biasDec>0.000</biasDec>
        <biasTime>0.000</biasTime>
        <photProd>Aegis</photProd>
        <resMag>-0.276</resMag>
        <selPhot>A</selPhot>
        <sigMag>0.700</sigMag>
        <biasMag>-0.143</biasMag>
        <photMod>H</photMod>
        <sigRA>1.000</sigRA>
        <sigDec>1.000</sigDec>
        <sigCorr>0.000</sigCorr>
        <localUse>
          <obs_stat>chi = 0.21 A = 1 M = 1 RMS_F = F F</obs_stat>
        </localUse>
      </optical>
      <optical>
        <provID>2024 YR4</provID>
        <mode>CCD</mode>
        <stn>W88</stn>
        <prog>0A</prog>
        <obsTime>2024-12-30T04:52:26.976Z</obsTime>
        <rmsTime>1.0</rmsTime>
        <ra>125.474470833</ra>
        <dec>6.622188889</dec>
        <astCat>Gaia2</astCat>
        <mag>17.90</mag>
        <band>G</band>
        <photCat>Gaia2</photCat>
        <precTime>10</precTime>
        <precRA>0.001</precRA>
        <precDec>0.01</precDec>
        <orbProd>Aegis</orbProd>
        <orbID>Aegis_2024 YR4_#96opt</orbID>
        <resRA>-0.084</resRA>
        <resDec>0.146</resDec>
        <selAst>A</selAst>
        <sigTime>1.000</sigTime>
        <biasRA>0.000</biasRA>
        <biasDec>0.000</biasDec>
        <biasTime>0.000</biasTime>
        <photProd>Aegis</photProd>
        <resMag>-0.359</resMag>
        <selPhot>A</selPhot>
        <sigMag>0.700</sigMag>
        <biasMag>0.114</biasMag>
        <photMod>H</photMod>
        <sigRA>0.671</sigRA>
        <sigDec>0.671</sigDec>
        <sigCorr>0.000</sigCorr>
        <localUse>
          <obs_stat>chi = 0.25 A = 1 M = 1 RMS_F = F F</obs_stat>
        </localUse>
      </optical>
      <optical>
        <provID>2024 YR4</provID>
        <mode>CCD</mode>
        <stn>291</stn>
        <obsTime>2024-12-30T05:34:15.168Z</obsTime>
        <rmsTime>1.0</rmsTime>
        <ra>125.459125000</ra>
        <dec>6.584416667</dec>
        <astCat>Gaia2</astCat>
        <mag>17.60</mag>
        <band>R</band>
        <photCat>Gaia2</photCat>
        <precTime>1</precTime>
        <precRA>0.001</precRA>
        <precDec>0.01</precDec>
        <orbProd>Aegis</orbProd>
        <orbID>Aegis_2024 YR4_#97opt</orbID>
        <resRA>-0.043</resRA>
        <resDec>0.021</resDec>
        <selAst>d</selAst>
        <sigTime>1.000</sigTime>
        <biasRA>0.000</biasRA>
        <biasDec>0.000</biasDec>
        <biasTime>0.000</biasTime>
        <photProd>Aegis</photProd>
        <resMag>-0.381</resMag>
        <selPhot>A</selPhot>
        <sigMag>0.700</sigMag>
        <biasMag>0.404</biasMag>
        <photMod>H</photMod>
        <sigRA>0.500</sigRA>
        <sigDec>0.500</sigDec>
        <sigCorr>0.000</sigCorr>
        <localUse>
          <obs_stat>chi = 0.09 A = 4 M = 1 RMS_F = F F</obs_stat>
        </localUse>
      </optical>
      <optical>
        <provID>2024 YR4</provID>
        <mode>CCD</mode>
        <stn>W88</stn>
        <prog>0A</prog>
        <obsTime>2024-12-30T05:38:15.360Z</obsTime>
        <rmsTime>1.0</rmsTime>
        <ra>125.424329167</ra>
        <dec>6.653880556</dec>
        <astCat>Gaia2</astCat>
        <mag>17.70</mag>
        <band>G</band>
        <photCat>Gaia2</photCat>
        <precTime>10</precTime>
        <precRA>0.001</precRA>
        <precDec>0.01</precDec>
        <orbProd>Aegis</orbProd>
        <orbID>Aegis_2024 YR4_#98opt</orbID>
        <resRA>-0.045</resRA>
        <resDec>-0.006</resDec>
        <selAst>A</selAst>
        <sigTime>1.000</sigTime>
        <biasRA>0.000</biasRA>
        <biasDec>0.000</biasDec>
        <biasTime>0.000</biasTime>
        <photProd>Aegis</photProd>
        <resMag>-0.570</resMag>
        <selPhot>A</selPhot>
        <sigMag>0.700</sigMag>
        <biasMag>0.114</biasMag>
        <photMod>H</photMod>
        <sigRA>0.671</sigRA>
        <sigDec>0.671</sigDec>
        <sigCorr>0.000</sigCorr>
        <localUse>
          <obs_stat>chi = 0.07 A = 1 M = 1 RMS_F = F F</obs_stat>
        </localUse>
      </optical>
      <optical>
        <provID>2024 YR4</provID>
        <mode>CCD</mode>
        <stn>291</stn>
        <obsTime>2024-12-30T05:39:34.848Z</obsTime>
        <rmsTime>1.0</rmsTime>
        <ra>125.453708333</ra>
        <dec>6.588194444</dec>
        <astCat>Gaia2</astCat>
        <mag>17.50</mag>
        <band>R</band>
        <photCat>Gaia2</photCat>
        <precTime>1</precTime>
        <precRA>0.001</precRA>
        <precDec>0.01</precDec>
        <orbProd>Aegis</orbProd>
        <orbID>Aegis_2024 YR4_#99opt</orbID>
        <resRA>-0.092</resRA>
        <resDec>-0.010</resDec>
        <selAst>d</selAst>
        <sigTime>1.000</sigTime>
        <biasRA>0.000</biasRA>
        <biasDec>0.000</biasDec>
        <biasTime>0.000</biasTime>
        <photProd>Aegis</photProd>
        <resMag>-0.483</resMag>
        <selPhot>A</selPhot>
        <sigMag>0.700</sigMag>
        <biasMag>0.404</biasMag>
        <photMod>H</photMod>
        <sigRA>0.500</sigRA>
        <sigDec>0.500</sigDec>
        <sigCorr>0.000</sigCorr>
        <localUse>
          <obs_stat>chi = 0.18 A = 4 M = 1 RMS_F = F F</obs_stat>
        </localUse>
      </optical>
      <optical>
        <provID>2024 YR4</provID>
        <mode>CCD</mode>
        <stn>291</stn>
        <obsTime>2024-12-30T05:44:54.528Z</obsTime>
        <rmsTime>1.0</rmsTime>
        <ra>125.448291667</ra>
        <dec>6.592000000</dec>
        <astCat>Gaia2</astCat>
        <mag>17.50</mag>
        <band>R</band>
        <photCat>Gaia2</photCat>
        <precTime>1</precTime>
        <precRA>0.001</precRA>
        <precDec>0.01</precDec>
        <orbProd>Aegis</orbProd>
        <orbID>Aegis_2024 YR4_#100opt</orbID>
        <resRA>-0.087</resRA>
        <resDec>0.085</resDec>
        <selAst>d</selAst>
        <sigTime>1.000</sigTime>
        <biasRA>0.000</biasRA>
        <biasDec>0.000</biasDec>
        <biasTime>0.000</biasTime>
        <photProd>Aegis</photProd>
        <resMag>-0.484</resMag>
        <selPhot>A</selPhot>
        <sigMag>0.700</sigMag>
        <biasMag>0.404</biasMag>
        <photMod>H</photMod>
        <sigRA>0.500</sigRA>
        <sigDec>0.500</sigDec>
        <sigCorr>0.000</sigCorr>
        <localUse>
          <obs_stat>chi = 0.24 A = 4 M = 1 RMS_F = F F</obs_stat>
        </localUse>
      </optical>
      <optical>
        <provID>2024 YR4</provID>
        <mode>CCD</mode>
        <stn>W88</stn>
        <prog>01</prog>
        <obsTime>2024-12-30T06:47:59.107Z</obsTime>
        <rmsTime>1.0</rmsTime>
        <ra>125.348491667</ra>
        <dec>6.701111111</dec>
        <astCat>Gaia2</astCat>
        <mag>17.20</mag>
        <band>G</band>
        <photCat>Gaia2</photCat>
        <precTime>1</precTime>
        <precRA>0.001</precRA>
        <precDec>0.01</precDec>
        <orbProd>Aegis</orbProd>
        <orbID>Aegis_2024 YR4_#101opt</orbID>
        <resRA>0.262</resRA>
        <resDec>0.314</resDec>
        <selAst>A</selAst>
        <sigTime>1.000</sigTime>
        <biasRA>0.000</biasRA>
        <biasDec>0.000</biasDec>
        <biasTime>0.000</biasTime>
        <photProd>Aegis</photProd>
        <resMag>-1.087</resMag>
        <selPhot>A</selPhot>
        <sigMag>0.700</sigMag>
        <biasMag>0.114</biasMag>
        <photMod>H</photMod>
        <sigRA>0.671</sigRA>
        <sigDec>0.671</sigDec>
        <sigCorr>0.000</sigCorr>
        <localUse>
          <obs_stat>chi = 0.61 A = 1 M = 1 RMS_F = F F</obs_stat>
        </localUse>
      </optical>
      <optical>
        <provID>2024 YR4</provID>
        <mode>CCD</mode>
        <stn>W88</stn>
        <prog>01</prog>
        <obsTime>2024-12-30T07:07:35.702Z</obsTime>
        <rmsTime>1.0</rmsTime>
        <ra>125.327341667</ra>
        <dec>6.713961111</dec>
        <astCat>Gaia2</astCat>
        <mag>17.50</mag>
        <band>G</band>
        <photCat>Gaia2</photCat>
        <precTime>1</precTime>
        <precRA>0.001</precRA>
        <precDec>0.01</precDec>
        <orbProd>Aegis</orbProd>
        <orbID>Aegis_2024 YR4_#102opt</orbID>
        <resRA>0.065</resRA>
        <resDec>-0.247</resDec>
        <selAst>A</selAst>
        <sigTime>1.000</sigTime>
        <biasRA>0.000</biasRA>
        <biasDec>0.000</biasDec>
        <biasTime>0.000</biasTime>
        <photProd>Aegis</photProd>
        <resMag>-0.792</resMag>
        <selPhot>A</selPhot>
        <sigMag>0.700</sigMag>
        <biasMag>0.114</biasMag>
        <photMod>H</photMod>
        <sigRA>0.671</sigRA>
        <sigDec>0.671</sigDec>
        <sigCorr>0.000</sigCorr>
        <localUse>
          <obs_stat>chi = 0.38 A = 1 M = 1 RMS_F = F F</obs_stat>
        </localUse>
      </optical>
      <optical>
        <provID>2024 YR4</provID>
        <mode>CCD</mode>
        <stn>W88</stn>
        <prog>01</prog>
        <obsTime>2024-12-30T07:27:36.662Z</obsTime>
        <rmsTime>1.0</rmsTime>
        <ra>125.305958333</ra>
        <dec>6.727269444</dec>
        <astCat>Gaia2</astCat>
        <mag>17.90</mag>
        <band>G</band>
        <photCat>Gaia2</photCat>
        <precTime>1</precTime>
        <precRA>0.001</precRA>
        <precDec>0.01</precDec>
        <orbProd>Aegis</orbProd>
        <orbID>Aegis_2024 YR4_#103opt</orbID>
        <resRA>-0.035</resRA>
        <resDec>0.276</resDec>
        <selAst>A</selAst>
        <sigTime>1.000</sigTime>
        <biasRA>0.000</biasRA>
        <biasDec>0.000</biasDec>
        <biasTime>0.000</biasTime>
        <photProd>Aegis</photProd>
        <resMag>-0.397</resMag>
        <selPhot>A</selPhot>
        <sigMag>0.700</sigMag>
        <biasMag>0.114</biasMag>
        <photMod>H</photMod>
        <sigRA>0.671</sigRA>
        <sigDec>0.671</sigDec>
        <sigCorr>0.000</sigCorr>
        <localUse>
          <obs_stat>chi = 0.41 A = 1 M = 1 RMS_F = F F</obs_stat>
        </localUse>
      </optical>
      <optical>
        <provID>2024 YR4</provID>
        <mode>CCD</mode>
        <stn>T08</stn>
        <obsTime>2024-12-30T09:49:27.581Z</obsTime>
        <rmsTime>1.0</rmsTime>
        <ra>125.232070833</ra>
        <dec>6.768150000</dec>
        <astCat>Gaia2</astCat>
        <mag>18.05</mag>
        <band>o</band>
        <photCat>Gaia2</photCat>
        <precTime>1</precTime>
        <precRA>0.001</precRA>
        <precDec>0.01</precDec>
        <orbProd>Aegis</orbProd>
        <orbID>Aegis_2024 YR4_#104opt</orbID>
        <resRA>0.107</resRA>
        <resDec>-0.029</resDec>
        <selAst>A</selAst>
        <sigTime>1.000</sigTime>
        <biasRA>0.000</biasRA>
        <biasDec>0.000</biasDec>
        <biasTime>0.000</biasTime>
        <photProd>Aegis</photProd>
        <resMag>-0.072</resMag>
        <selPhot>A</selPhot>
        <sigMag>0.500</sigMag>
        <biasMag>0.326</biasMag>
        <photMod>H</photMod>
        <sigRA>0.800</sigRA>
        <sigDec>0.800</sigDec>
        <sigCorr>0.000</sigCorr>
        <localUse>
          <obs_stat>chi = 0.14 A = 1 M = 1 RMS_F = F F</obs_stat>
        </localUse>
      </optical>
      <optical>
        <provID>2024 YR4</provID>
        <mode>CCD</mode>
        <stn>T08</stn>
        <obsTime>2024-12-30T09:54:06.998Z</obsTime>
        <rmsTime>1.0</rmsTime>
        <ra>125.227258333</ra>
        <dec>6.771238889</dec>
        <astCat>Gaia2</astCat>
        <mag>18.07</mag>
        <band>o</band>
        <photCat>Gaia2</photCat>
        <precTime>1</precTime>
        <precRA>0.001</precRA>
        <precDec>0.01</precDec>
        <orbProd>Aegis</orbProd>
        <orbID>Aegis_2024 YR4_#105opt</orbID>
        <resRA>-0.003</resRA>
        <resDec>0.029</resDec>
        <selAst>A</selAst>
        <sigTime>1.000</sigTime>
        <biasRA>0.000</biasRA>
        <biasDec>0.000</biasDec>
        <biasTime>0.000</biasTime>
        <photProd>Aegis</photProd>
        <resMag>-0.053</resMag>
        <selPhot>A</selPhot>
        <sigMag>0.500</sigMag>
        <biasMag>0.326</biasMag>
        <photMod>H</photMod>
        <sigRA>0.800</sigRA>
        <sigDec>0.800</sigDec>
        <sigCorr>0.000</sigCorr>
        <localUse>
          <obs_stat>chi = 0.04 A = 1 M = 1 RMS_F = F F</obs_stat>
        </localUse>
      </optical>
      <optical>
        <provID>2024 YR4</provID>
        <mode>CCD</mode>
        <stn>T08</stn>
        <obsTime>2024-12-30T09:58:07.968Z</obsTime>
        <rmsTime>1.0</rmsTime>
        <ra>125.223141667</ra>
        <dec>6.773861111</dec>
        <astCat>Gaia2</astCat>
        <mag>18.00</mag>
        <band>o</band>
        <photCat>Gaia2</photCat>
        <precTime>1</precTime>
        <precRA>0.001</precRA>
        <precDec>0.01</precDec>
        <orbProd>Aegis</orbProd>
        <orbID>Aegis_2024 YR4_#106opt</orbID>
        <resRA>0.043</resRA>
        <resDec>-0.054</resDec>
        <selAst>A</selAst>
        <sigTime>1.000</sigTime>
        <biasRA>0.000</biasRA>
        <biasDec>0.000</biasDec>
        <biasTime>0.000</biasTime>
        <photProd>Aegis</photProd>
        <resMag>-0.124</resMag>
        <selPhot>A</selPhot>
        <sigMag>0.500</sigMag>
        <biasMag>0.326</biasMag>
        <photMod>H</photMod>
        <sigRA>0.800</sigRA>
        <sigDec>0.800</sigDec>
        <sigCorr>0.000</sigCorr>
        <localUse>
          <obs_stat>chi = 0.09 A = 1 M = 1 RMS_F = F F</obs_stat>
        </localUse>
      </optical>
      <optical>
        <provID>2024 YR4</provID>
        <mode>CCD</mode>
        <stn>T08</stn>
        <obsTime>2024-12-30T10:40:40.829Z</obsTime>
        <rmsTime>1.0</rmsTime>
        <ra>125.179091667</ra>
        <dec>6.801580556</dec>
        <astCat>Gaia2</astCat>
        <mag>17.72</mag>
        <band>o</band>
        <photCat>Gaia2</photCat>
        <precTime>1</precTime>
        <precRA>0.001</precRA>
        <precDec>0.01</precDec>
        <orbProd>Aegis</orbProd>
        <orbID>Aegis_2024 YR4_#107opt</orbID>
        <resRA>-0.109</resRA>
        <resDec>-0.175</resDec>
        <selAst>A</selAst>
        <sigTime>1.000</sigTime>
        <biasRA>0.000</biasRA>
        <biasDec>0.000</biasDec>
        <biasTime>0.000</biasTime>
        <photProd>Aegis</photProd>
        <resMag>-0.414</resMag>
        <selPhot>A</selPhot>
        <sigMag>0.500</sigMag>
        <biasMag>0.326</biasMag>
        <photMod>H</photMod>
        <sigRA>0.800</sigRA>
        <sigDec>0.800</sigDec>
        <sigCorr>0.000</sigCorr>
        <localUse>
          <obs_stat>chi = 0.26 A = 1 M = 1 RMS_F = F F</obs_stat>
        </localUse>
      </optical>
      <optical>
        <provID>2024 YR4</provID>
        <mode>CMO</mode>
        <stn>L34</stn>
        <obsTime>2024-12-31T01:16:08.573Z</obsTime>
        <rmsTime>1.0</rmsTime>
        <ra>124.512800000</ra>
        <dec>7.288400000</dec>
        <astCat>Gaia3E</astCat>
        <mag>18.60</mag>
        <band>G</band>
        <photCat>Gaia3E</photCat>
        <precTime>1</precTime>
        <precRA>0.001</precRA>
        <precDec>0.01</precDec>
        <notes>K</notes>
        <orbProd>Aegis</orbProd>
        <orbID>Aegis_2024 YR4_#108opt</orbID>
        <resRA>0.075</resRA>
        <resDec>0.103</resDec>
        <selAst>A</selAst>
        <sigTime>1.000</sigTime>
        <biasRA>0.000</biasRA>
        <biasDec>0.000</biasDec>
        <biasTime>0.000</biasTime>
        <photProd>Aegis</photProd>
        <resMag>0.257</resMag>
        <selPhot>A</selPhot>
        <sigMag>0.700</sigMag>
        <biasMag>0.320</biasMag>
        <photMod>H</photMod>
        <sigRA>0.600</sigRA>
        <sigDec>0.600</sigDec>
        <sigCorr>0.000</sigCorr>
        <localUse>
          <obs_stat>chi = 0.21 A = 1 M = 1 RMS_F = F F</obs_stat>
        </localUse>
      </optical>
      <optical>
        <provID>2024 YR4</provID>
        <mode>CMO</mode>
        <stn>L34</stn>
        <obsTime>2024-12-31T02:36:22.608Z</obsTime>
        <rmsTime>1.0</rmsTime>
        <ra>124.446579167</ra>
        <dec>7.328850000</dec>
        <astCat>Gaia3E</astCat>
        <mag>18.00</mag>
        <band>G</band>
        <photCat>Gaia3E</photCat>
        <precTime>1</precTime>
        <precRA>0.001</precRA>
        <precDec>0.01</precDec>
        <notes>K</notes>
        <orbProd>Aegis</orbProd>
        <orbID>Aegis_2024 YR4_#109opt</orbID>
        <resRA>-0.119</resRA>
        <resDec>-0.515</resDec>
        <selAst>A</selAst>
        <sigTime>1.000</sigTime>
        <biasRA>0.000</biasRA>
        <biasDec>0.000</biasDec>
        <biasTime>0.000</biasTime>
        <photProd>Aegis</photProd>
        <resMag>-0.361</resMag>
        <selPhot>A</selPhot>
        <sigMag>0.700</sigMag>
        <biasMag>0.320</biasMag>
        <photMod>H</photMod>
        <sigRA>0.600</sigRA>
        <sigDec>0.600</sigDec>
        <sigCorr>0.000</sigCorr>
        <localUse>
          <obs_stat>chi = 0.88 A = 1 M = 1 RMS_F = F F</obs_stat>
        </localUse>
      </optical>
      <optical>
        <provID>2024 YR4</provID>
        <mode>CMO</mode>
        <stn>L34</stn>
        <obsTime>2024-12-31T02:45:00.058Z</obsTime>
        <rmsTime>1.0</rmsTime>
        <ra>124.439708333</ra>
        <dec>7.333411111</dec>
        <astCat>Gaia3E</astCat>
        <mag>18.50</mag>
        <band>G</band>
        <photCat>Gaia3E</photCat>
        <precTime>1</precTime>
        <precRA>0.001</precRA>
        <precDec>0.01</precDec>
        <notes>K</notes>
        <orbProd>Aegis</orbProd>
        <orbID>Aegis_2024 YR4_#110opt</orbID>
        <resRA>0.082</resRA>
        <resDec>0.468</resDec>
        <selAst>A</selAst>
        <sigTime>1.000</sigTime>
        <biasRA>0.000</biasRA>
        <biasDec>0.000</biasDec>
        <biasTime>0.000</biasTime>
        <photProd>Aegis</photProd>
        <resMag>0.137</resMag>
        <selPhot>A</selPhot>
        <sigMag>0.700</sigMag>
        <biasMag>0.320</biasMag>
        <photMod>H</photMod>
        <sigRA>0.600</sigRA>
        <sigDec>0.600</sigDec>
        <sigCorr>0.000</sigCorr>
        <localUse>
          <obs_stat>chi = 0.79 A = 1 M = 1 RMS_F = F F</obs_stat>
        </localUse>
      </optical>
      <optical>
        <provID>2024 YR4</provID>
        <mode>CCD</mode>
        <stn>W68</stn>
        <obsTime>2024-12-31T06:48:28.829Z</obsTime>
        <rmsTime>1.0</rmsTime>
        <ra>124.301541667</ra>
        <dec>7.510480556</dec>
        <astCat>Gaia2</astCat>
        <mag>18.04</mag>
        <band>o</band>
        <photCat>Gaia2</photCat>
        <precTime>1</precTime>
        <precRA>0.001</precRA>
        <precDec>0.01</precDec>
        <orbProd>Aegis</orbProd>
        <orbID>Aegis_2024 YR4_#111opt</orbID>
        <resRA>-0.034</resRA>
        <resDec>-0.178</resDec>
        <selAst>A</selAst>
        <sigTime>1.000</sigTime>
        <biasRA>0.000</biasRA>
        <biasDec>0.000</biasDec>
        <biasTime>0.000</biasTime>
        <photProd>Aegis</photProd>
        <resMag>-0.303</resMag>
        <selPhot>A</selPhot>
        <sigMag>0.500</sigMag>
        <biasMag>0.391</biasMag>
        <photMod>H</photMod>
        <sigRA>0.800</sigRA>
        <sigDec>0.800</sigDec>
        <sigCorr>0.000</sigCorr>
        <localUse>
          <obs_stat>chi = 0.23 A = 1 M = 1 RMS_F = F F</obs_stat>
        </localUse>
      </optical>
      <optical>
        <provID>2024 YR4</provID>
        <mode>CCD</mode>
        <stn>W68</stn>
        <obsTime>2024-12-31T06:54:27.302Z</obsTime>
        <rmsTime>1.0</rmsTime>
        <ra>124.296750000</ra>
        <dec>7.513400000</dec>
        <astCat>Gaia2</astCat>
        <mag>18.45</mag>
        <band>o</band>
        <photCat>Gaia2</photCat>
        <precTime>1</precTime>
        <precRA>0.001</precRA>
        <precDec>0.01</precDec>
        <orbProd>Aegis</orbProd>
        <orbID>Aegis_2024 YR4_#112opt</orbID>
        <resRA>0.003</resRA>
        <resDec>0.192</resDec>
        <selAst>A</selAst>
        <sigTime>1.000</sigTime>
        <biasRA>0.000</biasRA>
        <biasDec>0.000</biasDec>
        <biasTime>0.000</biasTime>
        <photProd>Aegis</photProd>
        <resMag>0.106</resMag>
        <selPhot>A</selPhot>
        <sigMag>0.500</sigMag>
        <biasMag>0.391</biasMag>
        <photMod>H</photMod>
        <sigRA>0.800</sigRA>
        <sigDec>0.800</sigDec>
        <sigCorr>0.000</sigCorr>
        <localUse>
          <obs_stat>chi = 0.24 A = 1 M = 1 RMS_F = F F</obs_stat>
        </localUse>
      </optical>
      <optical>
        <provID>2024 YR4</provID>
        <mode>CCD</mode>
        <stn>691</stn>
        <obsTime>2024-12-31T07:19:50.880Z</obsTime>
        <rmsTime>1.0</rmsTime>
        <ra>124.306500000</ra>
        <dec>7.473722222</dec>
        <astCat>Gaia2</astCat>
        <mag>18.00</mag>
        <band>R</band>
        <photCat>Gaia2</photCat>
        <precTime>1</precTime>
        <precRA>0.001</precRA>
        <precDec>0.01</precDec>
        <orbProd>Aegis</orbProd>
        <orbID>Aegis_2024 YR4_#113opt</orbID>
        <resRA>-0.126</resRA>
        <resDec>0.250</resDec>
        <selAst>A</selAst>
        <sigTime>1.000</sigTime>
        <biasRA>0.000</biasRA>
        <biasDec>0.000</biasDec>
        <biasTime>0.000</biasTime>
        <photProd>Aegis</photProd>
        <resMag>-0.339</resMag>
        <selPhot>A</selPhot>
        <sigMag>0.700</sigMag>
        <biasMag>0.404</biasMag>
        <photMod>H</photMod>
        <sigRA>0.500</sigRA>
        <sigDec>0.500</sigDec>
        <sigCorr>0.000</sigCorr>
        <localUse>
          <obs_stat>chi = 0.56 A = 1 M = 1 RMS_F = F F</obs_stat>
        </localUse>
      </optical>
      <optical>
        <provID>2024 YR4</provID>
        <mode>CCD</mode>
        <stn>703</stn>
        <prog>01</prog>
        <obsTime>2024-12-31T07:25:38.640Z</obsTime>
        <rmsTime>1.0</rmsTime>
        <ra>124.301295833</ra>
        <dec>7.476119444</dec>
        <astCat>Gaia2</astCat>
        <mag>18.27</mag>
        <band>G</band>
        <photCat>Gaia2</photCat>
        <precTime>1</precTime>
        <precRA>0.001</precRA>
        <precDec>0.01</precDec>
        <orbProd>Aegis</orbProd>
        <orbID>Aegis_2024 YR4_#114opt</orbID>
        <resRA>-0.100</resRA>
        <resDec>-0.122</resDec>
        <selAst>A</selAst>
        <sigTime>1.000</sigTime>
        <biasRA>0.000</biasRA>
        <biasDec>0.000</biasDec>
        <biasTime>0.000</biasTime>
        <photProd>Aegis</photProd>
        <resMag>-0.404</resMag>
        <selPhot>A</selPhot>
        <sigMag>0.500</sigMag>
        <biasMag>0.069</biasMag>
        <photMod>H</photMod>
        <sigRA>0.800</sigRA>
        <sigDec>0.800</sigDec>
        <sigCorr>0.000</sigCorr>
        <localUse>
          <obs_stat>chi = 0.20 A = 1 M = 1 RMS_F = F F</obs_stat>
        </localUse>
      </optical>
      <optical>
        <provID>2024 YR4</provID>
        <mode>CCD</mode>
        <stn>691</stn>
        <obsTime>2024-12-31T07:25:41.664Z</obsTime>
        <rmsTime>1.0</rmsTime>
        <ra>124.301916667</ra>
        <dec>7.476527778</dec>
        <astCat>Gaia2</astCat>
        <mag>17.90</mag>
        <band>R</band>
        <photCat>Gaia2</photCat>
        <precTime>1</precTime>
        <precRA>0.001</precRA>
        <precDec>0.01</precDec>
        <orbProd>Aegis</orbProd>
        <orbID>Aegis_2024 YR4_#115opt</orbID>
        <resRA>-0.157</resRA>
        <resDec>0.085</resDec>
        <selAst>A</selAst>
        <sigTime>1.000</sigTime>
        <biasRA>0.000</biasRA>
        <biasDec>0.000</biasDec>
        <biasTime>0.000</biasTime>
        <photProd>Aegis</photProd>
        <resMag>-0.440</resMag>
        <selPhot>A</selPhot>
        <sigMag>0.700</sigMag>
        <biasMag>0.404</biasMag>
        <photMod>H</photMod>
        <sigRA>0.500</sigRA>
        <sigDec>0.500</sigDec>
        <sigCorr>0.000</sigCorr>
        <localUse>
          <obs_stat>chi = 0.35 A = 1 M = 1 RMS_F = F F</obs_stat>
        </localUse>
      </optical>
      <optical>
        <provID>2024 YR4</provID>
        <mode>CCD</mode>
        <stn>703</stn>
        <prog>01</prog>
        <obsTime>2024-12-31T07:28:59.520Z</obsTime>
        <rmsTime>1.0</rmsTime>
        <ra>124.298716667</ra>
        <dec>7.478130556</dec>
        <astCat>Gaia2</astCat>
        <mag>18.38</mag>
        <band>G</band>
        <photCat>Gaia2</photCat>
        <precTime>1</precTime>
        <precRA>0.001</precRA>
        <precDec>0.01</precDec>
        <orbProd>Aegis</orbProd>
        <orbID>Aegis_2024 YR4_#116opt</orbID>
        <resRA>0.057</resRA>
        <resDec>1.255</resDec>
        <selAst>A</selAst>
        <sigTime>1.000</sigTime>
        <biasRA>0.000</biasRA>
        <biasDec>0.000</biasDec>
        <biasTime>0.000</biasTime>
        <photProd>Aegis</photProd>
        <resMag>-0.295</resMag>
        <selPhot>A</selPhot>
        <sigMag>0.500</sigMag>
        <biasMag>0.069</biasMag>
        <photMod>H</photMod>
        <sigRA>0.800</sigRA>
        <sigDec>0.800</sigDec>
        <sigCorr>0.000</sigCorr>
        <localUse>
          <obs_stat>chi = 1.57 A = 1 M = 1 RMS_F = F F</obs_stat>
        </localUse>
      </optical>
      <optical>
        <provID>2024 YR4</provID>
        <mode>CCD</mode>
        <stn>691</stn>
        <obsTime>2024-12-31T07:31:33.312Z</obsTime>
        <rmsTime>1.0</rmsTime>
        <ra>124.297333333</ra>
        <dec>7.479416667</dec>
        <astCat>Gaia2</astCat>
        <mag>18.20</mag>
        <band>R</band>
        <photCat>Gaia2</photCat>
        <precTime>1</precTime>
        <precRA>0.001</precRA>
        <precDec>0.01</precDec>
        <orbProd>Aegis</orbProd>
        <orbID>Aegis_2024 YR4_#117opt</orbID>
        <resRA>-0.126</resRA>
        <resDec>0.221</resDec>
        <selAst>A</selAst>
        <sigTime>1.000</sigTime>
        <biasRA>0.000</biasRA>
        <biasDec>0.000</biasDec>
        <biasTime>0.000</biasTime>
        <photProd>Aegis</photProd>
        <resMag>-0.141</resMag>
        <selPhot>A</selPhot>
        <sigMag>0.700</sigMag>
        <biasMag>0.404</biasMag>
        <photMod>H</photMod>
        <sigRA>0.500</sigRA>
        <sigDec>0.500</sigDec>
        <sigCorr>0.000</sigCorr>
        <localUse>
          <obs_stat>chi = 0.51 A = 1 M = 1 RMS_F = F F</obs_stat>
        </localUse>
      </optical>
      <optical>
        <provID>2024 YR4</provID>
        <mode>CCD</mode>
        <stn>703</stn>
        <prog>01</prog>
        <obsTime>2024-12-31T07:32:19.968Z</obsTime>
        <rmsTime>1.0</rmsTime>
        <ra>124.296133333</ra>
        <dec>7.479511111</dec>
        <astCat>Gaia2</astCat>
        <precTime>1</precTime>
        <precRA>0.001</precRA>
        <precDec>0.01</precDec>
        <orbProd>Aegis</orbProd>
        <orbID>Aegis_2024 YR4_#118opt</orbID>
        <resRA>0.185</resRA>
        <resDec>0.383</resDec>
        <selAst>A</selAst>
        <sigTime>1.000</sigTime>
        <biasRA>0.000</biasRA>
        <biasDec>0.000</biasDec>
        <biasTime>0.000</biasTime>
        <sigRA>0.800</sigRA>
        <sigDec>0.800</sigDec>
        <sigCorr>0.000</sigCorr>
        <localUse>
          <obs_stat>chi = 0.53 A = 1 M = 1 RMS_F = F F</obs_stat>
        </localUse>
      </optical>
      <optical>
        <provID>2024 YR4</provID>
        <mode>CCD</mode>
        <stn>703</stn>
        <prog>01</prog>
        <obsTime>2024-12-31T07:35:40.416Z</obsTime>
        <rmsTime>1.0</rmsTime>
        <ra>124.293391667</ra>
        <dec>7.481119444</dec>
        <astCat>Gaia2</astCat>
        <mag>18.90</mag>
        <band>G</band>
        <photCat>Gaia2</photCat>
        <precTime>1</precTime>
        <precRA>0.001</precRA>
        <precDec>0.01</precDec>
        <orbProd>Aegis</orbProd>
        <orbID>Aegis_2024 YR4_#119opt</orbID>
        <resRA>-0.247</resRA>
        <resDec>0.338</resDec>
        <selAst>A</selAst>
        <sigTime>1.000</sigTime>
        <biasRA>0.000</biasRA>
        <biasDec>0.000</biasDec>
        <biasTime>0.000</biasTime>
        <photProd>Aegis</photProd>
        <resMag>0.224</resMag>
        <selPhot>A</selPhot>
        <sigMag>0.500</sigMag>
        <biasMag>0.069</biasMag>
        <photMod>H</photMod>
        <sigRA>0.800</sigRA>
        <sigDec>0.800</sigDec>
        <sigCorr>0.000</sigCorr>
        <localUse>
          <obs_stat>chi = 0.52 A = 1 M = 1 RMS_F = F F</obs_stat>
        </localUse>
      </optical>
      <optical>
        <provID>2024 YR4</provID>
        <mode>CCD</mode>
        <stn>W68</stn>
        <obsTime>2024-12-31T07:45:24.048Z</obsTime>
        <rmsTime>1.0</rmsTime>
        <ra>124.256329167</ra>
        <dec>7.537088889</dec>
        <astCat>Gaia2</astCat>
        <mag>18.04</mag>
        <band>o</band>
        <photCat>Gaia2</photCat>
        <precTime>1</precTime>
        <precRA>0.001</precRA>
        <precDec>0.01</precDec>
        <orbProd>Aegis</orbProd>
        <orbID>Aegis_2024 YR4_#120opt</orbID>
        <resRA>0.091</resRA>
        <resDec>0.087</resDec>
        <selAst>A</selAst>
        <sigTime>1.000</sigTime>
        <biasRA>0.000</biasRA>
        <biasDec>0.000</biasDec>
        <biasTime>0.000</biasTime>
        <photProd>Aegis</photProd>
        <resMag>-0.315</resMag>
        <selPhot>A</selPhot>
        <sigMag>0.500</sigMag>
        <biasMag>0.391</biasMag>
        <photMod>H</photMod>
        <sigRA>0.800</sigRA>
        <sigDec>0.800</sigDec>
        <sigCorr>0.000</sigCorr>
        <localUse>
          <obs_stat>chi = 0.16 A = 1 M = 1 RMS_F = F F</obs_stat>
        </localUse>
      </optical>
      <optical>
        <provID>2024 YR4</provID>
        <mode>CCD</mode>
        <stn>W68</stn>
        <obsTime>2024-12-31T08:22:42.154Z</obsTime>
        <rmsTime>1.0</rmsTime>
        <ra>124.227508333</ra>
        <dec>7.554088889</dec>
        <astCat>Gaia2</astCat>
        <mag>18.11</mag>
        <band>o</band>
        <photCat>Gaia2</photCat>
        <precTime>1</precTime>
        <precRA>0.001</precRA>
        <precDec>0.01</precDec>
        <orbProd>Aegis</orbProd>
        <orbID>Aegis_2024 YR4_#121opt</orbID>
        <resRA>0.255</resRA>
        <resDec>-0.046</resDec>
        <selAst>A</selAst>
        <sigTime>1.000</sigTime>
        <biasRA>0.000</biasRA>
        <biasDec>0.000</biasDec>
        <biasTime>0.000</biasTime>
        <photProd>Aegis</photProd>
        <resMag>-0.253</resMag>
        <selPhot>A</selPhot>
        <sigMag>0.500</sigMag>
        <biasMag>0.391</biasMag>
        <photMod>H</photMod>
        <sigRA>0.800</sigRA>
        <sigDec>0.800</sigDec>
        <sigCorr>0.000</sigCorr>
        <localUse>
          <obs_stat>chi = 0.32 A = 1 M = 1 RMS_F = F F</obs_stat>
        </localUse>
      </optical>
      <optical>
        <provID>2024 YR4</provID>
        <mode>CCD</mode>
        <stn>L18</stn>
        <obsTime>2024-12-31T21:35:15.504Z</obsTime>
        <rmsTime>1.0</rmsTime>
        <ra>123.824541667</ra>
        <dec>7.837027778</dec>
        <astCat>Gaia3E</astCat>
        <mag>18.30</mag>
        <band>G</band>
        <photCat>Gaia3E</photCat>
        <precTime>1</precTime>
        <precRA>0.01</precRA>
        <precDec>0.1</precDec>
        <notes>K</notes>
        <orbProd>Aegis</orbProd>
        <orbID>Aegis_2024 YR4_#122opt</orbID>
        <resRA>-0.209</resRA>
        <resDec>0.031</resDec>
        <selAst>A</selAst>
        <sigTime>1.000</sigTime>
        <biasRA>0.000</biasRA>
        <biasDec>0.000</biasDec>
        <biasTime>0.000</biasTime>
        <photProd>Aegis</photProd>
        <resMag>-0.298</resMag>
        <selPhot>A</selPhot>
        <sigMag>0.700</sigMag>
        <biasMag>0.320</biasMag>
        <photMod>H</photMod>
        <sigRA>0.600</sigRA>
        <sigDec>0.600</sigDec>
        <sigCorr>0.000</sigCorr>
        <localUse>
          <obs_stat>chi = 0.35 A = 1 M = 1 RMS_F = F F</obs_stat>
        </localUse>
      </optical>
      <optical>
        <provID>2024 YR4</provID>
        <mode>CCD</mode>
        <stn>L18</stn>
        <obsTime>2024-12-31T21:39:46.800Z</obsTime>
        <rmsTime>1.0</rmsTime>
        <ra>123.821833333</ra>
        <dec>7.838916667</dec>
        <astCat>Gaia3E</astCat>
        <mag>18.90</mag>
        <band>G</band>
        <photCat>Gaia3E</photCat>
        <precTime>1</precTime>
        <precRA>0.01</precRA>
        <precDec>0.1</precDec>
        <notes>K</notes>
        <orbProd>Aegis</orbProd>
        <orbID>Aegis_2024 YR4_#123opt</orbID>
        <resRA>0.275</resRA>
        <resDec>0.126</resDec>
        <selAst>A</selAst>
        <sigTime>1.000</sigTime>
        <biasRA>0.000</biasRA>
        <biasDec>0.000</biasDec>
        <biasTime>0.000</biasTime>
        <photProd>Aegis</photProd>
        <resMag>0.301</resMag>
        <selPhot>A</selPhot>
        <sigMag>0.700</sigMag>
        <biasMag>0.320</biasMag>
        <photMod>H</photMod>
        <sigRA>0.600</sigRA>
        <sigDec>0.600</sigDec>
        <sigCorr>0.000</sigCorr>
        <localUse>
          <obs_stat>chi = 0.50 A = 1 M = 1 RMS_F = F F</obs_stat>
        </localUse>
      </optical>
      <optical>
        <provID>2024 YR4</provID>
        <mode>CCD</mode>
        <stn>L18</stn>
        <obsTime>2024-12-31T21:48:49.306Z</obsTime>
        <rmsTime>1.0</rmsTime>
        <ra>123.816083333</ra>
        <dec>7.842611111</dec>
        <astCat>Gaia3E</astCat>
        <mag>18.80</mag>
        <band>G</band>
        <photCat>Gaia3E</photCat>
        <precTime>1</precTime>
        <precRA>0.01</precRA>
        <precDec>0.1</precDec>
        <notes>K</notes>
        <orbProd>Aegis</orbProd>
        <orbID>Aegis_2024 YR4_#124opt</orbID>
        <resRA>0.091</resRA>
        <resDec>0.051</resDec>
        <selAst>A</selAst>
        <sigTime>1.000</sigTime>
        <biasRA>0.000</biasRA>
        <biasDec>0.000</biasDec>
        <biasTime>0.000</biasTime>
        <photProd>Aegis</photProd>
        <resMag>0.200</resMag>
        <selPhot>A</selPhot>
        <sigMag>0.700</sigMag>
        <biasMag>0.320</biasMag>
        <photMod>H</photMod>
        <sigRA>0.600</sigRA>
        <sigDec>0.600</sigDec>
        <sigCorr>0.000</sigCorr>
        <localUse>
          <obs_stat>chi = 0.17 A = 1 M = 1 RMS_F = F F</obs_stat>
        </localUse>
      </optical>
      <optical>
        <provID>2024 YR4</provID>
        <mode>CCD</mode>
        <stn>L18</stn>
        <obsTime>2024-12-31T21:53:20.602Z</obsTime>
        <rmsTime>1.0</rmsTime>
        <ra>123.813125000</ra>
        <dec>7.844416667</dec>
        <astCat>Gaia3E</astCat>
        <mag>18.20</mag>
        <band>G</band>
        <photCat>Gaia3E</photCat>
        <precTime>1</precTime>
        <precRA>0.01</precRA>
        <precDec>0.1</precDec>
        <notes>K</notes>
        <orbProd>Aegis</orbProd>
        <orbID>Aegis_2024 YR4_#125opt</orbID>
        <resRA>-0.278</resRA>
        <resDec>-0.122</resDec>
        <selAst>A</selAst>
        <sigTime>1.000</sigTime>
        <biasRA>0.000</biasRA>
        <biasDec>0.000</biasDec>
        <biasTime>0.000</biasTime>
        <photProd>Aegis</photProd>
        <resMag>-0.401</resMag>
        <selPhot>A</selPhot>
        <sigMag>0.700</sigMag>
        <biasMag>0.320</biasMag>
        <photMod>H</photMod>
        <sigRA>0.600</sigRA>
        <sigDec>0.600</sigDec>
        <sigCorr>0.000</sigCorr>
        <localUse>
          <obs_stat>chi = 0.51 A = 1 M = 1 RMS_F = F F</obs_stat>
        </localUse>
      </optical>
      <optical>
        <provID>2024 YR4</provID>
        <mode>CCD</mode>
        <stn>W88</stn>
        <prog>01</prog>
        <obsTime>2025-01-01T06:38:09.427Z</obsTime>
        <rmsTime>1.0</rmsTime>
        <ra>123.537991667</ra>
        <dec>8.101861111</dec>
        <astCat>Gaia2</astCat>
        <mag>18.70</mag>
        <band>G</band>
        <photCat>Gaia2</photCat>
        <precTime>1</precTime>
        <precRA>0.001</precRA>
        <precDec>0.01</precDec>
        <orbProd>Aegis</orbProd>
        <orbID>Aegis_2024 YR4_#126opt</orbID>
        <resRA>-0.339</resRA>
        <resDec>-0.218</resDec>
        <selAst>A</selAst>
        <sigTime>1.000</sigTime>
        <biasRA>0.000</biasRA>
        <biasDec>0.000</biasDec>
        <biasTime>0.000</biasTime>
        <photProd>Aegis</photProd>
        <resMag>-0.205</resMag>
        <selPhot>A</selPhot>
        <sigMag>0.700</sigMag>
        <biasMag>0.114</biasMag>
        <photMod>H</photMod>
        <sigRA>0.600</sigRA>
        <sigDec>0.600</sigDec>
        <sigCorr>0.000</sigCorr>
        <localUse>
          <obs_stat>chi = 0.67 A = 1 M = 1 RMS_F = F F</obs_stat>
        </localUse>
      </optical>
      <optical>
        <provID>2024 YR4</provID>
        <mode>CCD</mode>
        <stn>W88</stn>
        <prog>01</prog>
        <obsTime>2025-01-01T06:58:08.227Z</obsTime>
        <rmsTime>1.0</rmsTime>
        <ra>123.525750000</ra>
        <dec>8.108969444</dec>
        <astCat>Gaia2</astCat>
        <mag>18.60</mag>
        <band>G</band>
        <photCat>Gaia2</photCat>
        <precTime>1</precTime>
        <precRA>0.001</precRA>
        <precDec>0.01</precDec>
        <orbProd>Aegis</orbProd>
        <orbID>Aegis_2024 YR4_#127opt</orbID>
        <resRA>0.380</resRA>
        <resDec>-0.090</resDec>
        <selAst>A</selAst>
        <sigTime>1.000</sigTime>
        <biasRA>0.000</biasRA>
        <biasDec>0.000</biasDec>
        <biasTime>0.000</biasTime>
        <photProd>Aegis</photProd>
        <resMag>-0.309</resMag>
        <selPhot>A</selPhot>
        <sigMag>0.700</sigMag>
        <biasMag>0.114</biasMag>
        <photMod>H</photMod>
        <sigRA>0.600</sigRA>
        <sigDec>0.600</sigDec>
        <sigCorr>0.000</sigCorr>
        <localUse>
          <obs_stat>chi = 0.65 A = 1 M = 1 RMS_F = F F</obs_stat>
        </localUse>
      </optical>
      <optical>
        <provID>2024 YR4</provID>
        <mode>CCD</mode>
        <stn>T05</stn>
        <obsTime>2025-01-01T13:25:18.595Z</obsTime>
        <rmsTime>1.0</rmsTime>
        <ra>123.343720833</ra>
        <dec>8.206038889</dec>
        <astCat>Gaia3</astCat>
        <mag>18.80</mag>
        <band>o</band>
        <photCat>Gaia3</photCat>
        <precTime>1</precTime>
        <precRA>0.001</precRA>
        <precDec>0.01</precDec>
        <orbProd>Aegis</orbProd>
        <orbID>Aegis_2024 YR4_#128opt</orbID>
        <resRA>-0.272</resRA>
        <resDec>0.511</resDec>
        <selAst>A</selAst>
        <sigTime>1.000</sigTime>
        <biasRA>0.000</biasRA>
        <biasDec>0.000</biasDec>
        <biasTime>0.000</biasTime>
        <photProd>Aegis</photProd>
        <resMag>0.037</resMag>
        <selPhot>A</selPhot>
        <sigMag>0.500</sigMag>
        <biasMag>0.330</biasMag>
        <photMod>H</photMod>
        <sigRA>0.800</sigRA>
        <sigDec>0.800</sigDec>
        <sigCorr>0.000</sigCorr>
        <localUse>
          <obs_stat>chi = 0.72 A = 1 M = 1 RMS_F = F F</obs_stat>
        </localUse>
      </optical>
      <optical>
        <provID>2024 YR4</provID>
        <mode>CCD</mode>
        <stn>T05</stn>
        <obsTime>2025-01-01T13:40:33.312Z</obsTime>
        <rmsTime>1.0</rmsTime>
        <ra>123.334891667</ra>
        <dec>8.210980556</dec>
        <astCat>Gaia3</astCat>
        <mag>18.68</mag>
        <band>o</band>
        <photCat>Gaia3</photCat>
        <precTime>1</precTime>
        <precRA>0.001</precRA>
        <precDec>0.01</precDec>
        <orbProd>Aegis</orbProd>
        <orbID>Aegis_2024 YR4_#129opt</orbID>
        <resRA>0.231</resRA>
        <resDec>0.402</resDec>
        <selAst>A</selAst>
        <sigTime>1.000</sigTime>
        <biasRA>0.000</biasRA>
        <biasDec>0.000</biasDec>
        <biasTime>0.000</biasTime>
        <photProd>Aegis</photProd>
        <resMag>-0.086</resMag>
        <selPhot>A</selPhot>
        <sigMag>0.500</sigMag>
        <biasMag>0.330</biasMag>
        <photMod>H</photMod>
        <sigRA>0.800</sigRA>
        <sigDec>0.800</sigDec>
        <sigCorr>0.000</sigCorr>
        <localUse>
          <obs_stat>chi = 0.58 A = 1 M = 1 RMS_F = F F</obs_stat>
        </localUse>
      </optical>
      <optical>
        <provID>2024 YR4</provID>
        <mode>CCD</mode>
        <stn>T05</stn>
        <obsTime>2025-01-01T13:54:45.648Z</obsTime>
        <rmsTime>1.0</rmsTime>
        <ra>123.326500000</ra>
        <dec>8.215519444</dec>
        <astCat>Gaia3</astCat>
        <mag>18.55</mag>
        <band>o</band>
        <photCat>Gaia3</photCat>
        <precTime>1</precTime>
        <precRA>0.001</precRA>
        <precDec>0.01</precDec>
        <orbProd>Aegis</orbProd>
        <orbID>Aegis_2024 YR4_#130opt</orbID>
        <resRA>-0.215</resRA>
        <resDec>0.178</resDec>
        <selAst>A</selAst>
        <sigTime>1.000</sigTime>
        <biasRA>0.000</biasRA>
        <biasDec>0.000</biasDec>
        <biasTime>0.000</biasTime>
        <photProd>Aegis</photProd>
        <resMag>-0.219</resMag>
        <selPhot>A</selPhot>
        <sigMag>0.500</sigMag>
        <biasMag>0.330</biasMag>
        <photMod>H</photMod>
        <sigRA>0.800</sigRA>
        <sigDec>0.800</sigDec>
        <sigCorr>0.000</sigCorr>
        <localUse>
          <obs_stat>chi = 0.35 A = 1 M = 1 RMS_F = F F</obs_stat>
        </localUse>
      </optical>
      <optical>
        <provID>2024 YR4</provID>
        <mode>CCD</mode>
        <stn>M22</stn>
        <obsTime>2025-01-01T22:18:46.426Z</obsTime>
        <rmsTime>1.0</rmsTime>
        <ra>123.152450000</ra>
        <dec>8.411861111</dec>
        <astCat>Gaia2</astCat>
        <mag>19.08</mag>
        <band>c</band>
        <photCat>Gaia2</photCat>
        <precTime>1</precTime>
        <precRA>0.001</precRA>
        <precDec>0.01</precDec>
        <orbProd>Aegis</orbProd>
        <orbID>Aegis_2024 YR4_#131opt</orbID>
        <resRA>0.427</resRA>
        <resDec>-0.058</resDec>
        <selAst>A</selAst>
        <sigTime>1.000</sigTime>
        <biasRA>0.000</biasRA>
        <biasDec>0.000</biasDec>
        <biasTime>0.000</biasTime>
        <photProd>Aegis</photProd>
        <resMag>-0.084</resMag>
        <selPhot>A</selPhot>
        <sigMag>0.500</sigMag>
        <biasMag>0.023</biasMag>
        <photMod>H</photMod>
        <sigRA>0.800</sigRA>
        <sigDec>0.800</sigDec>
        <sigCorr>0.000</sigCorr>
        <localUse>
          <obs_stat>chi = 0.54 A = 1 M = 1 RMS_F = F F</obs_stat>
        </localUse>
      </optical>
      <optical>
        <provID>2024 YR4</provID>
        <mode>CCD</mode>
        <stn>M22</stn>
        <obsTime>2025-01-01T22:21:22.982Z</obsTime>
        <rmsTime>1.0</rmsTime>
        <ra>123.150979167</ra>
        <dec>8.412711111</dec>
        <astCat>Gaia2</astCat>
        <mag>18.64</mag>
        <band>c</band>
        <photCat>Gaia2</photCat>
        <precTime>1</precTime>
        <precRA>0.001</precRA>
        <precDec>0.01</precDec>
        <orbProd>Aegis</orbProd>
        <orbID>Aegis_2024 YR4_#132opt</orbID>
        <resRA>0.133</resRA>
        <resDec>0.053</resDec>
        <selAst>A</selAst>
        <sigTime>1.000</sigTime>
        <biasRA>0.000</biasRA>
        <biasDec>0.000</biasDec>
        <biasTime>0.000</biasTime>
        <photProd>Aegis</photProd>
        <resMag>-0.524</resMag>
        <selPhot>A</selPhot>
        <sigMag>0.500</sigMag>
        <biasMag>0.023</biasMag>
        <photMod>H</photMod>
        <sigRA>0.800</sigRA>
        <sigDec>0.800</sigDec>
        <sigCorr>0.000</sigCorr>
        <localUse>
          <obs_stat>chi = 0.18 A = 1 M = 1 RMS_F = F F</obs_stat>
        </localUse>
      </optical>
      <optical>
        <provID>2024 YR4</provID>
        <mode>CCD</mode>
        <stn>M22</stn>
        <obsTime>2025-01-01T22:35:44.995Z</obsTime>
        <rmsTime>1.0</rmsTime>
        <ra>123.143270833</ra>
        <dec>8.417319444</dec>
        <astCat>Gaia2</astCat>
        <mag>19.10</mag>
        <band>c</band>
        <photCat>Gaia2</photCat>
        <precTime>1</precTime>
        <precRA>0.001</precRA>
        <precDec>0.01</precDec>
        <orbProd>Aegis</orbProd>
        <orbID>Aegis_2024 YR4_#133opt</orbID>
        <resRA>-0.016</resRA>
        <resDec>0.464</resDec>
        <selAst>A</selAst>
        <sigTime>1.000</sigTime>
        <biasRA>0.000</biasRA>
        <biasDec>0.000</biasDec>
        <biasTime>0.000</biasTime>
        <photProd>Aegis</photProd>
        <resMag>-0.066</resMag>
        <selPhot>A</selPhot>
        <sigMag>0.500</sigMag>
        <biasMag>0.023</biasMag>
        <photMod>H</photMod>
        <sigRA>0.800</sigRA>
        <sigDec>0.800</sigDec>
        <sigCorr>0.000</sigCorr>
        <localUse>
          <obs_stat>chi = 0.58 A = 1 M = 1 RMS_F = F F</obs_stat>
        </localUse>
      </optical>
      <optical>
        <provID>2024 YR4</provID>
        <mode>CCD</mode>
        <stn>Z80</stn>
        <obsTime>2025-01-01T23:56:06.806Z</obsTime>
        <rmsTime>1.0</rmsTime>
        <ra>123.108620833</ra>
        <dec>8.389238889</dec>
        <astCat>Gaia2</astCat>
        <mag>18.70</mag>
        <band>G</band>
        <photCat>Gaia2</photCat>
        <precTime>1</precTime>
        <precRA>0.001</precRA>
        <precDec>0.01</precDec>
        <notes>K</notes>
        <orbProd>Aegis</orbProd>
        <orbID>Aegis_2024 YR4_#134opt</orbID>
        <resRA>-0.482</resRA>
        <resDec>-0.336</resDec>
        <selAst>A</selAst>
        <sigTime>1.000</sigTime>
        <biasRA>0.000</biasRA>
        <biasDec>0.000</biasDec>
        <biasTime>0.000</biasTime>
        <photProd>Aegis</photProd>
        <resMag>-0.446</resMag>
        <selPhot>A</selPhot>
        <sigMag>0.700</sigMag>
        <biasMag>0.058</biasMag>
        <photMod>H</photMod>
        <sigRA>0.600</sigRA>
        <sigDec>0.600</sigDec>
        <sigCorr>0.000</sigCorr>
        <localUse>
          <obs_stat>chi = 0.98 A = 1 M = 1 RMS_F = F F</obs_stat>
        </localUse>
      </optical>
      <optical>
        <provID>2024 YR4</provID>
        <mode>CCD</mode>
        <stn>Z80</stn>
        <obsTime>2025-01-02T00:09:17.539Z</obsTime>
        <rmsTime>1.0</rmsTime>
        <ra>123.102170833</ra>
        <dec>8.393419444</dec>
        <astCat>Gaia2</astCat>
        <mag>18.60</mag>
        <band>G</band>
        <photCat>Gaia2</photCat>
        <precTime>1</precTime>
        <precRA>0.001</precRA>
        <precDec>0.01</precDec>
        <notes>K</notes>
        <orbProd>Aegis</orbProd>
        <orbID>Aegis_2024 YR4_#135opt</orbID>
        <resRA>-0.336</resRA>
        <resDec>0.007</resDec>
        <selAst>A</selAst>
        <sigTime>1.000</sigTime>
        <biasRA>0.000</biasRA>
        <biasDec>0.000</biasDec>
        <biasTime>0.000</biasTime>
        <photProd>Aegis</photProd>
        <resMag>-0.549</resMag>
        <selPhot>A</selPhot>
        <sigMag>0.700</sigMag>
        <biasMag>0.058</biasMag>
        <photMod>H</photMod>
        <sigRA>0.600</sigRA>
        <sigDec>0.600</sigDec>
        <sigCorr>0.000</sigCorr>
        <localUse>
          <obs_stat>chi = 0.56 A = 1 M = 1 RMS_F = F F</obs_stat>
        </localUse>
      </optical>
      <optical>
        <provID>2024 YR4</provID>
        <mode>CCD</mode>
        <stn>Z80</stn>
        <obsTime>2025-01-02T00:15:22.493Z</obsTime>
        <rmsTime>1.0</rmsTime>
        <ra>123.099120833</ra>
        <dec>8.395288889</dec>
        <astCat>Gaia2</astCat>
        <mag>18.70</mag>
        <band>G</band>
        <photCat>Gaia2</photCat>
        <precTime>1</precTime>
        <precRA>0.001</precRA>
        <precDec>0.01</precDec>
        <notes>K</notes>
        <orbProd>Aegis</orbProd>
        <orbID>Aegis_2024 YR4_#136opt</orbID>
        <resRA>-0.511</resRA>
        <resDec>-0.028</resDec>
        <selAst>A</selAst>
        <sigTime>1.000</sigTime>
        <biasRA>0.000</biasRA>
        <biasDec>0.000</biasDec>
        <biasTime>0.000</biasTime>
        <photProd>Aegis</photProd>
        <resMag>-0.450</resMag>
        <selPhot>A</selPhot>
        <sigMag>0.700</sigMag>
        <biasMag>0.058</biasMag>
        <photMod>H</photMod>
        <sigRA>0.600</sigRA>
        <sigDec>0.600</sigDec>
        <sigCorr>0.000</sigCorr>
        <localUse>
          <obs_stat>chi = 0.85 A = 1 M = 1 RMS_F = F F</obs_stat>
        </localUse>
      </optical>
      <optical>
        <provID>2024 YR4</provID>
        <mode>CCD</mode>
        <stn>F52</stn>
        <obsTime>2025-01-02T10:24:04.637Z</obsTime>
        <rmsTime>1.0</rmsTime>
        <ra>122.877725000</ra>
        <dec>8.589036111</dec>
        <astCat>Gaia2</astCat>
        <mag>18.72</mag>
        <band>G</band>
        <photCat>Gaia2</photCat>
        <precTime>1</precTime>
        <precRA>0.001</precRA>
        <precDec>0.01</precDec>
        <orbProd>Aegis</orbProd>
        <orbID>Aegis_2024 YR4_#137opt</orbID>
        <resRA>0.043</resRA>
        <resDec>0.024</resDec>
        <selAst>A</selAst>
        <sigTime>1.000</sigTime>
        <biasRA>0.000</biasRA>
        <biasDec>0.000</biasDec>
        <biasTime>0.000</biasTime>
        <photProd>Aegis</photProd>
        <resMag>-0.216</resMag>
        <selPhot>A</selPhot>
        <sigMag>0.500</sigMag>
        <biasMag>0.371</biasMag>
        <photMod>H</photMod>
        <sigRA>0.200</sigRA>
        <sigDec>0.200</sigDec>
        <sigCorr>0.000</sigCorr>
        <localUse>
          <obs_stat>chi = 0.24 A = 1 M = 1 RMS_F = F F</obs_stat>
        </localUse>
      </optical>
      <optical>
        <provID>2024 YR4</provID>
        <mode>CCD</mode>
        <stn>F52</stn>
        <obsTime>2025-01-02T10:40:40.483Z</obsTime>
        <rmsTime>1.0</rmsTime>
        <ra>122.869395833</ra>
        <dec>8.593716667</dec>
        <astCat>Gaia2</astCat>
        <mag>18.82</mag>
        <band>G</band>
        <photCat>Gaia2</photCat>
        <precTime>1</precTime>
        <precRA>0.001</precRA>
        <precDec>0.01</precDec>
        <orbProd>Aegis</orbProd>
        <orbID>Aegis_2024 YR4_#138opt</orbID>
        <resRA>0.011</resRA>
        <resDec>0.035</resDec>
        <selAst>A</selAst>
        <sigTime>1.000</sigTime>
        <biasRA>0.000</biasRA>
        <biasDec>0.000</biasDec>
        <biasTime>0.000</biasTime>
        <photProd>Aegis</photProd>
        <resMag>-0.119</resMag>
        <selPhot>A</selPhot>
        <sigMag>0.500</sigMag>
        <biasMag>0.371</biasMag>
        <photMod>H</photMod>
        <sigRA>0.200</sigRA>
        <sigDec>0.200</sigDec>
        <sigCorr>0.000</sigCorr>
        <localUse>
          <obs_stat>chi = 0.18 A = 1 M = 1 RMS_F = F F</obs_stat>
        </localUse>
      </optical>
      <optical>
        <provID>2024 YR4</provID>
        <mode>CCD</mode>
        <stn>F52</stn>
        <obsTime>2025-01-02T10:57:23.760Z</obsTime>
        <rmsTime>1.0</rmsTime>
        <ra>122.860979167</ra>
        <dec>8.598383333</dec>
        <astCat>Gaia2</astCat>
        <mag>19.02</mag>
        <band>G</band>
        <photCat>Gaia2</photCat>
        <precTime>1</precTime>
        <precRA>0.001</precRA>
        <precDec>0.01</precDec>
        <orbProd>Aegis</orbProd>
        <orbID>Aegis_2024 YR4_#139opt</orbID>
        <resRA>0.006</resRA>
        <resDec>0.007</resDec>
        <selAst>A</selAst>
        <sigTime>1.000</sigTime>
        <biasRA>0.000</biasRA>
        <biasDec>0.000</biasDec>
        <biasTime>0.000</biasTime>
        <photProd>Aegis</photProd>
        <resMag>0.079</resMag>
        <selPhot>A</selPhot>
        <sigMag>0.500</sigMag>
        <biasMag>0.371</biasMag>
        <photMod>H</photMod>
        <sigRA>0.200</sigRA>
        <sigDec>0.200</sigDec>
        <sigCorr>0.000</sigCorr>
        <localUse>
          <obs_stat>chi = 0.05 A = 1 M = 1 RMS_F = F F</obs_stat>
        </localUse>
      </optical>
      <optical>
        <provID>2024 YR4</provID>
        <mode>CCD</mode>
        <stn>F52</stn>
        <obsTime>2025-01-02T11:14:12.394Z</obsTime>
        <rmsTime>1.0</rmsTime>
        <ra>122.852495833</ra>
        <dec>8.603050000</dec>
        <astCat>Gaia2</astCat>
        <mag>18.87</mag>
        <band>G</band>
        <photCat>Gaia2</photCat>
        <precTime>1</precTime>
        <precRA>0.001</precRA>
        <precDec>0.01</precDec>
        <orbProd>Aegis</orbProd>
        <orbID>Aegis_2024 YR4_#140opt</orbID>
        <resRA>-0.004</resRA>
        <resDec>0.030</resDec>
        <selAst>A</selAst>
        <sigTime>1.000</sigTime>
        <biasRA>0.000</biasRA>
        <biasDec>0.000</biasDec>
        <biasTime>0.000</biasTime>
        <photProd>Aegis</photProd>
        <resMag>-0.074</resMag>
        <selPhot>A</selPhot>
        <sigMag>0.500</sigMag>
        <biasMag>0.371</biasMag>
        <photMod>H</photMod>
        <sigRA>0.200</sigRA>
        <sigDec>0.200</sigDec>
        <sigCorr>0.000</sigCorr>
        <localUse>
          <obs_stat>chi = 0.15 A = 1 M = 1 RMS_F = F F</obs_stat>
        </localUse>
      </optical>
      <optical>
        <provID>2024 YR4</provID>
        <mode>CCD</mode>
        <stn>T12</stn>
        <prog>00</prog>
        <obsTime>2025-01-02T14:30:00.461Z</obsTime>
        <rmsTime>1.0</rmsTime>
        <ra>122.756329167</ra>
        <dec>8.655005556</dec>
        <astCat>Gaia2</astCat>
        <mag>19.22</mag>
        <band>G</band>
        <photCat>Gaia2</photCat>
        <precTime>1</precTime>
        <precRA>0.001</precRA>
        <precDec>0.01</precDec>
        <orbProd>Aegis</orbProd>
        <orbID>Aegis_2024 YR4_#141opt</orbID>
        <resRA>0.008</resRA>
        <resDec>0.028</resDec>
        <selAst>A</selAst>
        <sigTime>1.000</sigTime>
        <biasRA>0.000</biasRA>
        <biasDec>0.000</biasDec>
        <biasTime>0.000</biasTime>
        <photProd>Aegis</photProd>
        <resMag>-0.311</resMag>
        <selPhot>A</selPhot>
        <sigMag>0.500</sigMag>
        <biasMag>-0.185</biasMag>
        <photMod>H</photMod>
        <sigRA>0.070</sigRA>
        <sigDec>0.070</sigDec>
        <sigCorr>0.000</sigCorr>
        <localUse>
          <obs_stat>chi = 0.42 A = 1 M = 1 RMS_F = T T</obs_stat>
        </localUse>
      </optical>
      <optical>
        <provID>2024 YR4</provID>
        <mode>CCD</mode>
        <stn>T12</stn>
        <prog>00</prog>
        <obsTime>2025-01-02T14:30:20.246Z</obsTime>
        <rmsTime>1.0</rmsTime>
        <ra>122.756191667</ra>
        <dec>8.655080556</dec>
        <astCat>Gaia2</astCat>
        <mag>19.21</mag>
        <band>G</band>
        <photCat>Gaia2</photCat>
        <precTime>1</precTime>
        <precRA>0.001</precRA>
        <precDec>0.01</precDec>
        <orbProd>Aegis</orbProd>
        <orbID>Aegis_2024 YR4_#142opt</orbID>
        <resRA>0.052</resRA>
        <resDec>0.001</resDec>
        <selAst>A</selAst>
        <sigTime>1.000</sigTime>
        <biasRA>0.000</biasRA>
        <biasDec>0.000</biasDec>
        <biasTime>0.000</biasTime>
        <photProd>Aegis</photProd>
        <resMag>-0.321</resMag>
        <selPhot>A</selPhot>
        <sigMag>0.500</sigMag>
        <biasMag>-0.185</biasMag>
        <photMod>H</photMod>
        <sigRA>0.070</sigRA>
        <sigDec>0.070</sigDec>
        <sigCorr>0.000</sigCorr>
        <localUse>
          <obs_stat>chi = 0.71 A = 1 M = 1 RMS_F = T T</obs_stat>
        </localUse>
      </optical>
      <optical>
        <provID>2024 YR4</provID>
        <mode>CCD</mode>
        <stn>T12</stn>
        <prog>00</prog>
        <obsTime>2025-01-02T14:30:37.872Z</obsTime>
        <rmsTime>1.0</rmsTime>
        <ra>122.756050000</ra>
        <dec>8.655163889</dec>
        <astCat>Gaia2</astCat>
        <mag>19.31</mag>
        <band>G</band>
        <photCat>Gaia2</photCat>
        <precTime>1</precTime>
        <precRA>0.001</precRA>
        <precDec>0.01</precDec>
        <orbProd>Aegis</orbProd>
        <orbID>Aegis_2024 YR4_#143opt</orbID>
        <resRA>0.023</resRA>
        <resDec>0.037</resDec>
        <selAst>A</selAst>
        <sigTime>1.000</sigTime>
        <biasRA>0.000</biasRA>
        <biasDec>0.000</biasDec>
        <biasTime>0.000</biasTime>
        <photProd>Aegis</photProd>
        <resMag>-0.221</resMag>
        <selPhot>A</selPhot>
        <sigMag>0.500</sigMag>
        <biasMag>-0.185</biasMag>
        <photMod>H</photMod>
        <sigRA>0.100</sigRA>
        <sigDec>0.100</sigDec>
        <sigCorr>0.000</sigCorr>
        <localUse>
          <obs_stat>chi = 0.43 A = 1 M = 1 RMS_F = T T</obs_stat>
        </localUse>
      </optical>
      <optical>
        <provID>2024 YR4</provID>
        <mode>CCD</mode>
        <stn>T12</stn>
        <prog>00</prog>
        <obsTime>2025-01-02T14:31:05.779Z</obsTime>
        <rmsTime>1.0</rmsTime>
        <ra>122.755833333</ra>
        <dec>8.655272222</dec>
        <astCat>Gaia2</astCat>
        <mag>19.26</mag>
        <band>G</band>
        <photCat>Gaia2</photCat>
        <precTime>1</precTime>
        <precRA>0.001</precRA>
        <precDec>0.01</precDec>
        <orbProd>Aegis</orbProd>
        <orbID>Aegis_2024 YR4_#144opt</orbID>
        <resRA>0.003</resRA>
        <resDec>0.008</resDec>
        <selAst>A</selAst>
        <sigTime>1.000</sigTime>
        <biasRA>0.000</biasRA>
        <biasDec>0.000</biasDec>
        <biasTime>0.000</biasTime>
        <photProd>Aegis</photProd>
        <resMag>-0.271</resMag>
        <selPhot>A</selPhot>
        <sigMag>0.500</sigMag>
        <biasMag>-0.185</biasMag>
        <photMod>H</photMod>
        <sigRA>0.080</sigRA>
        <sigDec>0.080</sigDec>
        <sigCorr>0.000</sigCorr>
        <localUse>
          <obs_stat>chi = 0.11 A = 1 M = 1 RMS_F = T T</obs_stat>
        </localUse>
      </optical>
      <optical>
        <provID>2024 YR4</provID>
        <mode>CCD</mode>
        <stn>T12</stn>
        <prog>00</prog>
        <obsTime>2025-01-02T14:31:25.738Z</obsTime>
        <rmsTime>1.0</rmsTime>
        <ra>122.755683333</ra>
        <dec>8.655366667</dec>
        <astCat>Gaia2</astCat>
        <mag>19.30</mag>
        <band>G</band>
        <photCat>Gaia2</photCat>
        <precTime>1</precTime>
        <precRA>0.001</precRA>
        <precDec>0.01</precDec>
        <orbProd>Aegis</orbProd>
        <orbID>Aegis_2024 YR4_#145opt</orbID>
        <resRA>0.007</resRA>
        <resDec>0.049</resDec>
        <selAst>A</selAst>
        <sigTime>1.000</sigTime>
        <biasRA>0.000</biasRA>
        <biasDec>0.000</biasDec>
        <biasTime>0.000</biasTime>
        <photProd>Aegis</photProd>
        <resMag>-0.231</resMag>
        <selPhot>A</selPhot>
        <sigMag>0.500</sigMag>
        <biasMag>-0.185</biasMag>
        <photMod>H</photMod>
        <sigRA>0.080</sigRA>
        <sigDec>0.080</sigDec>
        <sigCorr>0.000</sigCorr>
        <localUse>
          <obs_stat>chi = 0.61 A = 1 M = 1 RMS_F = T T</obs_stat>
        </localUse>
      </optical>
      <optical>
        <provID>2024 YR4</provID>
        <mode>CCD</mode>
        <stn>T12</stn>
        <prog>00</prog>
        <obsTime>2025-01-02T14:31:45.610Z</obsTime>
        <rmsTime>1.0</rmsTime>
        <ra>122.755525000</ra>
        <dec>8.655427778</dec>
        <astCat>Gaia2</astCat>
        <mag>19.20</mag>
        <band>G</band>
        <photCat>Gaia2</photCat>
        <precTime>1</precTime>
        <precRA>0.001</precRA>
        <precDec>0.01</precDec>
        <orbProd>Aegis</orbProd>
        <orbID>Aegis_2024 YR4_#146opt</orbID>
        <resRA>-0.022</resRA>
        <resDec>-0.029</resDec>
        <selAst>A</selAst>
        <sigTime>1.000</sigTime>
        <biasRA>0.000</biasRA>
        <biasDec>0.000</biasDec>
        <biasTime>0.000</biasTime>
        <photProd>Aegis</photProd>
        <resMag>-0.331</resMag>
        <selPhot>A</selPhot>
        <sigMag>0.500</sigMag>
        <biasMag>-0.185</biasMag>
        <photMod>H</photMod>
        <sigRA>0.070</sigRA>
        <sigDec>0.070</sigDec>
        <sigCorr>0.000</sigCorr>
        <localUse>
          <obs_stat>chi = 0.53 A = 1 M = 1 RMS_F = T T</obs_stat>
        </localUse>
      </optical>
      <optical>
        <provID>2024 YR4</provID>
        <mode>CCD</mode>
        <stn>Z80</stn>
        <obsTime>2025-01-02T22:42:22.781Z</obsTime>
        <rmsTime>1.0</rmsTime>
        <ra>122.630491667</ra>
        <dec>8.764630556</dec>
        <astCat>Gaia2</astCat>
        <mag>19.10</mag>
        <band>G</band>
        <photCat>Gaia2</photCat>
        <precTime>1</precTime>
        <precRA>0.001</precRA>
        <precDec>0.01</precDec>
        <notes>K</notes>
        <orbProd>Aegis</orbProd>
        <orbID>Aegis_2024 YR4_#147opt</orbID>
        <resRA>-0.382</resRA>
        <resDec>-0.110</resDec>
        <selAst>A</selAst>
        <sigTime>1.000</sigTime>
        <biasRA>0.000</biasRA>
        <biasDec>0.000</biasDec>
        <biasTime>0.000</biasTime>
        <photProd>Aegis</photProd>
        <resMag>-0.266</resMag>
        <selPhot>A</selPhot>
        <sigMag>0.700</sigMag>
        <biasMag>0.058</biasMag>
        <photMod>H</photMod>
        <sigRA>0.600</sigRA>
        <sigDec>0.600</sigDec>
        <sigCorr>0.000</sigCorr>
        <localUse>
          <obs_stat>chi = 0.66 A = 1 M = 1 RMS_F = F F</obs_stat>
        </localUse>
      </optical>
      <optical>
        <provID>2024 YR4</provID>
        <mode>CCD</mode>
        <stn>Z80</stn>
        <obsTime>2025-01-02T22:53:01.536Z</obsTime>
        <rmsTime>1.0</rmsTime>
        <ra>122.626429167</ra>
        <dec>8.767238889</dec>
        <astCat>Gaia2</astCat>
        <mag>19.20</mag>
        <band>G</band>
        <photCat>Gaia2</photCat>
        <precTime>1</precTime>
        <precRA>0.001</precRA>
        <precDec>0.01</precDec>
        <notes>K</notes>
        <orbProd>Aegis</orbProd>
        <orbID>Aegis_2024 YR4_#148opt</orbID>
        <resRA>0.151</resRA>
        <resDec>-0.578</resDec>
        <selAst>A</selAst>
        <sigTime>1.000</sigTime>
        <biasRA>0.000</biasRA>
        <biasDec>0.000</biasDec>
        <biasTime>0.000</biasTime>
        <photProd>Aegis</photProd>
        <resMag>-0.167</resMag>
        <selPhot>A</selPhot>
        <sigMag>0.700</sigMag>
        <biasMag>0.058</biasMag>
        <photMod>H</photMod>
        <sigRA>0.600</sigRA>
        <sigDec>0.600</sigDec>
        <sigCorr>0.000</sigCorr>
        <localUse>
          <obs_stat>chi = 1.00 A = 1 M = 1 RMS_F = F F</obs_stat>
        </localUse>
      </optical>
      <optical>
        <provID>2024 YR4</provID>
        <mode>CCD</mode>
        <stn>W74</stn>
        <obsTime>2025-01-03T04:00:57.571Z</obsTime>
        <rmsTime>1.0</rmsTime>
        <ra>122.532016667</ra>
        <dec>8.886241667</dec>
        <astCat>Gaia3</astCat>
        <mag>19.20</mag>
        <band>G</band>
        <photCat>Gaia3</photCat>
        <precTime>1</precTime>
        <precRA>0.001</precRA>
        <precDec>0.01</precDec>
        <orbProd>Aegis</orbProd>
        <orbID>Aegis_2024 YR4_#149opt</orbID>
        <resRA>-0.069</resRA>
        <resDec>0.049</resDec>
        <selAst>A</selAst>
        <sigTime>1.000</sigTime>
        <biasRA>0.000</biasRA>
        <biasDec>0.000</biasDec>
        <biasTime>0.000</biasTime>
        <photProd>Aegis</photProd>
        <resMag>0.469</resMag>
        <selPhot>A</selPhot>
        <sigMag>0.700</sigMag>
        <biasMag>0.739</biasMag>
        <photMod>H</photMod>
        <sigRA>0.065</sigRA>
        <sigDec>0.060</sigDec>
        <sigCorr>0.000</sigCorr>
        <localUse>
          <obs_stat>chi = 1.24 A = 1 M = 1 RMS_F = T T</obs_stat>
        </localUse>
      </optical>
      <optical>
        <provID>2024 YR4</provID>
        <mode>CCD</mode>
        <stn>W74</stn>
        <obsTime>2025-01-03T04:34:01.747Z</obsTime>
        <rmsTime>1.0</rmsTime>
        <ra>122.517987500</ra>
        <dec>8.894244444</dec>
        <astCat>Gaia3</astCat>
        <mag>18.90</mag>
        <band>G</band>
        <photCat>Gaia3</photCat>
        <precTime>1</precTime>
        <precRA>0.001</precRA>
        <precDec>0.01</precDec>
        <orbProd>Aegis</orbProd>
        <orbID>Aegis_2024 YR4_#150opt</orbID>
        <resRA>-0.056</resRA>
        <resDec>-0.019</resDec>
        <selAst>A</selAst>
        <sigTime>1.000</sigTime>
        <biasRA>0.000</biasRA>
        <biasDec>0.000</biasDec>
        <biasTime>0.000</biasTime>
        <photProd>Aegis</photProd>
        <resMag>0.164</resMag>
        <selPhot>A</selPhot>
        <sigMag>0.700</sigMag>
        <biasMag>0.739</biasMag>
        <photMod>H</photMod>
        <sigRA>0.045</sigRA>
        <sigDec>0.040</sigDec>
        <sigCorr>0.000</sigCorr>
        <localUse>
          <obs_stat>chi = 1.29 A = 1 M = 1 RMS_F = T T</obs_stat>
        </localUse>
      </optical>
      <optical>
        <provID>2024 YR4</provID>
        <mode>CCD</mode>
        <stn>W74</stn>
        <obsTime>2025-01-03T05:00:15.005Z</obsTime>
        <rmsTime>1.0</rmsTime>
        <ra>122.506741667</ra>
        <dec>8.900522222</dec>
        <astCat>Gaia3</astCat>
        <mag>19.20</mag>
        <band>G</band>
        <photCat>Gaia3</photCat>
        <precTime>1</precTime>
        <precRA>0.001</precRA>
        <precDec>0.01</precDec>
        <orbProd>Aegis</orbProd>
        <orbID>Aegis_2024 YR4_#151opt</orbID>
        <resRA>-0.033</resRA>
        <resDec>-0.001</resDec>
        <selAst>A</selAst>
        <sigTime>1.000</sigTime>
        <biasRA>0.000</biasRA>
        <biasDec>0.000</biasDec>
        <biasTime>0.000</biasTime>
        <photProd>Aegis</photProd>
        <resMag>0.460</resMag>
        <selPhot>A</selPhot>
        <sigMag>0.700</sigMag>
        <biasMag>0.739</biasMag>
        <photMod>H</photMod>
        <sigRA>0.045</sigRA>
        <sigDec>0.040</sigDec>
        <sigCorr>0.000</sigCorr>
        <localUse>
          <obs_stat>chi = 0.67 A = 1 M = 1 RMS_F = T T</obs_stat>
        </localUse>
      </optical>
      <optical>
        <provID>2024 YR4</provID>
        <mode>CCD</mode>
        <stn>W74</stn>
        <obsTime>2025-01-03T05:38:42.144Z</obsTime>
        <rmsTime>1.0</rmsTime>
        <ra>122.490145833</ra>
        <dec>8.909580556</dec>
        <astCat>Gaia3</astCat>
        <mag>19.10</mag>
        <band>G</band>
        <photCat>Gaia3</photCat>
        <precTime>1</precTime>
        <precRA>0.001</precRA>
        <precDec>0.01</precDec>
        <orbProd>Aegis</orbProd>
        <orbID>Aegis_2024 YR4_#152opt</orbID>
        <resRA>-0.003</resRA>
        <resDec>0.014</resDec>
        <selAst>A</selAst>
        <sigTime>1.000</sigTime>
        <biasRA>0.000</biasRA>
        <biasDec>0.000</biasDec>
        <biasTime>0.000</biasTime>
        <photProd>Aegis</photProd>
        <resMag>0.355</resMag>
        <selPhot>A</selPhot>
        <sigMag>0.700</sigMag>
        <biasMag>0.739</biasMag>
        <photMod>H</photMod>
        <sigRA>0.045</sigRA>
        <sigDec>0.045</sigDec>
        <sigCorr>0.000</sigCorr>
        <localUse>
          <obs_stat>chi = 0.30 A = 1 M = 1 RMS_F = T T</obs_stat>
        </localUse>
      </optical>
      <optical>
        <provID>2024 YR4</provID>
        <mode>CCD</mode>
        <stn>W74</stn>
        <obsTime>2025-01-03T07:06:02.563Z</obsTime>
        <rmsTime>1.0</rmsTime>
        <ra>122.452679167</ra>
        <dec>8.929491667</dec>
        <astCat>Gaia3</astCat>
        <mag>19.00</mag>
        <band>G</band>
        <photCat>Gaia3</photCat>
        <precTime>1</precTime>
        <precRA>0.001</precRA>
        <precDec>0.01</precDec>
        <orbProd>Aegis</orbProd>
        <orbID>Aegis_2024 YR4_#153opt</orbID>
        <resRA>0.037</resRA>
        <resDec>-0.025</resDec>
        <selAst>A</selAst>
        <sigTime>1.000</sigTime>
        <biasRA>0.000</biasRA>
        <biasDec>0.000</biasDec>
        <biasTime>0.000</biasTime>
        <photProd>Aegis</photProd>
        <resMag>0.242</resMag>
        <selPhot>A</selPhot>
        <sigMag>0.700</sigMag>
        <biasMag>0.739</biasMag>
        <photMod>H</photMod>
        <sigRA>0.055</sigRA>
        <sigDec>0.045</sigDec>
        <sigCorr>0.000</sigCorr>
        <localUse>
          <obs_stat>chi = 0.78 A = 1 M = 1 RMS_F = T T</obs_stat>
        </localUse>
      </optical>
      <optical>
        <provID>2024 YR4</provID>
        <mode>CCD</mode>
        <stn>W74</stn>
        <obsTime>2025-01-03T07:19:55.200Z</obsTime>
        <rmsTime>1.0</rmsTime>
        <ra>122.446833333</ra>
        <dec>8.932575000</dec>
        <astCat>Gaia3</astCat>
        <mag>19.00</mag>
        <band>G</band>
        <photCat>Gaia3</photCat>
        <precTime>1</precTime>
        <precRA>0.001</precRA>
        <precDec>0.01</precDec>
        <orbProd>Aegis</orbProd>
        <orbID>Aegis_2024 YR4_#154opt</orbID>
        <resRA>0.029</resRA>
        <resDec>-0.029</resDec>
        <selAst>A</selAst>
        <sigTime>1.000</sigTime>
        <biasRA>0.000</biasRA>
        <biasDec>0.000</biasDec>
        <biasTime>0.000</biasTime>
        <photProd>Aegis</photProd>
        <resMag>0.240</resMag>
        <selPhot>A</selPhot>
        <sigMag>0.700</sigMag>
        <biasMag>0.739</biasMag>
        <photMod>H</photMod>
        <sigRA>0.045</sigRA>
        <sigDec>0.040</sigDec>
        <sigCorr>0.000</sigCorr>
        <localUse>
          <obs_stat>chi = 0.87 A = 1 M = 1 RMS_F = T T</obs_stat>
        </localUse>
      </optical>
      <optical>
        <provID>2024 YR4</provID>
        <mode>CCD</mode>
        <stn>W74</stn>
        <obsTime>2025-01-03T07:40:34.176Z</obsTime>
        <rmsTime>1.0</rmsTime>
        <ra>122.438225000</ra>
        <dec>8.937130556</dec>
        <astCat>Gaia3</astCat>
        <mag>19.00</mag>
        <band>G</band>
        <photCat>Gaia3</photCat>
        <precTime>1</precTime>
        <precRA>0.001</precRA>
        <precDec>0.01</precDec>
        <orbProd>Aegis</orbProd>
        <orbID>Aegis_2024 YR4_#155opt</orbID>
        <resRA>0.017</resRA>
        <resDec>-0.012</resDec>
        <selAst>A</selAst>
        <sigTime>1.000</sigTime>
        <biasRA>0.000</biasRA>
        <biasDec>0.000</biasDec>
        <biasTime>0.000</biasTime>
        <photProd>Aegis</photProd>
        <resMag>0.237</resMag>
        <selPhot>A</selPhot>
        <sigMag>0.700</sigMag>
        <biasMag>0.739</biasMag>
        <photMod>H</photMod>
        <sigRA>0.055</sigRA>
        <sigDec>0.045</sigDec>
        <sigCorr>0.000</sigCorr>
        <localUse>
          <obs_stat>chi = 0.37 A = 1 M = 1 RMS_F = T T</obs_stat>
        </localUse>
      </optical>
      <optical>
        <provID>2024 YR4</provID>
        <mode>CCD</mode>
        <stn>703</stn>
        <prog>01</prog>
        <obsTime>2025-01-03T07:52:21.965Z</obsTime>
        <rmsTime>1.0</rmsTime>
        <ra>122.453400000</ra>
        <dec>8.906288889</dec>
        <astCat>Gaia2</astCat>
        <mag>19.25</mag>
        <band>G</band>
        <photCat>Gaia2</photCat>
        <precTime>1</precTime>
        <precRA>0.001</precRA>
        <precDec>0.01</precDec>
        <orbProd>Aegis</orbProd>
        <orbID>Aegis_2024 YR4_#156opt</orbID>
        <resRA>0.355</resRA>
        <resDec>-0.015</resDec>
        <selAst>A</selAst>
        <sigTime>1.000</sigTime>
        <biasRA>0.000</biasRA>
        <biasDec>0.000</biasDec>
        <biasTime>0.000</biasTime>
        <photProd>Aegis</photProd>
        <resMag>-0.185</resMag>
        <selPhot>A</selPhot>
        <sigMag>0.500</sigMag>
        <biasMag>0.069</biasMag>
        <photMod>H</photMod>
        <sigRA>0.800</sigRA>
        <sigDec>0.800</sigDec>
        <sigCorr>0.000</sigCorr>
        <localUse>
          <obs_stat>chi = 0.44 A = 1 M = 1 RMS_F = F F</obs_stat>
        </localUse>
      </optical>
      <optical>
        <provID>2024 YR4</provID>
        <mode>CCD</mode>
        <stn>703</stn>
        <prog>01</prog>
        <obsTime>2025-01-03T07:55:21.504Z</obsTime>
        <rmsTime>1.0</rmsTime>
        <ra>122.452079167</ra>
        <dec>8.906950000</dec>
        <astCat>Gaia2</astCat>
        <mag>19.60</mag>
        <band>G</band>
        <photCat>Gaia2</photCat>
        <precTime>1</precTime>
        <precRA>0.001</precRA>
        <precDec>0.01</precDec>
        <orbProd>Aegis</orbProd>
        <orbID>Aegis_2024 YR4_#157opt</orbID>
        <resRA>0.124</resRA>
        <resDec>-0.152</resDec>
        <selAst>A</selAst>
        <sigTime>1.000</sigTime>
        <biasRA>0.000</biasRA>
        <biasDec>0.000</biasDec>
        <biasTime>0.000</biasTime>
        <photProd>Aegis</photProd>
        <resMag>0.164</resMag>
        <selPhot>A</selPhot>
        <sigMag>0.500</sigMag>
        <biasMag>0.069</biasMag>
        <photMod>H</photMod>
        <sigRA>0.800</sigRA>
        <sigDec>0.800</sigDec>
        <sigCorr>0.000</sigCorr>
        <localUse>
          <obs_stat>chi = 0.25 A = 1 M = 1 RMS_F = F F</obs_stat>
        </localUse>
      </optical>
      <optical>
        <provID>2024 YR4</provID>
        <mode>CCD</mode>
        <stn>703</stn>
        <prog>01</prog>
        <obsTime>2025-01-03T07:58:21.043Z</obsTime>
        <rmsTime>1.0</rmsTime>
        <ra>122.450670833</ra>
        <dec>8.907550000</dec>
        <astCat>Gaia2</astCat>
        <mag>19.29</mag>
        <band>G</band>
        <photCat>Gaia2</photCat>
        <precTime>1</precTime>
        <precRA>0.001</precRA>
        <precDec>0.01</precDec>
        <orbProd>Aegis</orbProd>
        <orbID>Aegis_2024 YR4_#158opt</orbID>
        <resRA>-0.417</resRA>
        <resDec>-0.505</resDec>
        <selAst>A</selAst>
        <sigTime>1.000</sigTime>
        <biasRA>0.000</biasRA>
        <biasDec>0.000</biasDec>
        <biasTime>0.000</biasTime>
        <photProd>Aegis</photProd>
        <resMag>-0.146</resMag>
        <selPhot>A</selPhot>
        <sigMag>0.500</sigMag>
        <biasMag>0.069</biasMag>
        <photMod>H</photMod>
        <sigRA>0.800</sigRA>
        <sigDec>0.800</sigDec>
        <sigCorr>0.000</sigCorr>
        <localUse>
          <obs_stat>chi = 0.82 A = 1 M = 1 RMS_F = F F</obs_stat>
        </localUse>
      </optical>
      <optical>
        <provID>2024 YR4</provID>
        <mode>CCD</mode>
        <stn>703</stn>
        <prog>01</prog>
        <obsTime>2025-01-03T08:01:20.496Z</obsTime>
        <rmsTime>1.0</rmsTime>
        <ra>122.449516667</ra>
        <dec>8.908330556</dec>
        <astCat>Gaia2</astCat>
        <mag>19.09</mag>
        <band>G</band>
        <photCat>Gaia2</photCat>
        <precTime>1</precTime>
        <precRA>0.001</precRA>
        <precDec>0.01</precDec>
        <orbProd>Aegis</orbProd>
        <orbID>Aegis_2024 YR4_#159opt</orbID>
        <resRA>-0.054</resRA>
        <resDec>-0.204</resDec>
        <selAst>A</selAst>
        <sigTime>1.000</sigTime>
        <biasRA>0.000</biasRA>
        <biasDec>0.000</biasDec>
        <biasTime>0.000</biasTime>
        <photProd>Aegis</photProd>
        <resMag>-0.347</resMag>
        <selPhot>A</selPhot>
        <sigMag>0.500</sigMag>
        <biasMag>0.069</biasMag>
        <photMod>H</photMod>
        <sigRA>0.800</sigRA>
        <sigDec>0.800</sigDec>
        <sigCorr>0.000</sigCorr>
        <localUse>
          <obs_stat>chi = 0.26 A = 1 M = 1 RMS_F = F F</obs_stat>
        </localUse>
      </optical>
      <optical>
        <provID>2024 YR4</provID>
        <mode>CCD</mode>
        <stn>T08</stn>
        <obsTime>2025-01-03T10:52:17.386Z</obsTime>
        <rmsTime>1.0</rmsTime>
        <ra>122.400941667</ra>
        <dec>8.954261111</dec>
        <astCat>Gaia2</astCat>
        <mag>19.23</mag>
        <band>o</band>
        <photCat>Gaia2</photCat>
        <precTime>1</precTime>
        <precRA>0.001</precRA>
        <precDec>0.01</precDec>
        <orbProd>Aegis</orbProd>
        <orbID>Aegis_2024 YR4_#160opt</orbID>
        <resRA>-0.266</resRA>
        <resDec>0.040</resDec>
        <selAst>A</selAst>
        <sigTime>1.000</sigTime>
        <biasRA>0.000</biasRA>
        <biasDec>0.000</biasDec>
        <biasTime>0.000</biasTime>
        <photProd>Aegis</photProd>
        <resMag>0.026</resMag>
        <selPhot>A</selPhot>
        <sigMag>0.500</sigMag>
        <biasMag>0.326</biasMag>
        <photMod>H</photMod>
        <sigRA>0.800</sigRA>
        <sigDec>0.800</sigDec>
        <sigCorr>0.000</sigCorr>
        <localUse>
          <obs_stat>chi = 0.34 A = 1 M = 1 RMS_F = F F</obs_stat>
        </localUse>
      </optical>
      <optical>
        <provID>2024 YR4</provID>
        <mode>CCD</mode>
        <stn>T08</stn>
        <obsTime>2025-01-03T10:56:54.125Z</obsTime>
        <rmsTime>1.0</rmsTime>
        <ra>122.399208333</ra>
        <dec>8.955438889</dec>
        <astCat>Gaia2</astCat>
        <mag>19.24</mag>
        <band>o</band>
        <photCat>Gaia2</photCat>
        <precTime>1</precTime>
        <precRA>0.001</precRA>
        <precDec>0.01</precDec>
        <orbProd>Aegis</orbProd>
        <orbID>Aegis_2024 YR4_#161opt</orbID>
        <resRA>0.547</resRA>
        <resDec>0.495</resDec>
        <selAst>A</selAst>
        <sigTime>1.000</sigTime>
        <biasRA>0.000</biasRA>
        <biasDec>0.000</biasDec>
        <biasTime>0.000</biasTime>
        <photProd>Aegis</photProd>
        <resMag>0.035</resMag>
        <selPhot>A</selPhot>
        <sigMag>0.500</sigMag>
        <biasMag>0.326</biasMag>
        <photMod>H</photMod>
        <sigRA>0.800</sigRA>
        <sigDec>0.800</sigDec>
        <sigCorr>0.000</sigCorr>
        <localUse>
          <obs_stat>chi = 0.92 A = 1 M = 1 RMS_F = F F</obs_stat>
        </localUse>
      </optical>
      <optical>
        <provID>2024 YR4</provID>
        <mode>CCD</mode>
        <stn>T08</stn>
        <obsTime>2025-01-03T11:01:31.296Z</obsTime>
        <rmsTime>1.0</rmsTime>
        <ra>122.397050000</ra>
        <dec>8.956388889</dec>
        <astCat>Gaia2</astCat>
        <mag>19.00</mag>
        <band>o</band>
        <photCat>Gaia2</photCat>
        <precTime>1</precTime>
        <precRA>0.001</precRA>
        <precDec>0.01</precDec>
        <orbProd>Aegis</orbProd>
        <orbID>Aegis_2024 YR4_#162opt</orbID>
        <resRA>-0.135</resRA>
        <resDec>0.132</resDec>
        <selAst>A</selAst>
        <sigTime>1.000</sigTime>
        <biasRA>0.000</biasRA>
        <biasDec>0.000</biasDec>
        <biasTime>0.000</biasTime>
        <photProd>Aegis</photProd>
        <resMag>-0.206</resMag>
        <selPhot>A</selPhot>
        <sigMag>0.500</sigMag>
        <biasMag>0.326</biasMag>
        <photMod>H</photMod>
        <sigRA>0.800</sigRA>
        <sigDec>0.800</sigDec>
        <sigCorr>0.000</sigCorr>
        <localUse>
          <obs_stat>chi = 0.24 A = 1 M = 1 RMS_F = F F</obs_stat>
        </localUse>
      </optical>
      <optical>
        <provID>2024 YR4</provID>
        <mode>CCD</mode>
        <stn>T08</stn>
        <obsTime>2025-01-03T11:45:16.992Z</obsTime>
        <rmsTime>1.0</rmsTime>
        <ra>122.378508333</ra>
        <dec>8.966038889</dec>
        <astCat>Gaia2</astCat>
        <mag>19.00</mag>
        <band>o</band>
        <photCat>Gaia2</photCat>
        <precTime>1</precTime>
        <precRA>0.001</precRA>
        <precDec>0.01</precDec>
        <orbProd>Aegis</orbProd>
        <orbID>Aegis_2024 YR4_#163opt</orbID>
        <resRA>0.207</resRA>
        <resDec>-0.499</resDec>
        <selAst>A</selAst>
        <sigTime>1.000</sigTime>
        <biasRA>0.000</biasRA>
        <biasDec>0.000</biasDec>
        <biasTime>0.000</biasTime>
        <photProd>Aegis</photProd>
        <resMag>-0.212</resMag>
        <selPhot>A</selPhot>
        <sigMag>0.500</sigMag>
        <biasMag>0.326</biasMag>
        <photMod>H</photMod>
        <sigRA>0.800</sigRA>
        <sigDec>0.800</sigDec>
        <sigCorr>0.000</sigCorr>
        <localUse>
          <obs_stat>chi = 0.68 A = 1 M = 1 RMS_F = F F</obs_stat>
        </localUse>
      </optical>
      <optical>
        <provID>2024 YR4</provID>
        <mode>CCD</mode>
        <stn>W68</stn>
        <obsTime>2025-01-04T05:23:56.544Z</obsTime>
        <rmsTime>1.0</rmsTime>
        <ra>122.097658333</ra>
        <dec>9.211688889</dec>
        <astCat>Gaia2</astCat>
        <mag>18.82</mag>
        <band>o</band>
        <photCat>Gaia2</photCat>
        <precTime>1</precTime>
        <precRA>0.001</precRA>
        <precDec>0.01</precDec>
        <orbProd>Aegis</orbProd>
        <orbID>Aegis_2024 YR4_#164opt</orbID>
        <resRA>-0.459</resRA>
        <resDec>-0.724</resDec>
        <selAst>A</selAst>
        <sigTime>1.000</sigTime>
        <biasRA>0.000</biasRA>
        <biasDec>0.000</biasDec>
        <biasTime>0.000</biasTime>
        <photProd>Aegis</photProd>
        <resMag>-0.473</resMag>
        <selPhot>A</selPhot>
        <sigMag>0.500</sigMag>
        <biasMag>0.391</biasMag>
        <photMod>H</photMod>
        <sigRA>0.800</sigRA>
        <sigDec>0.800</sigDec>
        <sigCorr>0.000</sigCorr>
        <localUse>
          <obs_stat>chi = 1.07 A = 1 M = 1 RMS_F = F F</obs_stat>
        </localUse>
      </optical>
      <optical>
        <provID>2024 YR4</provID>
        <mode>CCD</mode>
        <stn>W74</stn>
        <obsTime>2025-01-04T05:55:02.784Z</obsTime>
        <rmsTime>1.0</rmsTime>
        <ra>122.086312500</ra>
        <dec>9.217447222</dec>
        <astCat>Gaia3</astCat>
        <mag>19.30</mag>
        <band>G</band>
        <photCat>Gaia3</photCat>
        <precTime>1</precTime>
        <precRA>0.001</precRA>
        <precDec>0.01</precDec>
        <orbProd>Aegis</orbProd>
        <orbID>Aegis_2024 YR4_#165opt</orbID>
        <resRA>-0.042</resRA>
        <resDec>-0.022</resDec>
        <selAst>A</selAst>
        <sigTime>1.000</sigTime>
        <biasRA>0.000</biasRA>
        <biasDec>0.000</biasDec>
        <biasTime>0.000</biasTime>
        <photProd>Aegis</photProd>
        <resMag>0.351</resMag>
        <selPhot>A</selPhot>
        <sigMag>0.700</sigMag>
        <biasMag>0.739</biasMag>
        <photMod>H</photMod>
        <sigRA>0.080</sigRA>
        <sigDec>0.065</sigDec>
        <sigCorr>0.000</sigCorr>
        <localUse>
          <obs_stat>chi = 0.63 A = 1 M = 1 RMS_F = T T</obs_stat>
        </localUse>
      </optical>
      <optical>
        <provID>2024 YR4</provID>
        <mode>CCD</mode>
        <stn>W74</stn>
        <obsTime>2025-01-04T06:00:31.450Z</obsTime>
        <rmsTime>1.0</rmsTime>
        <ra>122.084283333</ra>
        <dec>9.218502778</dec>
        <astCat>Gaia3</astCat>
        <mag>19.30</mag>
        <band>G</band>
        <photCat>Gaia3</photCat>
        <precTime>1</precTime>
        <precRA>0.001</precRA>
        <precDec>0.01</precDec>
        <orbProd>Aegis</orbProd>
        <orbID>Aegis_2024 YR4_#166opt</orbID>
        <resRA>-0.066</resRA>
        <resDec>-0.027</resDec>
        <selAst>A</selAst>
        <sigTime>1.000</sigTime>
        <biasRA>0.000</biasRA>
        <biasDec>0.000</biasDec>
        <biasTime>0.000</biasTime>
        <photProd>Aegis</photProd>
        <resMag>0.350</resMag>
        <selPhot>A</selPhot>
        <sigMag>0.700</sigMag>
        <biasMag>0.739</biasMag>
        <photMod>H</photMod>
        <sigRA>0.085</sigRA>
        <sigDec>0.065</sigDec>
        <sigCorr>0.000</sigCorr>
        <localUse>
          <obs_stat>chi = 0.88 A = 1 M = 1 RMS_F = T T</obs_stat>
        </localUse>
      </optical>
      <optical>
        <provID>2024 YR4</provID>
        <mode>CCD</mode>
        <stn>W74</stn>
        <obsTime>2025-01-04T06:47:54.355Z</obsTime>
        <rmsTime>1.0</rmsTime>
        <ra>122.066912500</ra>
        <dec>9.227516667</dec>
        <astCat>Gaia3</astCat>
        <mag>19.20</mag>
        <band>G</band>
        <photCat>Gaia3</photCat>
        <precTime>1</precTime>
        <precRA>0.001</precRA>
        <precDec>0.01</precDec>
        <orbProd>Aegis</orbProd>
        <orbID>Aegis_2024 YR4_#167opt</orbID>
        <resRA>-0.014</resRA>
        <resDec>-0.030</resDec>
        <selAst>A</selAst>
        <sigTime>1.000</sigTime>
        <biasRA>0.000</biasRA>
        <biasDec>0.000</biasDec>
        <biasTime>0.000</biasTime>
        <photProd>Aegis</photProd>
        <resMag>0.244</resMag>
        <selPhot>A</selPhot>
        <sigMag>0.700</sigMag>
        <biasMag>0.739</biasMag>
        <photMod>H</photMod>
        <sigRA>0.085</sigRA>
        <sigDec>0.070</sigDec>
        <sigCorr>0.000</sigCorr>
        <localUse>
          <obs_stat>chi = 0.47 A = 1 M = 1 RMS_F = T T</obs_stat>
        </localUse>
      </optical>
      <optical>
        <provID>2024 YR4</provID>
        <mode>CCD</mode>
        <stn>W74</stn>
        <obsTime>2025-01-04T07:20:54.470Z</obsTime>
        <rmsTime>1.0</rmsTime>
        <ra>122.055004167</ra>
        <dec>9.233669444</dec>
        <astCat>Gaia3</astCat>
        <mag>19.30</mag>
        <band>G</band>
        <photCat>Gaia3</photCat>
        <precTime>1</precTime>
        <precRA>0.001</precRA>
        <precDec>0.01</precDec>
        <orbProd>Aegis</orbProd>
        <orbID>Aegis_2024 YR4_#168opt</orbID>
        <resRA>-0.007</resRA>
        <resDec>-0.006</resDec>
        <selAst>A</selAst>
        <sigTime>1.000</sigTime>
        <biasRA>0.000</biasRA>
        <biasDec>0.000</biasDec>
        <biasTime>0.000</biasTime>
        <photProd>Aegis</photProd>
        <resMag>0.340</resMag>
        <selPhot>A</selPhot>
        <sigMag>0.700</sigMag>
        <biasMag>0.739</biasMag>
        <photMod>H</photMod>
        <sigRA>0.075</sigRA>
        <sigDec>0.065</sigDec>
        <sigCorr>0.000</sigCorr>
        <localUse>
          <obs_stat>chi = 0.13 A = 1 M = 1 RMS_F = T T</obs_stat>
        </localUse>
      </optical>
      <optical>
        <provID>2024 YR4</provID>
        <mode>CCD</mode>
        <stn>W74</stn>
        <obsTime>2025-01-04T07:24:34.272Z</obsTime>
        <rmsTime>1.0</rmsTime>
        <ra>122.053695833</ra>
        <dec>9.234344444</dec>
        <astCat>Gaia3</astCat>
        <mag>19.40</mag>
        <band>G</band>
        <photCat>Gaia3</photCat>
        <precTime>1</precTime>
        <precRA>0.001</precRA>
        <precDec>0.01</precDec>
        <orbProd>Aegis</orbProd>
        <orbID>Aegis_2024 YR4_#169opt</orbID>
        <resRA>-0.008</resRA>
        <resDec>-0.008</resDec>
        <selAst>A</selAst>
        <sigTime>1.000</sigTime>
        <biasRA>0.000</biasRA>
        <biasDec>0.000</biasDec>
        <biasTime>0.000</biasTime>
        <photProd>Aegis</photProd>
        <resMag>0.439</resMag>
        <selPhot>A</selPhot>
        <sigMag>0.700</sigMag>
        <biasMag>0.739</biasMag>
        <photMod>H</photMod>
        <sigRA>0.085</sigRA>
        <sigDec>0.070</sigDec>
        <sigCorr>0.000</sigCorr>
        <localUse>
          <obs_stat>chi = 0.15 A = 1 M = 1 RMS_F = T T</obs_stat>
        </localUse>
      </optical>
      <optical>
        <provID>2024 YR4</provID>
        <mode>CCD</mode>
        <stn>W74</stn>
        <obsTime>2025-01-04T07:47:10.666Z</obsTime>
        <rmsTime>1.0</rmsTime>
        <ra>122.045720833</ra>
        <dec>9.238483333</dec>
        <astCat>Gaia3</astCat>
        <mag>19.10</mag>
        <band>G</band>
        <photCat>Gaia3</photCat>
        <precTime>1</precTime>
        <precRA>0.001</precRA>
        <precDec>0.01</precDec>
        <orbProd>Aegis</orbProd>
        <orbID>Aegis_2024 YR4_#170opt</orbID>
        <resRA>0.072</resRA>
        <resDec>-0.019</resDec>
        <selAst>A</selAst>
        <sigTime>1.000</sigTime>
        <biasRA>0.000</biasRA>
        <biasDec>0.000</biasDec>
        <biasTime>0.000</biasTime>
        <photProd>Aegis</photProd>
        <resMag>0.136</resMag>
        <selPhot>A</selPhot>
        <sigMag>0.700</sigMag>
        <biasMag>0.739</biasMag>
        <photMod>H</photMod>
        <sigRA>0.065</sigRA>
        <sigDec>0.055</sigDec>
        <sigCorr>0.000</sigCorr>
        <localUse>
          <obs_stat>chi = 1.10 A = 1 M = 1 RMS_F = T T</obs_stat>
        </localUse>
      </optical>
      <optical>
        <provID>2024 YR4</provID>
        <mode>CCD</mode>
        <stn>W74</stn>
        <obsTime>2025-01-04T08:13:48.029Z</obsTime>
        <rmsTime>1.0</rmsTime>
        <ra>122.036491667</ra>
        <dec>9.243300000</dec>
        <astCat>Gaia3</astCat>
        <mag>19.40</mag>
        <band>G</band>
        <photCat>Gaia3</photCat>
        <precTime>1</precTime>
        <precRA>0.001</precRA>
        <precDec>0.01</precDec>
        <orbProd>Aegis</orbProd>
        <orbID>Aegis_2024 YR4_#171opt</orbID>
        <resRA>0.080</resRA>
        <resDec>-0.023</resDec>
        <selAst>A</selAst>
        <sigTime>1.000</sigTime>
        <biasRA>0.000</biasRA>
        <biasDec>0.000</biasDec>
        <biasTime>0.000</biasTime>
        <photProd>Aegis</photProd>
        <resMag>0.433</resMag>
        <selPhot>A</selPhot>
        <sigMag>0.700</sigMag>
        <biasMag>0.739</biasMag>
        <photMod>H</photMod>
        <sigRA>0.055</sigRA>
        <sigDec>0.060</sigDec>
        <sigCorr>0.000</sigCorr>
        <localUse>
          <obs_stat>chi = 1.42 A = 1 M = 1 RMS_F = T T</obs_stat>
        </localUse>
      </optical>
      <optical>
        <provID>2024 YR4</provID>
        <mode>CCD</mode>
        <stn>703</stn>
        <prog>02</prog>
        <obsTime>2025-01-05T08:11:16.742Z</obsTime>
        <rmsTime>1.0</rmsTime>
        <ra>121.724741667</ra>
        <dec>9.469841667</dec>
        <astCat>Gaia3</astCat>
        <mag>19.60</mag>
        <band>G</band>
        <photCat>Gaia3</photCat>
        <precTime>1</precTime>
        <precRA>0.001</precRA>
        <precDec>0.01</precDec>
        <orbProd>Aegis</orbProd>
        <orbID>Aegis_2024 YR4_#172opt</orbID>
        <resRA>-0.565</resRA>
        <resDec>-0.187</resDec>
        <selAst>A</selAst>
        <sigTime>1.000</sigTime>
        <biasRA>0.000</biasRA>
        <biasDec>0.000</biasDec>
        <biasTime>0.000</biasTime>
        <photProd>Aegis</photProd>
        <resMag>0.451</resMag>
        <selPhot>A</selPhot>
        <sigMag>0.700</sigMag>
        <biasMag>0.739</biasMag>
        <photMod>H</photMod>
        <sigRA>0.700</sigRA>
        <sigDec>0.700</sigDec>
        <sigCorr>0.000</sigCorr>
        <localUse>
          <obs_stat>chi = 0.85 A = 1 M = 1 RMS_F = T T</obs_stat>
        </localUse>
      </optical>
      <optical>
        <provID>2024 YR4</provID>
        <mode>CCD</mode>
        <stn>T05</stn>
        <obsTime>2025-01-05T09:28:38.496Z</obsTime>
        <rmsTime>1.0</rmsTime>
        <ra>121.720129167</ra>
        <dec>9.487300000</dec>
        <astCat>Gaia3</astCat>
        <mag>19.24</mag>
        <band>o</band>
        <photCat>Gaia3</photCat>
        <precTime>1</precTime>
        <precRA>0.001</precRA>
        <precDec>0.01</precDec>
        <orbProd>Aegis</orbProd>
        <orbID>Aegis_2024 YR4_#173opt</orbID>
        <resRA>0.748</resRA>
        <resDec>-0.262</resDec>
        <selAst>A</selAst>
        <sigTime>1.000</sigTime>
        <biasRA>0.000</biasRA>
        <biasDec>0.000</biasDec>
        <biasTime>0.000</biasTime>
        <photProd>Aegis</photProd>
        <resMag>-0.327</resMag>
        <selPhot>A</selPhot>
        <sigMag>0.500</sigMag>
        <biasMag>0.330</biasMag>
        <photMod>H</photMod>
        <sigRA>0.800</sigRA>
        <sigDec>0.800</sigDec>
        <sigCorr>0.000</sigCorr>
        <localUse>
          <obs_stat>chi = 0.99 A = 1 M = 1 RMS_F = F F</obs_stat>
        </localUse>
      </optical>
      <optical>
        <provID>2024 YR4</provID>
        <mode>CCD</mode>
        <stn>T05</stn>
        <obsTime>2025-01-05T10:35:04.906Z</obsTime>
        <rmsTime>1.0</rmsTime>
        <ra>121.699141667</ra>
        <dec>9.498669444</dec>
        <astCat>Gaia3</astCat>
        <mag>19.38</mag>
        <band>o</band>
        <photCat>Gaia3</photCat>
        <precTime>1</precTime>
        <precRA>0.001</precRA>
        <precDec>0.01</precDec>
        <orbProd>Aegis</orbProd>
        <orbID>Aegis_2024 YR4_#174opt</orbID>
        <resRA>0.240</resRA>
        <resDec>-0.008</resDec>
        <selAst>A</selAst>
        <sigTime>1.000</sigTime>
        <biasRA>0.000</biasRA>
        <biasDec>0.000</biasDec>
        <biasTime>0.000</biasTime>
        <photProd>Aegis</photProd>
        <resMag>-0.195</resMag>
        <selPhot>A</selPhot>
        <sigMag>0.500</sigMag>
        <biasMag>0.330</biasMag>
        <photMod>H</photMod>
        <sigRA>0.800</sigRA>
        <sigDec>0.800</sigDec>
        <sigCorr>0.000</sigCorr>
        <localUse>
          <obs_stat>chi = 0.30 A = 1 M = 1 RMS_F = F F</obs_stat>
        </localUse>
      </optical>
      <optical>
        <provID>2024 YR4</provID>
        <mode>CCD</mode>
        <stn>W74</stn>
        <obsTime>2025-01-06T08:02:15.274Z</obsTime>
        <rmsTime>1.0</rmsTime>
        <ra>121.428300000</ra>
        <dec>9.716000000</dec>
        <astCat>Gaia3</astCat>
        <mag>19.70</mag>
        <band>G</band>
        <photCat>Gaia3</photCat>
        <precTime>1</precTime>
        <precRA>0.001</precRA>
        <precDec>0.01</precDec>
        <orbProd>Aegis</orbProd>
        <orbID>Aegis_2024 YR4_#175opt</orbID>
        <resRA>0.060</resRA>
        <resDec>-0.051</resDec>
        <selAst>A</selAst>
        <sigTime>1.000</sigTime>
        <biasRA>0.000</biasRA>
        <biasDec>0.000</biasDec>
        <biasTime>0.000</biasTime>
        <photProd>Aegis</photProd>
        <resMag>0.387</resMag>
        <selPhot>A</selPhot>
        <sigMag>0.700</sigMag>
        <biasMag>0.739</biasMag>
        <photMod>H</photMod>
        <sigRA>0.050</sigRA>
        <sigDec>0.055</sigDec>
        <sigCorr>0.000</sigCorr>
        <localUse>
          <obs_stat>chi = 1.45 A = 1 M = 1 RMS_F = T T</obs_stat>
        </localUse>
      </optical>
      <optical>
        <provID>2024 YR4</provID>
        <mode>CCD</mode>
        <stn>W74</stn>
        <obsTime>2025-01-06T08:03:49.882Z</obsTime>
        <rmsTime>1.0</rmsTime>
        <ra>121.427891667</ra>
        <dec>9.716225000</dec>
        <astCat>Gaia3</astCat>
        <mag>19.60</mag>
        <band>G</band>
        <photCat>Gaia3</photCat>
        <precTime>1</precTime>
        <precRA>0.001</precRA>
        <precDec>0.01</precDec>
        <orbProd>Aegis</orbProd>
        <orbID>Aegis_2024 YR4_#176opt</orbID>
        <resRA>0.085</resRA>
        <resDec>-0.003</resDec>
        <selAst>A</selAst>
        <sigTime>1.000</sigTime>
        <biasRA>0.000</biasRA>
        <biasDec>0.000</biasDec>
        <biasTime>0.000</biasTime>
        <photProd>Aegis</photProd>
        <resMag>0.287</resMag>
        <selPhot>A</selPhot>
        <sigMag>0.700</sigMag>
        <biasMag>0.739</biasMag>
        <photMod>H</photMod>
        <sigRA>0.055</sigRA>
        <sigDec>0.045</sigDec>
        <sigCorr>0.000</sigCorr>
        <localUse>
          <obs_stat>chi = 1.50 A = 1 M = 1 RMS_F = T T</obs_stat>
        </localUse>
      </optical>
      <optical>
        <provID>2024 YR4</provID>
        <mode>CCD</mode>
        <stn>W74</stn>
        <obsTime>2025-01-06T08:05:24.576Z</obsTime>
        <rmsTime>1.0</rmsTime>
        <ra>121.427454167</ra>
        <dec>9.716444444</dec>
        <astCat>Gaia3</astCat>
        <mag>19.50</mag>
        <band>G</band>
        <photCat>Gaia3</photCat>
        <precTime>1</precTime>
        <precRA>0.001</precRA>
        <precDec>0.01</precDec>
        <orbProd>Aegis</orbProd>
        <orbID>Aegis_2024 YR4_#177opt</orbID>
        <resRA>0.006</resRA>
        <resDec>0.025</resDec>
        <selAst>A</selAst>
        <sigTime>1.000</sigTime>
        <biasRA>0.000</biasRA>
        <biasDec>0.000</biasDec>
        <biasTime>0.000</biasTime>
        <photProd>Aegis</photProd>
        <resMag>0.187</resMag>
        <selPhot>A</selPhot>
        <sigMag>0.700</sigMag>
        <biasMag>0.739</biasMag>
        <photMod>H</photMod>
        <sigRA>0.060</sigRA>
        <sigDec>0.050</sigDec>
        <sigCorr>0.000</sigCorr>
        <localUse>
          <obs_stat>chi = 0.50 A = 1 M = 1 RMS_F = T T</obs_stat>
        </localUse>
      </optical>
      <optical>
        <provID>2024 YR4</provID>
        <mode>CCD</mode>
        <stn>W74</stn>
        <obsTime>2025-01-06T08:07:00.000Z</obsTime>
        <rmsTime>1.0</rmsTime>
        <ra>121.427020833</ra>
        <dec>9.716661111</dec>
        <astCat>Gaia3</astCat>
        <mag>19.50</mag>
        <band>G</band>
        <photCat>Gaia3</photCat>
        <precTime>1</precTime>
        <precRA>0.001</precRA>
        <precDec>0.01</precDec>
        <orbProd>Aegis</orbProd>
        <orbID>Aegis_2024 YR4_#178opt</orbID>
        <resRA>-0.050</resRA>
        <resDec>0.037</resDec>
        <selAst>A</selAst>
        <sigTime>1.000</sigTime>
        <biasRA>0.000</biasRA>
        <biasDec>0.000</biasDec>
        <biasTime>0.000</biasTime>
        <photProd>Aegis</photProd>
        <resMag>0.187</resMag>
        <selPhot>A</selPhot>
        <sigMag>0.700</sigMag>
        <biasMag>0.739</biasMag>
        <photMod>H</photMod>
        <sigRA>0.070</sigRA>
        <sigDec>0.060</sigDec>
        <sigCorr>0.000</sigCorr>
        <localUse>
          <obs_stat>chi = 0.92 A = 1 M = 1 RMS_F = T T</obs_stat>
        </localUse>
      </optical>
      <optical>
        <provID>2024 YR4</provID>
        <mode>CCD</mode>
        <stn>W74</stn>
        <obsTime>2025-01-06T08:08:35.952Z</obsTime>
        <rmsTime>1.0</rmsTime>
        <ra>121.426616667</ra>
        <dec>9.716869444</dec>
        <astCat>Gaia3</astCat>
        <mag>19.50</mag>
        <band>G</band>
        <photCat>Gaia3</photCat>
        <precTime>1</precTime>
        <precRA>0.001</precRA>
        <precDec>0.01</precDec>
        <orbProd>Aegis</orbProd>
        <orbID>Aegis_2024 YR4_#179opt</orbID>
        <resRA>0.004</resRA>
        <resDec>0.016</resDec>
        <selAst>A</selAst>
        <sigTime>1.000</sigTime>
        <biasRA>0.000</biasRA>
        <biasDec>0.000</biasDec>
        <biasTime>0.000</biasTime>
        <photProd>Aegis</photProd>
        <resMag>0.186</resMag>
        <selPhot>A</selPhot>
        <sigMag>0.700</sigMag>
        <biasMag>0.739</biasMag>
        <photMod>H</photMod>
        <sigRA>0.060</sigRA>
        <sigDec>0.050</sigDec>
        <sigCorr>0.000</sigCorr>
        <localUse>
          <obs_stat>chi = 0.32 A = 1 M = 1 RMS_F = T T</obs_stat>
        </localUse>
      </optical>
      <optical>
        <provID>2024 YR4</provID>
        <mode>CCD</mode>
        <stn>691</stn>
        <obsTime>2025-01-06T08:17:18.240Z</obsTime>
        <rmsTime>1.0</rmsTime>
        <ra>121.439208333</ra>
        <dec>9.693750000</dec>
        <astCat>Gaia2</astCat>
        <mag>19.70</mag>
        <band>R</band>
        <photCat>Gaia2</photCat>
        <precTime>1</precTime>
        <precRA>0.001</precRA>
        <precDec>0.01</precDec>
        <orbProd>Aegis</orbProd>
        <orbID>Aegis_2024 YR4_#180opt</orbID>
        <resRA>0.164</resRA>
        <resDec>0.199</resDec>
        <selAst>A</selAst>
        <sigTime>1.000</sigTime>
        <biasRA>0.000</biasRA>
        <biasDec>0.000</biasDec>
        <biasTime>0.000</biasTime>
        <photProd>Aegis</photProd>
        <resMag>0.050</resMag>
        <selPhot>A</selPhot>
        <sigMag>0.700</sigMag>
        <biasMag>0.404</biasMag>
        <photMod>H</photMod>
        <sigRA>0.500</sigRA>
        <sigDec>0.500</sigDec>
        <sigCorr>0.000</sigCorr>
        <localUse>
          <obs_stat>chi = 0.52 A = 1 M = 1 RMS_F = F F</obs_stat>
        </localUse>
      </optical>
      <optical>
        <provID>2024 YR4</provID>
        <mode>CCD</mode>
        <stn>691</stn>
        <obsTime>2025-01-06T08:23:06.432Z</obsTime>
        <rmsTime>1.0</rmsTime>
        <ra>121.437500000</ra>
        <dec>9.694555556</dec>
        <astCat>Gaia2</astCat>
        <mag>19.70</mag>
        <band>R</band>
        <photCat>Gaia2</photCat>
        <precTime>1</precTime>
        <precRA>0.001</precRA>
        <precDec>0.01</precDec>
        <orbProd>Aegis</orbProd>
        <orbID>Aegis_2024 YR4_#181opt</orbID>
        <resRA>-0.169</resRA>
        <resDec>0.067</resDec>
        <selAst>A</selAst>
        <sigTime>1.000</sigTime>
        <biasRA>0.000</biasRA>
        <biasDec>0.000</biasDec>
        <biasTime>0.000</biasTime>
        <photProd>Aegis</photProd>
        <resMag>0.049</resMag>
        <selPhot>A</selPhot>
        <sigMag>0.700</sigMag>
        <biasMag>0.404</biasMag>
        <photMod>H</photMod>
        <sigRA>0.500</sigRA>
        <sigDec>0.500</sigDec>
        <sigCorr>0.000</sigCorr>
        <localUse>
          <obs_stat>chi = 0.36 A = 1 M = 1 RMS_F = F F</obs_stat>
        </localUse>
      </optical>
      <optical>
        <provID>2024 YR4</provID>
        <mode>CCD</mode>
        <stn>G96</stn>
        <prog>01</prog>
        <obsTime>2025-01-06T08:24:17.626Z</obsTime>
        <rmsTime>1.0</rmsTime>
        <ra>121.436925000</ra>
        <dec>9.694500000</dec>
        <astCat>Gaia2</astCat>
        <mag>20.04</mag>
        <band>G</band>
        <photCat>Gaia2</photCat>
        <precTime>1</precTime>
        <precRA>0.001</precRA>
        <precDec>0.01</precDec>
        <orbProd>Aegis</orbProd>
        <orbID>Aegis_2024 YR4_#182opt</orbID>
        <resRA>0.048</resRA>
        <resDec>-0.052</resDec>
        <selAst>A</selAst>
        <sigTime>1.000</sigTime>
        <biasRA>0.000</biasRA>
        <biasDec>0.000</biasDec>
        <biasTime>0.000</biasTime>
        <photProd>Aegis</photProd>
        <resMag>0.129</resMag>
        <selPhot>A</selPhot>
        <sigMag>0.500</sigMag>
        <biasMag>0.144</biasMag>
        <photMod>H</photMod>
        <sigRA>0.500</sigRA>
        <sigDec>0.500</sigDec>
        <sigCorr>0.000</sigCorr>
        <localUse>
          <obs_stat>chi = 0.14 A = 1 M = 1 RMS_F = F F</obs_stat>
        </localUse>
      </optical>
      <optical>
        <provID>2024 YR4</provID>
        <mode>CCD</mode>
        <stn>691</stn>
        <obsTime>2025-01-06T08:31:48.288Z</obsTime>
        <rmsTime>1.0</rmsTime>
        <ra>121.435125000</ra>
        <dec>9.695777778</dec>
        <astCat>Gaia2</astCat>
        <mag>19.80</mag>
        <band>R</band>
        <photCat>Gaia2</photCat>
        <precTime>1</precTime>
        <precRA>0.001</precRA>
        <precDec>0.01</precDec>
        <orbProd>Aegis</orbProd>
        <orbID>Aegis_2024 YR4_#183opt</orbID>
        <resRA>-0.015</resRA>
        <resDec>-0.060</resDec>
        <selAst>A</selAst>
        <sigTime>1.000</sigTime>
        <biasRA>0.000</biasRA>
        <biasDec>0.000</biasDec>
        <biasTime>0.000</biasTime>
        <photProd>Aegis</photProd>
        <resMag>0.148</resMag>
        <selPhot>A</selPhot>
        <sigMag>0.700</sigMag>
        <biasMag>0.404</biasMag>
        <photMod>H</photMod>
        <sigRA>0.500</sigRA>
        <sigDec>0.500</sigDec>
        <sigCorr>0.000</sigCorr>
        <localUse>
          <obs_stat>chi = 0.12 A = 1 M = 1 RMS_F = F F</obs_stat>
        </localUse>
      </optical>
      <optical>
        <provID>2024 YR4</provID>
        <mode>CCD</mode>
        <stn>G96</stn>
        <prog>01</prog>
        <obsTime>2025-01-06T08:31:48.893Z</obsTime>
        <rmsTime>1.0</rmsTime>
        <ra>121.434825000</ra>
        <dec>9.695580556</dec>
        <astCat>Gaia2</astCat>
        <precTime>1</precTime>
        <precRA>0.001</precRA>
        <precDec>0.01</precDec>
        <orbProd>Aegis</orbProd>
        <orbID>Aegis_2024 YR4_#184opt</orbID>
        <resRA>0.004</resRA>
        <resDec>-0.069</resDec>
        <selAst>A</selAst>
        <sigTime>1.000</sigTime>
        <biasRA>0.000</biasRA>
        <biasDec>0.000</biasDec>
        <biasTime>0.000</biasTime>
        <sigRA>0.500</sigRA>
        <sigDec>0.500</sigDec>
        <sigCorr>0.000</sigCorr>
        <localUse>
          <obs_stat>chi = 0.14 A = 1 M = 1 RMS_F = F F</obs_stat>
        </localUse>
      </optical>
      <optical>
        <provID>2024 YR4</provID>
        <mode>CCD</mode>
        <stn>G96</stn>
        <prog>01</prog>
        <obsTime>2025-01-06T08:39:22.061Z</obsTime>
        <rmsTime>1.0</rmsTime>
        <ra>121.432783333</ra>
        <dec>9.696738889</dec>
        <astCat>Gaia2</astCat>
        <precTime>1</precTime>
        <precRA>0.001</precRA>
        <precDec>0.01</precDec>
        <orbProd>Aegis</orbProd>
        <orbID>Aegis_2024 YR4_#185opt</orbID>
        <resRA>0.189</resRA>
        <resDec>0.193</resDec>
        <selAst>A</selAst>
        <sigTime>1.000</sigTime>
        <biasRA>0.000</biasRA>
        <biasDec>0.000</biasDec>
        <biasTime>0.000</biasTime>
        <sigRA>0.500</sigRA>
        <sigDec>0.500</sigDec>
        <sigCorr>0.000</sigCorr>
        <localUse>
          <obs_stat>chi = 0.54 A = 1 M = 1 RMS_F = F F</obs_stat>
        </localUse>
      </optical>
      <optical>
        <provID>2024 YR4</provID>
        <mode>CCD</mode>
        <stn>G96</stn>
        <prog>01</prog>
        <obsTime>2025-01-06T08:46:57.475Z</obsTime>
        <rmsTime>1.0</rmsTime>
        <ra>121.430608333</ra>
        <dec>9.697738889</dec>
        <astCat>Gaia2</astCat>
        <mag>19.86</mag>
        <band>G</band>
        <photCat>Gaia2</photCat>
        <precTime>1</precTime>
        <precRA>0.001</precRA>
        <precDec>0.01</precDec>
        <orbProd>Aegis</orbProd>
        <orbID>Aegis_2024 YR4_#186opt</orbID>
        <resRA>-0.072</resRA>
        <resDec>-0.117</resDec>
        <selAst>A</selAst>
        <sigTime>1.000</sigTime>
        <biasRA>0.000</biasRA>
        <biasDec>0.000</biasDec>
        <biasTime>0.000</biasTime>
        <photProd>Aegis</photProd>
        <resMag>-0.054</resMag>
        <selPhot>A</selPhot>
        <sigMag>0.500</sigMag>
        <biasMag>0.144</biasMag>
        <photMod>H</photMod>
        <sigRA>0.500</sigRA>
        <sigDec>0.500</sigDec>
        <sigCorr>0.000</sigCorr>
        <localUse>
          <obs_stat>chi = 0.28 A = 1 M = 1 RMS_F = F F</obs_stat>
        </localUse>
      </optical>
      <optical>
        <provID>2024 YR4</provID>
        <mode>CMO</mode>
        <stn>M45</stn>
        <obsTime>2025-01-06T23:03:18.432Z</obsTime>
        <rmsTime>1.0</rmsTime>
        <ra>121.282625000</ra>
        <dec>9.812250000</dec>
        <astCat>Gaia3E</astCat>
        <mag>19.60</mag>
        <band>G</band>
        <photCat>Gaia3E</photCat>
        <precTime>10</precTime>
        <precRA>0.01</precRA>
        <precDec>0.1</precDec>
        <notes>K</notes>
        <orbProd>Aegis</orbProd>
        <orbID>Aegis_2024 YR4_#187opt</orbID>
        <resRA>-0.250</resRA>
        <resDec>-0.351</resDec>
        <selAst>A</selAst>
        <sigTime>1.000</sigTime>
        <biasRA>0.000</biasRA>
        <biasDec>0.000</biasDec>
        <biasTime>0.000</biasTime>
        <photProd>Aegis</photProd>
        <resMag>-0.230</resMag>
        <selPhot>A</selPhot>
        <sigMag>0.700</sigMag>
        <biasMag>0.320</biasMag>
        <photMod>H</photMod>
        <sigRA>0.600</sigRA>
        <sigDec>0.600</sigDec>
        <sigCorr>0.000</sigCorr>
        <localUse>
          <obs_stat>chi = 0.72 A = 1 M = 1 RMS_F = F F</obs_stat>
        </localUse>
      </optical>
      <optical>
        <provID>2024 YR4</provID>
        <mode>CMO</mode>
        <stn>M45</stn>
        <obsTime>2025-01-06T23:10:46.848Z</obsTime>
        <rmsTime>1.0</rmsTime>
        <ra>121.280916667</ra>
        <dec>9.813388889</dec>
        <astCat>Gaia3E</astCat>
        <mag>19.70</mag>
        <band>G</band>
        <photCat>Gaia3E</photCat>
        <precTime>10</precTime>
        <precRA>0.01</precRA>
        <precDec>0.1</precDec>
        <notes>K</notes>
        <orbProd>Aegis</orbProd>
        <orbID>Aegis_2024 YR4_#188opt</orbID>
        <resRA>0.144</resRA>
        <resDec>0.111</resDec>
        <selAst>A</selAst>
        <sigTime>1.000</sigTime>
        <biasRA>0.000</biasRA>
        <biasDec>0.000</biasDec>
        <biasTime>0.000</biasTime>
        <photProd>Aegis</photProd>
        <resMag>-0.131</resMag>
        <selPhot>A</selPhot>
        <sigMag>0.700</sigMag>
        <biasMag>0.320</biasMag>
        <photMod>H</photMod>
        <sigRA>0.600</sigRA>
        <sigDec>0.600</sigDec>
        <sigCorr>0.000</sigCorr>
        <localUse>
          <obs_stat>chi = 0.30 A = 1 M = 1 RMS_F = F F</obs_stat>
        </localUse>
      </optical>
      <optical>
        <provID>2024 YR4</provID>
        <mode>CMO</mode>
        <stn>M45</stn>
        <obsTime>2025-01-06T23:18:20.448Z</obsTime>
        <rmsTime>1.0</rmsTime>
        <ra>121.278958333</ra>
        <dec>9.814444444</dec>
        <astCat>Gaia3E</astCat>
        <mag>19.40</mag>
        <band>G</band>
        <photCat>Gaia3E</photCat>
        <precTime>10</precTime>
        <precRA>0.01</precRA>
        <precDec>0.1</precDec>
        <notes>K</notes>
        <orbProd>Aegis</orbProd>
        <orbID>Aegis_2024 YR4_#189opt</orbID>
        <resRA>-0.278</resRA>
        <resDec>0.245</resDec>
        <selAst>A</selAst>
        <sigTime>1.000</sigTime>
        <biasRA>0.000</biasRA>
        <biasDec>0.000</biasDec>
        <biasTime>0.000</biasTime>
        <photProd>Aegis</photProd>
        <resMag>-0.432</resMag>
        <selPhot>A</selPhot>
        <sigMag>0.700</sigMag>
        <biasMag>0.320</biasMag>
        <photMod>H</photMod>
        <sigRA>0.600</sigRA>
        <sigDec>0.600</sigDec>
        <sigCorr>0.000</sigCorr>
        <localUse>
          <obs_stat>chi = 0.62 A = 1 M = 1 RMS_F = F F</obs_stat>
        </localUse>
      </optical>
      <optical>
        <provID>2024 YR4</provID>
        <mode>CCD</mode>
        <stn>G37</stn>
        <prog>05</prog>
        <obsTime>2025-01-07T12:02:04.416Z</obsTime>
        <rmsTime>0.1</rmsTime>
        <ra>121.138333333</ra>
        <dec>9.916719444</dec>
        <astCat>Gaia3</astCat>
        <mag>19.70</mag>
        <band>G</band>
        <photCat>Gaia3</photCat>
        <precTime>1</precTime>
        <precRA>0.001</precRA>
        <precDec>0.01</precDec>
        <orbProd>Aegis</orbProd>
        <orbID>Aegis_2024 YR4_#190opt</orbID>
        <resRA>-0.008</resRA>
        <resDec>-0.042</resDec>
        <selAst>A</selAst>
        <sigTime>0.100</sigTime>
        <biasRA>0.000</biasRA>
        <biasDec>0.000</biasDec>
        <biasTime>0.000</biasTime>
        <photProd>Aegis</photProd>
        <resMag>0.209</resMag>
        <selPhot>A</selPhot>
        <sigMag>0.700</sigMag>
        <biasMag>0.739</biasMag>
        <photMod>H</photMod>
        <sigRA>0.110</sigRA>
        <sigDec>0.110</sigDec>
        <sigCorr>0.000</sigCorr>
        <localUse>
          <obs_stat>chi = 0.40 A = 1 M = 1 RMS_F = T T</obs_stat>
        </localUse>
      </optical>
      <optical>
        <provID>2024 YR4</provID>
        <mode>CCD</mode>
        <stn>G37</stn>
        <prog>05</prog>
        <obsTime>2025-01-07T12:11:37.507Z</obsTime>
        <rmsTime>0.1</rmsTime>
        <ra>121.136387500</ra>
        <dec>9.917836111</dec>
        <astCat>Gaia3</astCat>
        <mag>19.90</mag>
        <band>G</band>
        <photCat>Gaia3</photCat>
        <precTime>1</precTime>
        <precRA>0.001</precRA>
        <precDec>0.01</precDec>
        <orbProd>Aegis</orbProd>
        <orbID>Aegis_2024 YR4_#191opt</orbID>
        <resRA>0.015</resRA>
        <resDec>0.017</resDec>
        <selAst>A</selAst>
        <sigTime>0.100</sigTime>
        <biasRA>0.000</biasRA>
        <biasDec>0.000</biasDec>
        <biasTime>0.000</biasTime>
        <photProd>Aegis</photProd>
        <resMag>0.408</resMag>
        <selPhot>A</selPhot>
        <sigMag>0.700</sigMag>
        <biasMag>0.739</biasMag>
        <photMod>H</photMod>
        <sigRA>0.080</sigRA>
        <sigDec>0.070</sigDec>
        <sigCorr>0.000</sigCorr>
        <localUse>
          <obs_stat>chi = 0.30 A = 1 M = 1 RMS_F = T T</obs_stat>
        </localUse>
      </optical>
      <optical>
        <provID>2024 YR4</provID>
        <mode>CCD</mode>
        <stn>G37</stn>
        <prog>05</prog>
        <obsTime>2025-01-07T12:20:49.949Z</obsTime>
        <rmsTime>0.1</rmsTime>
        <ra>121.134508333</ra>
        <dec>9.918905556</dec>
        <astCat>Gaia3</astCat>
        <mag>19.50</mag>
        <band>G</band>
        <photCat>Gaia3</photCat>
        <precTime>1</precTime>
        <precRA>0.001</precRA>
        <precDec>0.01</precDec>
        <orbProd>Aegis</orbProd>
        <orbID>Aegis_2024 YR4_#192opt</orbID>
        <resRA>-0.075</resRA>
        <resDec>0.062</resDec>
        <selAst>A</selAst>
        <sigTime>0.100</sigTime>
        <biasRA>0.000</biasRA>
        <biasDec>0.000</biasDec>
        <biasTime>0.000</biasTime>
        <photProd>Aegis</photProd>
        <resMag>0.007</resMag>
        <selPhot>A</selPhot>
        <sigMag>0.700</sigMag>
        <biasMag>0.739</biasMag>
        <photMod>H</photMod>
        <sigRA>0.080</sigRA>
        <sigDec>0.080</sigDec>
        <sigCorr>0.000</sigCorr>
        <localUse>
          <obs_stat>chi = 1.22 A = 1 M = 1 RMS_F = T T</obs_stat>
        </localUse>
      </optical>
      <optical>
        <provID>2024 YR4</provID>
        <mode>CCD</mode>
        <stn>G37</stn>
        <prog>05</prog>
        <obsTime>2025-01-07T12:29:17.981Z</obsTime>
        <rmsTime>0.1</rmsTime>
        <ra>121.132850000</ra>
        <dec>9.919883333</dec>
        <astCat>Gaia3</astCat>
        <mag>20.00</mag>
        <band>G</band>
        <photCat>Gaia3</photCat>
        <precTime>1</precTime>
        <precRA>0.001</precRA>
        <precDec>0.01</precDec>
        <orbProd>Aegis</orbProd>
        <orbID>Aegis_2024 YR4_#193opt</orbID>
        <resRA>0.002</resRA>
        <resDec>0.093</resDec>
        <selAst>A</selAst>
        <sigTime>0.100</sigTime>
        <biasRA>0.000</biasRA>
        <biasDec>0.000</biasDec>
        <biasTime>0.000</biasTime>
        <photProd>Aegis</photProd>
        <resMag>0.506</resMag>
        <selPhot>A</selPhot>
        <sigMag>0.700</sigMag>
        <biasMag>0.739</biasMag>
        <photMod>H</photMod>
        <sigRA>0.090</sigRA>
        <sigDec>0.080</sigDec>
        <sigCorr>0.000</sigCorr>
        <localUse>
          <obs_stat>chi = 1.16 A = 1 M = 1 RMS_F = T T</obs_stat>
        </localUse>
      </optical>
      <optical>
        <provID>2024 YR4</provID>
        <mode>CCD</mode>
        <stn>G37</stn>
        <prog>05</prog>
        <obsTime>2025-01-07T12:39:36.173Z</obsTime>
        <rmsTime>0.1</rmsTime>
        <ra>121.130816667</ra>
        <dec>9.921036111</dec>
        <astCat>Gaia3</astCat>
        <mag>19.80</mag>
        <band>G</band>
        <photCat>Gaia3</photCat>
        <precTime>1</precTime>
        <precRA>0.001</precRA>
        <precDec>0.01</precDec>
        <orbProd>Aegis</orbProd>
        <orbID>Aegis_2024 YR4_#194opt</orbID>
        <resRA>-0.076</resRA>
        <resDec>0.010</resDec>
        <selAst>A</selAst>
        <sigTime>0.100</sigTime>
        <biasRA>0.000</biasRA>
        <biasDec>0.000</biasDec>
        <biasTime>0.000</biasTime>
        <photProd>Aegis</photProd>
        <resMag>0.305</resMag>
        <selPhot>A</selPhot>
        <sigMag>0.700</sigMag>
        <biasMag>0.739</biasMag>
        <photMod>H</photMod>
        <sigRA>0.080</sigRA>
        <sigDec>0.080</sigDec>
        <sigCorr>0.000</sigCorr>
        <localUse>
          <obs_stat>chi = 0.97 A = 1 M = 1 RMS_F = T T</obs_stat>
        </localUse>
      </optical>
      <optical>
        <provID>2024 YR4</provID>
        <mode>CCD</mode>
        <stn>D29</stn>
        <obsTime>2025-01-07T17:47:32.208Z</obsTime>
        <rmsTime>1.0</rmsTime>
        <ra>121.096000000</ra>
        <dec>9.962055556</dec>
        <astCat>Gaia2</astCat>
        <mag>20.00</mag>
        <band>R</band>
        <photCat>Gaia2</photCat>
        <precTime>1</precTime>
        <precRA>0.01</precRA>
        <precDec>0.1</precDec>
        <orbProd>Aegis</orbProd>
        <orbID>Aegis_2024 YR4_#195opt</orbID>
        <resRA>-0.251</resRA>
        <resDec>-0.127</resDec>
        <selAst>A</selAst>
        <sigTime>1.000</sigTime>
        <biasRA>0.000</biasRA>
        <biasDec>0.000</biasDec>
        <biasTime>0.000</biasTime>
        <photProd>Aegis</photProd>
        <resMag>-0.072</resMag>
        <selPhot>A</selPhot>
        <sigMag>0.700</sigMag>
        <biasMag>0.193</biasMag>
        <photMod>H</photMod>
        <sigRA>0.750</sigRA>
        <sigDec>0.750</sigDec>
        <sigCorr>0.000</sigCorr>
        <localUse>
          <obs_stat>chi = 0.38 A = 1 M = 1 RMS_F = F F</obs_stat>
        </localUse>
      </optical>
      <optical>
        <provID>2024 YR4</provID>
        <mode>CCD</mode>
        <stn>D29</stn>
        <obsTime>2025-01-07T18:07:53.990Z</obsTime>
        <rmsTime>1.0</rmsTime>
        <ra>121.091250000</ra>
        <dec>9.964527778</dec>
        <astCat>Gaia2</astCat>
        <mag>20.00</mag>
        <band>R</band>
        <photCat>Gaia2</photCat>
        <precTime>1</precTime>
        <precRA>0.01</precRA>
        <precDec>0.1</precDec>
        <orbProd>Aegis</orbProd>
        <orbID>Aegis_2024 YR4_#196opt</orbID>
        <resRA>-0.099</resRA>
        <resDec>-0.031</resDec>
        <selAst>A</selAst>
        <sigTime>1.000</sigTime>
        <biasRA>0.000</biasRA>
        <biasDec>0.000</biasDec>
        <biasTime>0.000</biasTime>
        <photProd>Aegis</photProd>
        <resMag>-0.074</resMag>
        <selPhot>A</selPhot>
        <sigMag>0.700</sigMag>
        <biasMag>0.193</biasMag>
        <photMod>H</photMod>
        <sigRA>0.750</sigRA>
        <sigDec>0.750</sigDec>
        <sigCorr>0.000</sigCorr>
        <localUse>
          <obs_stat>chi = 0.14 A = 1 M = 1 RMS_F = F F</obs_stat>
        </localUse>
      </optical>
      <optical>
        <provID>2024 YR4</provID>
        <mode>CMO</mode>
        <stn>P41</stn>
        <obsTime>2025-01-07T18:18:22.118Z</obsTime>
        <rmsTime>1.0</rmsTime>
        <ra>121.088141667</ra>
        <dec>9.964150000</dec>
        <astCat>Gaia3</astCat>
        <mag>20.10</mag>
        <band>G</band>
        <photCat>Gaia3</photCat>
        <precTime>1</precTime>
        <precRA>0.001</precRA>
        <precDec>0.01</precDec>
        <orbProd>Aegis</orbProd>
        <orbID>Aegis_2024 YR4_#197opt</orbID>
        <resRA>-0.159</resRA>
        <resDec>-0.007</resDec>
        <selAst>A</selAst>
        <sigTime>1.000</sigTime>
        <biasRA>0.000</biasRA>
        <biasDec>0.000</biasDec>
        <biasTime>0.000</biasTime>
        <photProd>Aegis</photProd>
        <resMag>0.571</resMag>
        <selPhot>A</selPhot>
        <sigMag>0.500</sigMag>
        <biasMag>0.739</biasMag>
        <photMod>H</photMod>
        <sigRA>0.671</sigRA>
        <sigDec>0.671</sigDec>
        <sigCorr>0.000</sigCorr>
        <localUse>
          <obs_stat>chi = 0.24 A = 1 M = 1 RMS_F = F F</obs_stat>
        </localUse>
      </optical>
      <optical>
        <provID>2024 YR4</provID>
        <mode>CCD</mode>
        <stn>D29</stn>
        <obsTime>2025-01-07T18:28:15.859Z</obsTime>
        <rmsTime>1.0</rmsTime>
        <ra>121.086541667</ra>
        <dec>9.966944444</dec>
        <astCat>Gaia2</astCat>
        <mag>20.00</mag>
        <band>R</band>
        <photCat>Gaia2</photCat>
        <precTime>1</precTime>
        <precRA>0.01</precRA>
        <precDec>0.1</precDec>
        <orbProd>Aegis</orbProd>
        <orbID>Aegis_2024 YR4_#198opt</orbID>
        <resRA>0.017</resRA>
        <resDec>-0.034</resDec>
        <selAst>A</selAst>
        <sigTime>1.000</sigTime>
        <biasRA>0.000</biasRA>
        <biasDec>0.000</biasDec>
        <biasTime>0.000</biasTime>
        <photProd>Aegis</photProd>
        <resMag>-0.076</resMag>
        <selPhot>A</selPhot>
        <sigMag>0.700</sigMag>
        <biasMag>0.193</biasMag>
        <photMod>H</photMod>
        <sigRA>0.750</sigRA>
        <sigDec>0.750</sigDec>
        <sigCorr>0.000</sigCorr>
        <localUse>
          <obs_stat>chi = 0.05 A = 1 M = 1 RMS_F = F F</obs_stat>
        </localUse>
      </optical>
      <optical>
        <provID>2024 YR4</provID>
        <mode>CMO</mode>
        <stn>P41</stn>
        <obsTime>2025-01-07T18:31:56.698Z</obsTime>
        <rmsTime>1.0</rmsTime>
        <ra>121.085029167</ra>
        <dec>9.965761111</dec>
        <astCat>Gaia3</astCat>
        <mag>20.20</mag>
        <band>G</band>
        <photCat>Gaia3</photCat>
        <precTime>1</precTime>
        <precRA>0.001</precRA>
        <precDec>0.01</precDec>
        <orbProd>Aegis</orbProd>
        <orbID>Aegis_2024 YR4_#199opt</orbID>
        <resRA>-0.323</resRA>
        <resDec>0.031</resDec>
        <selAst>A</selAst>
        <sigTime>1.000</sigTime>
        <biasRA>0.000</biasRA>
        <biasDec>0.000</biasDec>
        <biasTime>0.000</biasTime>
        <photProd>Aegis</photProd>
        <resMag>0.670</resMag>
        <selPhot>A</selPhot>
        <sigMag>0.500</sigMag>
        <biasMag>0.739</biasMag>
        <photMod>H</photMod>
        <sigRA>0.671</sigRA>
        <sigDec>0.671</sigDec>
        <sigCorr>0.000</sigCorr>
        <localUse>
          <obs_stat>chi = 0.48 A = 1 M = 1 RMS_F = F F</obs_stat>
        </localUse>
      </optical>
      <optical>
        <provID>2024 YR4</provID>
        <mode>CMO</mode>
        <stn>P41</stn>
        <obsTime>2025-01-07T18:46:32.621Z</obsTime>
        <rmsTime>1.0</rmsTime>
        <ra>121.081929167</ra>
        <dec>9.967380556</dec>
        <astCat>Gaia3</astCat>
        <mag>20.20</mag>
        <band>G</band>
        <photCat>Gaia3</photCat>
        <precTime>1</precTime>
        <precRA>0.001</precRA>
        <precDec>0.01</precDec>
        <orbProd>Aegis</orbProd>
        <orbID>Aegis_2024 YR4_#200opt</orbID>
        <resRA>0.251</resRA>
        <resDec>-0.290</resDec>
        <selAst>A</selAst>
        <sigTime>1.000</sigTime>
        <biasRA>0.000</biasRA>
        <biasDec>0.000</biasDec>
        <biasTime>0.000</biasTime>
        <photProd>Aegis</photProd>
        <resMag>0.668</resMag>
        <selPhot>A</selPhot>
        <sigMag>0.500</sigMag>
        <biasMag>0.739</biasMag>
        <photMod>H</photMod>
        <sigRA>0.671</sigRA>
        <sigDec>0.671</sigDec>
        <sigCorr>0.000</sigCorr>
        <localUse>
          <obs_stat>chi = 0.57 A = 1 M = 1 RMS_F = F F</obs_stat>
        </localUse>
      </optical>
      <optical>
        <provID>2024 YR4</provID>
        <mode>CMO</mode>
        <stn>P41</stn>
        <obsTime>2025-01-07T19:00:07.373Z</obsTime>
        <rmsTime>1.0</rmsTime>
        <ra>121.078929167</ra>
        <dec>9.968950000</dec>
        <astCat>Gaia3</astCat>
        <mag>20.20</mag>
        <band>G</band>
        <photCat>Gaia3</photCat>
        <precTime>1</precTime>
        <precRA>0.001</precRA>
        <precDec>0.01</precDec>
        <orbProd>Aegis</orbProd>
        <orbID>Aegis_2024 YR4_#201opt</orbID>
        <resRA>0.242</resRA>
        <resDec>-0.320</resDec>
        <selAst>A</selAst>
        <sigTime>1.000</sigTime>
        <biasRA>0.000</biasRA>
        <biasDec>0.000</biasDec>
        <biasTime>0.000</biasTime>
        <photProd>Aegis</photProd>
        <resMag>0.667</resMag>
        <selPhot>A</selPhot>
        <sigMag>0.500</sigMag>
        <biasMag>0.739</biasMag>
        <photMod>H</photMod>
        <sigRA>0.671</sigRA>
        <sigDec>0.671</sigDec>
        <sigCorr>0.000</sigCorr>
        <localUse>
          <obs_stat>chi = 0.60 A = 1 M = 1 RMS_F = F F</obs_stat>
        </localUse>
      </optical>
      <optical>
        <provID>2024 YR4</provID>
        <mode>CMO</mode>
        <stn>P41</stn>
        <obsTime>2025-01-07T19:13:26.746Z</obsTime>
        <rmsTime>1.0</rmsTime>
        <ra>121.075779167</ra>
        <dec>9.970519444</dec>
        <astCat>Gaia3</astCat>
        <mag>20.20</mag>
        <band>G</band>
        <photCat>Gaia3</photCat>
        <precTime>1</precTime>
        <precRA>0.001</precRA>
        <precDec>0.01</precDec>
        <orbProd>Aegis</orbProd>
        <orbID>Aegis_2024 YR4_#202opt</orbID>
        <resRA>-0.632</resRA>
        <resDec>-0.207</resDec>
        <selAst>A</selAst>
        <sigTime>1.000</sigTime>
        <biasRA>0.000</biasRA>
        <biasDec>0.000</biasDec>
        <biasTime>0.000</biasTime>
        <photProd>Aegis</photProd>
        <resMag>0.666</resMag>
        <selPhot>A</selPhot>
        <sigMag>0.500</sigMag>
        <biasMag>0.739</biasMag>
        <photMod>H</photMod>
        <sigRA>0.671</sigRA>
        <sigDec>0.671</sigDec>
        <sigCorr>0.000</sigCorr>
        <localUse>
          <obs_stat>chi = 0.99 A = 1 M = 1 RMS_F = F F</obs_stat>
        </localUse>
      </optical>
      <optical>
        <provID>2024 YR4</provID>
        <mode>CCD</mode>
        <stn>291</stn>
        <obsTime>2025-01-09T09:29:28.608Z</obsTime>
        <rmsTime>1.0</rmsTime>
        <ra>120.758708333</ra>
        <dec>10.234972222</dec>
        <astCat>Gaia2</astCat>
        <mag>20.10</mag>
        <band>R</band>
        <photCat>Gaia2</photCat>
        <precTime>1</precTime>
        <precRA>0.001</precRA>
        <precDec>0.01</precDec>
        <orbProd>Aegis</orbProd>
        <orbID>Aegis_2024 YR4_#203opt</orbID>
        <resRA>0.239</resRA>
        <resDec>-0.186</resDec>
        <selAst>A</selAst>
        <sigTime>1.000</sigTime>
        <biasRA>0.000</biasRA>
        <biasDec>0.000</biasDec>
        <biasTime>0.000</biasTime>
        <photProd>Aegis</photProd>
        <resMag>0.014</resMag>
        <selPhot>A</selPhot>
        <sigMag>0.700</sigMag>
        <biasMag>0.404</biasMag>
        <photMod>H</photMod>
        <sigRA>0.500</sigRA>
        <sigDec>0.500</sigDec>
        <sigCorr>0.000</sigCorr>
        <localUse>
          <obs_stat>chi = 0.60 A = 1 M = 1 RMS_F = F F</obs_stat>
        </localUse>
      </optical>
      <optical>
        <provID>2024 YR4</provID>
        <mode>CCD</mode>
        <stn>291</stn>
        <obsTime>2025-01-09T09:33:27.677Z</obsTime>
        <rmsTime>1.0</rmsTime>
        <ra>120.757833333</ra>
        <dec>10.235416667</dec>
        <astCat>Gaia2</astCat>
        <mag>20.50</mag>
        <band>R</band>
        <photCat>Gaia2</photCat>
        <precTime>1</precTime>
        <precRA>0.001</precRA>
        <precDec>0.01</precDec>
        <orbProd>Aegis</orbProd>
        <orbID>Aegis_2024 YR4_#204opt</orbID>
        <resRA>-0.044</resRA>
        <resDec>-0.047</resDec>
        <selAst>A</selAst>
        <sigTime>1.000</sigTime>
        <biasRA>0.000</biasRA>
        <biasDec>0.000</biasDec>
        <biasTime>0.000</biasTime>
        <photProd>Aegis</photProd>
        <resMag>0.414</resMag>
        <selPhot>A</selPhot>
        <sigMag>0.700</sigMag>
        <biasMag>0.404</biasMag>
        <photMod>H</photMod>
        <sigRA>0.500</sigRA>
        <sigDec>0.500</sigDec>
        <sigCorr>0.000</sigCorr>
        <localUse>
          <obs_stat>chi = 0.13 A = 1 M = 1 RMS_F = F F</obs_stat>
        </localUse>
      </optical>
      <optical>
        <provID>2024 YR4</provID>
        <mode>CCD</mode>
        <stn>291</stn>
        <obsTime>2025-01-09T09:37:26.400Z</obsTime>
        <rmsTime>1.0</rmsTime>
        <ra>120.757083333</ra>
        <dec>10.235777778</dec>
        <astCat>Gaia2</astCat>
        <mag>20.30</mag>
        <band>R</band>
        <photCat>Gaia2</photCat>
        <precTime>1</precTime>
        <precRA>0.001</precRA>
        <precDec>0.01</precDec>
        <orbProd>Aegis</orbProd>
        <orbID>Aegis_2024 YR4_#205opt</orbID>
        <resRA>0.106</resRA>
        <resDec>-0.202</resDec>
        <selAst>A</selAst>
        <sigTime>1.000</sigTime>
        <biasRA>0.000</biasRA>
        <biasDec>0.000</biasDec>
        <biasTime>0.000</biasTime>
        <photProd>Aegis</photProd>
        <resMag>0.213</resMag>
        <selPhot>A</selPhot>
        <sigMag>0.700</sigMag>
        <biasMag>0.404</biasMag>
        <photMod>H</photMod>
        <sigRA>0.500</sigRA>
        <sigDec>0.500</sigDec>
        <sigCorr>0.000</sigCorr>
        <localUse>
          <obs_stat>chi = 0.46 A = 1 M = 1 RMS_F = F F</obs_stat>
        </localUse>
      </optical>
      <optical>
        <provID>2024 YR4</provID>
        <mode>CCD</mode>
        <stn>T08</stn>
        <obsTime>2025-01-09T11:46:56.957Z</obsTime>
        <rmsTime>1.0</rmsTime>
        <ra>120.743279167</ra>
        <dec>10.254180556</dec>
        <astCat>Gaia2</astCat>
        <mag>19.17</mag>
        <band>o</band>
        <photCat>Gaia2</photCat>
        <precTime>1</precTime>
        <precRA>0.001</precRA>
        <precDec>0.01</precDec>
        <orbProd>Aegis</orbProd>
        <orbID>Aegis_2024 YR4_#206opt</orbID>
        <resRA>-0.698</resRA>
        <resDec>1.324</resDec>
        <selAst>A</selAst>
        <sigTime>1.000</sigTime>
        <biasRA>0.000</biasRA>
        <biasDec>0.000</biasDec>
        <biasTime>0.000</biasTime>
        <photProd>Aegis</photProd>
        <resMag>-1.006</resMag>
        <selPhot>A</selPhot>
        <sigMag>0.500</sigMag>
        <biasMag>0.326</biasMag>
        <photMod>H</photMod>
        <sigRA>0.800</sigRA>
        <sigDec>0.800</sigDec>
        <sigCorr>0.000</sigCorr>
        <localUse>
          <obs_stat>chi = 1.87 A = 1 M = 1 RMS_F = F F</obs_stat>
        </localUse>
      </optical>
      <optical>
        <provID>2024 YR4</provID>
        <mode>CMO</mode>
        <stn>M45</stn>
        <obsTime>2025-01-09T21:31:40.800Z</obsTime>
        <rmsTime>1.0</rmsTime>
        <ra>120.678625000</ra>
        <dec>10.306194444</dec>
        <astCat>Gaia3E</astCat>
        <mag>20.10</mag>
        <band>G</band>
        <photCat>Gaia3E</photCat>
        <precTime>10</precTime>
        <precRA>0.01</precRA>
        <precDec>0.1</precDec>
        <notes>K</notes>
        <orbProd>Aegis</orbProd>
        <orbID>Aegis_2024 YR4_#207opt</orbID>
        <resRA>-0.327</resRA>
        <resDec>-0.005</resDec>
        <selAst>A</selAst>
        <sigTime>1.000</sigTime>
        <biasRA>0.000</biasRA>
        <biasDec>0.000</biasDec>
        <biasTime>0.000</biasTime>
        <photProd>Aegis</photProd>
        <resMag>-0.134</resMag>
        <selPhot>A</selPhot>
        <sigMag>0.700</sigMag>
        <biasMag>0.320</biasMag>
        <photMod>H</photMod>
        <sigRA>0.671</sigRA>
        <sigDec>0.671</sigDec>
        <sigCorr>0.000</sigCorr>
        <localUse>
          <obs_stat>chi = 0.49 A = 1 M = 1 RMS_F = F F</obs_stat>
        </localUse>
      </optical>
      <optical>
        <provID>2024 YR4</provID>
        <mode>CMO</mode>
        <stn>M45</stn>
        <obsTime>2025-01-09T21:39:44.640Z</obsTime>
        <rmsTime>1.0</rmsTime>
        <ra>120.677333333</ra>
        <dec>10.307138889</dec>
        <astCat>Gaia3E</astCat>
        <mag>20.20</mag>
        <band>G</band>
        <photCat>Gaia3E</photCat>
        <precTime>10</precTime>
        <precRA>0.01</precRA>
        <precDec>0.1</precDec>
        <notes>K</notes>
        <orbProd>Aegis</orbProd>
        <orbID>Aegis_2024 YR4_#208opt</orbID>
        <resRA>0.190</resRA>
        <resDec>0.316</resDec>
        <selAst>A</selAst>
        <sigTime>1.000</sigTime>
        <biasRA>0.000</biasRA>
        <biasDec>0.000</biasDec>
        <biasTime>0.000</biasTime>
        <photProd>Aegis</photProd>
        <resMag>-0.035</resMag>
        <selPhot>A</selPhot>
        <sigMag>0.700</sigMag>
        <biasMag>0.320</biasMag>
        <photMod>H</photMod>
        <sigRA>0.671</sigRA>
        <sigDec>0.671</sigDec>
        <sigCorr>0.000</sigCorr>
        <localUse>
          <obs_stat>chi = 0.55 A = 1 M = 1 RMS_F = F F</obs_stat>
        </localUse>
      </optical>
      <optical>
        <provID>2024 YR4</provID>
        <mode>CCD</mode>
        <stn>B74</stn>
        <obsTime>2025-01-09T22:11:17.664Z</obsTime>
        <rmsTime>1.0</rmsTime>
        <ra>120.677408333</ra>
        <dec>10.310919444</dec>
        <astCat>Gaia2</astCat>
        <mag>20.30</mag>
        <band>G</band>
        <photCat>Gaia2</photCat>
        <precTime>10</precTime>
        <precRA>0.001</precRA>
        <precDec>0.01</precDec>
        <notes>K</notes>
        <orbProd>Aegis</orbProd>
        <orbID>Aegis_2024 YR4_#209opt</orbID>
        <resRA>-0.244</resRA>
        <resDec>-0.542</resDec>
        <selAst>A</selAst>
        <sigTime>1.000</sigTime>
        <biasRA>0.000</biasRA>
        <biasDec>0.000</biasDec>
        <biasTime>0.000</biasTime>
        <photProd>Aegis</photProd>
        <resMag>-0.144</resMag>
        <selPhot>A</selPhot>
        <sigMag>0.700</sigMag>
        <biasMag>0.114</biasMag>
        <photMod>H</photMod>
        <sigRA>0.600</sigRA>
        <sigDec>0.600</sigDec>
        <sigCorr>0.000</sigCorr>
        <localUse>
          <obs_stat>chi = 0.99 A = 1 M = 1 RMS_F = F F</obs_stat>
        </localUse>
      </optical>
      <optical>
        <provID>2024 YR4</provID>
        <mode>CCD</mode>
        <stn>B74</stn>
        <obsTime>2025-01-09T22:32:47.616Z</obsTime>
        <rmsTime>1.0</rmsTime>
        <ra>120.673691667</ra>
        <dec>10.313411111</dec>
        <astCat>Gaia2</astCat>
        <mag>20.20</mag>
        <band>G</band>
        <photCat>Gaia2</photCat>
        <precTime>10</precTime>
        <precRA>0.001</precRA>
        <precDec>0.01</precDec>
        <notes>K</notes>
        <orbProd>Aegis</orbProd>
        <orbID>Aegis_2024 YR4_#210opt</orbID>
        <resRA>-0.079</resRA>
        <resDec>0.048</resDec>
        <selAst>A</selAst>
        <sigTime>1.000</sigTime>
        <biasRA>0.000</biasRA>
        <biasDec>0.000</biasDec>
        <biasTime>0.000</biasTime>
        <photProd>Aegis</photProd>
        <resMag>-0.245</resMag>
        <selPhot>A</selPhot>
        <sigMag>0.700</sigMag>
        <biasMag>0.114</biasMag>
        <photMod>H</photMod>
        <sigRA>0.600</sigRA>
        <sigDec>0.600</sigDec>
        <sigCorr>0.000</sigCorr>
        <localUse>
          <obs_stat>chi = 0.15 A = 1 M = 1 RMS_F = F F</obs_stat>
        </localUse>
      </optical>
      <optical>
        <provID>2024 YR4</provID>
        <mode>CMO</mode>
        <stn>M45</stn>
        <obsTime>2025-01-09T22:42:29.088Z</obsTime>
        <rmsTime>1.0</rmsTime>
        <ra>120.665833333</ra>
        <dec>10.313666667</dec>
        <astCat>Gaia3E</astCat>
        <mag>19.90</mag>
        <band>G</band>
        <photCat>Gaia3E</photCat>
        <precTime>10</precTime>
        <precRA>0.01</precRA>
        <precDec>0.1</precDec>
        <notes>K</notes>
        <orbProd>Aegis</orbProd>
        <orbID>Aegis_2024 YR4_#211opt</orbID>
        <resRA>-0.457</resRA>
        <resDec>0.258</resDec>
        <selAst>A</selAst>
        <sigTime>1.000</sigTime>
        <biasRA>0.000</biasRA>
        <biasDec>0.000</biasDec>
        <biasTime>0.000</biasTime>
        <photProd>Aegis</photProd>
        <resMag>-0.340</resMag>
        <selPhot>A</selPhot>
        <sigMag>0.700</sigMag>
        <biasMag>0.320</biasMag>
        <photMod>H</photMod>
        <sigRA>0.671</sigRA>
        <sigDec>0.671</sigDec>
        <sigCorr>0.000</sigCorr>
        <localUse>
          <obs_stat>chi = 0.78 A = 1 M = 1 RMS_F = F F</obs_stat>
        </localUse>
      </optical>
      <optical>
        <provID>2024 YR4</provID>
        <mode>CMO</mode>
        <stn>M45</stn>
        <obsTime>2025-01-09T22:51:10.080Z</obsTime>
        <rmsTime>1.0</rmsTime>
        <ra>120.664375000</ra>
        <dec>10.314750000</dec>
        <astCat>Gaia3E</astCat>
        <mag>20.30</mag>
        <band>G</band>
        <photCat>Gaia3E</photCat>
        <precTime>10</precTime>
        <precRA>0.01</precRA>
        <precDec>0.1</precDec>
        <notes>K</notes>
        <orbProd>Aegis</orbProd>
        <orbID>Aegis_2024 YR4_#212opt</orbID>
        <resRA>-0.043</resRA>
        <resDec>0.954</resDec>
        <selAst>A</selAst>
        <sigTime>1.000</sigTime>
        <biasRA>0.000</biasRA>
        <biasDec>0.000</biasDec>
        <biasTime>0.000</biasTime>
        <photProd>Aegis</photProd>
        <resMag>0.059</resMag>
        <selPhot>A</selPhot>
        <sigMag>0.700</sigMag>
        <biasMag>0.320</biasMag>
        <photMod>H</photMod>
        <sigRA>0.671</sigRA>
        <sigDec>0.671</sigDec>
        <sigCorr>0.000</sigCorr>
        <localUse>
          <obs_stat>chi = 1.42 A = 1 M = 1 RMS_F = F F</obs_stat>
        </localUse>
      </optical>
      <optical>
        <provID>2024 YR4</provID>
        <mode>CCD</mode>
        <stn>B74</stn>
        <obsTime>2025-01-09T22:57:21.600Z</obsTime>
        <rmsTime>1.0</rmsTime>
        <ra>120.669170833</ra>
        <dec>10.316061111</dec>
        <astCat>Gaia2</astCat>
        <mag>20.10</mag>
        <band>G</band>
        <photCat>Gaia2</photCat>
        <precTime>10</precTime>
        <precRA>0.001</precRA>
        <precDec>0.01</precDec>
        <notes>K</notes>
        <orbProd>Aegis</orbProd>
        <orbID>Aegis_2024 YR4_#213opt</orbID>
        <resRA>-0.592</resRA>
        <resDec>0.109</resDec>
        <selAst>A</selAst>
        <sigTime>1.000</sigTime>
        <biasRA>0.000</biasRA>
        <biasDec>0.000</biasDec>
        <biasTime>0.000</biasTime>
        <photProd>Aegis</photProd>
        <resMag>-0.347</resMag>
        <selPhot>A</selPhot>
        <sigMag>0.700</sigMag>
        <biasMag>0.114</biasMag>
        <photMod>H</photMod>
        <sigRA>0.600</sigRA>
        <sigDec>0.600</sigDec>
        <sigCorr>0.000</sigCorr>
        <localUse>
          <obs_stat>chi = 1.00 A = 1 M = 1 RMS_F = F F</obs_stat>
        </localUse>
      </optical>
      <optical>
        <provID>2024 YR4</provID>
        <mode>CMO</mode>
        <stn>M45</stn>
        <obsTime>2025-01-09T22:59:49.344Z</obsTime>
        <rmsTime>1.0</rmsTime>
        <ra>120.662958333</ra>
        <dec>10.315277778</dec>
        <astCat>Gaia3E</astCat>
        <mag>20.30</mag>
        <band>G</band>
        <photCat>Gaia3E</photCat>
        <precTime>10</precTime>
        <precRA>0.01</precRA>
        <precDec>0.1</precDec>
        <notes>K</notes>
        <orbProd>Aegis</orbProd>
        <orbID>Aegis_2024 YR4_#214opt</orbID>
        <resRA>0.499</resRA>
        <resDec>-0.326</resDec>
        <selAst>A</selAst>
        <sigTime>1.000</sigTime>
        <biasRA>0.000</biasRA>
        <biasDec>0.000</biasDec>
        <biasTime>0.000</biasTime>
        <photProd>Aegis</photProd>
        <resMag>0.058</resMag>
        <selPhot>A</selPhot>
        <sigMag>0.700</sigMag>
        <biasMag>0.320</biasMag>
        <photMod>H</photMod>
        <sigRA>0.671</sigRA>
        <sigDec>0.671</sigDec>
        <sigCorr>0.000</sigCorr>
        <localUse>
          <obs_stat>chi = 0.89 A = 1 M = 1 RMS_F = F F</obs_stat>
        </localUse>
      </optical>
      <optical>
        <provID>2024 YR4</provID>
        <mode>CCD</mode>
        <stn>291</stn>
        <obsTime>2025-01-10T04:14:02.688Z</obsTime>
        <rmsTime>1.0</rmsTime>
        <ra>120.638666667</ra>
        <dec>10.349777778</dec>
        <astCat>Gaia2</astCat>
        <mag>20.30</mag>
        <band>R</band>
        <photCat>Gaia2</photCat>
        <precTime>1</precTime>
        <precRA>0.001</precRA>
        <precDec>0.01</precDec>
        <orbProd>Aegis</orbProd>
        <orbID>Aegis_2024 YR4_#215opt</orbID>
        <resRA>-0.576</resRA>
        <resDec>0.100</resDec>
        <selAst>d</selAst>
        <sigTime>1.000</sigTime>
        <biasRA>0.000</biasRA>
        <biasDec>0.000</biasDec>
        <biasTime>0.000</biasTime>
        <photProd>Aegis</photProd>
        <resMag>0.115</resMag>
        <selPhot>A</selPhot>
        <sigMag>0.700</sigMag>
        <biasMag>0.404</biasMag>
        <photMod>H</photMod>
        <sigRA>0.500</sigRA>
        <sigDec>0.500</sigDec>
        <sigCorr>0.000</sigCorr>
        <localUse>
          <obs_stat>chi = 1.17 A = 4 M = 1 RMS_F = F F</obs_stat>
        </localUse>
      </optical>
      <optical>
        <provID>2024 YR4</provID>
        <mode>CCD</mode>
        <stn>291</stn>
        <obsTime>2025-01-10T04:24:33.408Z</obsTime>
        <rmsTime>1.0</rmsTime>
        <ra>120.636958333</ra>
        <dec>10.351083333</dec>
        <astCat>Gaia2</astCat>
        <mag>19.70</mag>
        <band>R</band>
        <photCat>Gaia2</photCat>
        <precTime>1</precTime>
        <precRA>0.001</precRA>
        <precDec>0.01</precDec>
        <orbProd>Aegis</orbProd>
        <orbID>Aegis_2024 YR4_#216opt</orbID>
        <resRA>-0.748</resRA>
        <resDec>0.615</resDec>
        <selAst>d</selAst>
        <sigTime>1.000</sigTime>
        <biasRA>0.000</biasRA>
        <biasDec>0.000</biasDec>
        <biasTime>0.000</biasTime>
        <photProd>Aegis</photProd>
        <resMag>-0.486</resMag>
        <selPhot>A</selPhot>
        <sigMag>0.700</sigMag>
        <biasMag>0.404</biasMag>
        <photMod>H</photMod>
        <sigRA>0.500</sigRA>
        <sigDec>0.500</sigDec>
        <sigCorr>0.000</sigCorr>
        <localUse>
          <obs_stat>chi = 1.94 A = 4 M = 1 RMS_F = F F</obs_stat>
        </localUse>
      </optical>
      <optical>
        <provID>2024 YR4</provID>
        <mode>CCD</mode>
        <stn>Z19</stn>
        <prog>01</prog>
        <obsTime>2025-01-10T23:43:36.077Z</obsTime>
        <rmsTime>1.0</rmsTime>
        <ra>120.499137500</ra>
        <dec>10.465277778</dec>
        <astCat>Gaia3</astCat>
        <mag>20.30</mag>
        <band>G</band>
        <photCat>Gaia3</photCat>
        <precTime>1</precTime>
        <precRA>0.001</precRA>
        <precDec>0.01</precDec>
        <orbProd>Aegis</orbProd>
        <orbID>Aegis_2024 YR4_#217opt</orbID>
        <resRA>0.032</resRA>
        <resDec>0.067</resDec>
        <selAst>A</selAst>
        <sigTime>1.000</sigTime>
        <biasRA>0.000</biasRA>
        <biasDec>0.000</biasDec>
        <biasTime>0.000</biasTime>
        <photProd>Aegis</photProd>
        <resMag>0.352</resMag>
        <selPhot>A</selPhot>
        <sigMag>0.700</sigMag>
        <biasMag>0.739</biasMag>
        <photMod>H</photMod>
        <sigRA>0.080</sigRA>
        <sigDec>0.130</sigDec>
        <sigCorr>0.000</sigCorr>
        <localUse>
          <obs_stat>chi = 0.65 A = 1 M = 1 RMS_F = T T</obs_stat>
        </localUse>
      </optical>
      <optical>
        <provID>2024 YR4</provID>
        <mode>CCD</mode>
        <stn>Z19</stn>
        <prog>01</prog>
        <obsTime>2025-01-11T00:09:27.216Z</obsTime>
        <rmsTime>1.0</rmsTime>
        <ra>120.494670833</ra>
        <dec>10.467844444</dec>
        <astCat>Gaia3</astCat>
        <mag>20.70</mag>
        <band>G</band>
        <photCat>Gaia3</photCat>
        <precTime>1</precTime>
        <precRA>0.001</precRA>
        <precDec>0.01</precDec>
        <orbProd>Aegis</orbProd>
        <orbID>Aegis_2024 YR4_#218opt</orbID>
        <resRA>-0.031</resRA>
        <resDec>-0.020</resDec>
        <selAst>A</selAst>
        <sigTime>1.000</sigTime>
        <biasRA>0.000</biasRA>
        <biasDec>0.000</biasDec>
        <biasTime>0.000</biasTime>
        <photProd>Aegis</photProd>
        <resMag>0.750</resMag>
        <selPhot>A</selPhot>
        <sigMag>0.700</sigMag>
        <biasMag>0.739</biasMag>
        <photMod>H</photMod>
        <sigRA>0.090</sigRA>
        <sigDec>0.130</sigDec>
        <sigCorr>0.000</sigCorr>
        <localUse>
          <obs_stat>chi = 0.38 A = 1 M = 1 RMS_F = T T</obs_stat>
        </localUse>
      </optical>
      <optical>
        <provID>2024 YR4</provID>
        <mode>CCD</mode>
        <stn>Z19</stn>
        <prog>01</prog>
        <obsTime>2025-01-11T00:35:37.709Z</obsTime>
        <rmsTime>1.0</rmsTime>
        <ra>120.490095833</ra>
        <dec>10.470438889</dec>
        <astCat>Gaia3</astCat>
        <mag>20.80</mag>
        <band>G</band>
        <photCat>Gaia3</photCat>
        <precTime>1</precTime>
        <precRA>0.001</precRA>
        <precDec>0.01</precDec>
        <orbProd>Aegis</orbProd>
        <orbID>Aegis_2024 YR4_#219opt</orbID>
        <resRA>0.008</resRA>
        <resDec>0.009</resDec>
        <selAst>A</selAst>
        <sigTime>1.000</sigTime>
        <biasRA>0.000</biasRA>
        <biasDec>0.000</biasDec>
        <biasTime>0.000</biasTime>
        <photProd>Aegis</photProd>
        <resMag>0.848</resMag>
        <selPhot>A</selPhot>
        <sigMag>0.700</sigMag>
        <biasMag>0.739</biasMag>
        <photMod>H</photMod>
        <sigRA>0.120</sigRA>
        <sigDec>0.160</sigDec>
        <sigCorr>0.000</sigCorr>
        <localUse>
          <obs_stat>chi = 0.08 A = 1 M = 1 RMS_F = T T</obs_stat>
        </localUse>
      </optical>
      <optical>
        <provID>2024 YR4</provID>
        <mode>CCD</mode>
        <stn>Z19</stn>
        <prog>01</prog>
        <obsTime>2025-01-11T01:01:05.779Z</obsTime>
        <rmsTime>1.0</rmsTime>
        <ra>120.485558333</ra>
        <dec>10.472936111</dec>
        <astCat>Gaia3</astCat>
        <mag>20.20</mag>
        <band>G</band>
        <photCat>Gaia3</photCat>
        <precTime>1</precTime>
        <precRA>0.001</precRA>
        <precDec>0.01</precDec>
        <orbProd>Aegis</orbProd>
        <orbID>Aegis_2024 YR4_#220opt</orbID>
        <resRA>-0.055</resRA>
        <resDec>0.073</resDec>
        <selAst>A</selAst>
        <sigTime>1.000</sigTime>
        <biasRA>0.000</biasRA>
        <biasDec>0.000</biasDec>
        <biasTime>0.000</biasTime>
        <photProd>Aegis</photProd>
        <resMag>0.246</resMag>
        <selPhot>A</selPhot>
        <sigMag>0.700</sigMag>
        <biasMag>0.739</biasMag>
        <photMod>H</photMod>
        <sigRA>0.120</sigRA>
        <sigDec>0.140</sigDec>
        <sigCorr>0.000</sigCorr>
        <localUse>
          <obs_stat>chi = 0.69 A = 1 M = 1 RMS_F = T T</obs_stat>
        </localUse>
      </optical>
      <optical>
        <provID>2024 YR4</provID>
        <mode>CCD</mode>
        <stn>L06</stn>
        <obsTime>2025-01-11T22:50:58.157Z</obsTime>
        <rmsTime>1.0</rmsTime>
        <ra>120.347416667</ra>
        <dec>10.588250000</dec>
        <astCat>Gaia2</astCat>
        <mag>20.00</mag>
        <band>G</band>
        <photCat>Gaia2</photCat>
        <precTime>1</precTime>
        <precRA>0.01</precRA>
        <precDec>0.1</precDec>
        <notes>K</notes>
        <orbProd>Aegis</orbProd>
        <orbID>Aegis_2024 YR4_#221opt</orbID>
        <resRA>-0.051</resRA>
        <resDec>0.726</resDec>
        <selAst>A</selAst>
        <sigTime>1.000</sigTime>
        <biasRA>0.000</biasRA>
        <biasDec>0.000</biasDec>
        <biasTime>0.000</biasTime>
        <photProd>Aegis</photProd>
        <resMag>-0.684</resMag>
        <selPhot>A</selPhot>
        <sigMag>0.700</sigMag>
        <biasMag>0.114</biasMag>
        <photMod>H</photMod>
        <sigRA>0.600</sigRA>
        <sigDec>0.600</sigDec>
        <sigCorr>0.000</sigCorr>
        <localUse>
          <obs_stat>chi = 1.21 A = 1 M = 1 RMS_F = F F</obs_stat>
        </localUse>
      </optical>
      <optical>
        <provID>2024 YR4</provID>
        <mode>CCD</mode>
        <stn>L06</stn>
        <obsTime>2025-01-11T22:59:13.920Z</obsTime>
        <rmsTime>1.0</rmsTime>
        <ra>120.346208333</ra>
        <dec>10.588944444</dec>
        <astCat>Gaia2</astCat>
        <mag>20.40</mag>
        <band>G</band>
        <photCat>Gaia2</photCat>
        <precTime>1</precTime>
        <precRA>0.01</precRA>
        <precDec>0.1</precDec>
        <notes>K</notes>
        <orbProd>Aegis</orbProd>
        <orbID>Aegis_2024 YR4_#222opt</orbID>
        <resRA>0.113</resRA>
        <resDec>0.505</resDec>
        <selAst>A</selAst>
        <sigTime>1.000</sigTime>
        <biasRA>0.000</biasRA>
        <biasDec>0.000</biasDec>
        <biasTime>0.000</biasTime>
        <photProd>Aegis</photProd>
        <resMag>-0.285</resMag>
        <selPhot>A</selPhot>
        <sigMag>0.700</sigMag>
        <biasMag>0.114</biasMag>
        <photMod>H</photMod>
        <sigRA>0.600</sigRA>
        <sigDec>0.600</sigDec>
        <sigCorr>0.000</sigCorr>
        <localUse>
          <obs_stat>chi = 0.86 A = 1 M = 1 RMS_F = F F</obs_stat>
        </localUse>
      </optical>
      <optical>
        <provID>2024 YR4</provID>
        <mode>CCD</mode>
        <stn>Z18</stn>
        <prog>05</prog>
        <obsTime>2025-01-13T01:44:13.632Z</obsTime>
        <rmsTime>1.0</rmsTime>
        <ra>120.188208333</ra>
        <dec>10.731472222</dec>
        <astCat>ATLAS2</astCat>
        <mag>20.90</mag>
        <band>g</band>
        <photCat>ATLAS2</photCat>
        <precTime>10</precTime>
        <precRA>0.01</precRA>
        <precDec>0.1</precDec>
        <orbProd>Aegis</orbProd>
        <orbID>Aegis_2024 YR4_#223opt</orbID>
        <resRA>0.260</resRA>
        <resDec>0.015</resDec>
        <selAst>A</selAst>
        <sigTime>1.000</sigTime>
        <biasRA>0.000</biasRA>
        <biasDec>0.000</biasDec>
        <biasTime>0.000</biasTime>
        <photProd>Aegis</photProd>
        <resMag>-0.347</resMag>
        <selPhot>A</selPhot>
        <sigMag>0.700</sigMag>
        <biasMag>-0.325</biasMag>
        <photMod>H</photMod>
        <sigRA>1.000</sigRA>
        <sigDec>1.000</sigDec>
        <sigCorr>0.000</sigCorr>
        <localUse>
          <obs_stat>chi = 0.26 A = 1 M = 1 RMS_F = F F</obs_stat>
        </localUse>
      </optical>
      <optical>
        <provID>2024 YR4</provID>
        <mode>CCD</mode>
        <stn>Z18</stn>
        <prog>05</prog>
        <obsTime>2025-01-13T01:45:51.264Z</obsTime>
        <rmsTime>1.0</rmsTime>
        <ra>120.187916667</ra>
        <dec>10.731611111</dec>
        <astCat>ATLAS2</astCat>
        <mag>20.90</mag>
        <band>g</band>
        <photCat>ATLAS2</photCat>
        <precTime>10</precTime>
        <precRA>0.01</precRA>
        <precDec>0.1</precDec>
        <orbProd>Aegis</orbProd>
        <orbID>Aegis_2024 YR4_#224opt</orbID>
        <resRA>0.115</resRA>
        <resDec>0.028</resDec>
        <selAst>A</selAst>
        <sigTime>1.000</sigTime>
        <biasRA>0.000</biasRA>
        <biasDec>0.000</biasDec>
        <biasTime>0.000</biasTime>
        <photProd>Aegis</photProd>
        <resMag>-0.348</resMag>
        <selPhot>A</selPhot>
        <sigMag>0.700</sigMag>
        <biasMag>-0.325</biasMag>
        <photMod>H</photMod>
        <sigRA>1.000</sigRA>
        <sigDec>1.000</sigDec>
        <sigCorr>0.000</sigCorr>
        <localUse>
          <obs_stat>chi = 0.12 A = 1 M = 1 RMS_F = F F</obs_stat>
        </localUse>
      </optical>
      <optical>
        <provID>2024 YR4</provID>
        <mode>CCD</mode>
        <stn>Z18</stn>
        <prog>05</prog>
        <obsTime>2025-01-13T01:47:48.768Z</obsTime>
        <rmsTime>1.0</rmsTime>
        <ra>120.187708333</ra>
        <dec>10.731750000</dec>
        <astCat>ATLAS2</astCat>
        <mag>21.10</mag>
        <band>g</band>
        <photCat>ATLAS2</photCat>
        <precTime>10</precTime>
        <precRA>0.01</precRA>
        <precDec>0.1</precDec>
        <orbProd>Aegis</orbProd>
        <orbID>Aegis_2024 YR4_#225opt</orbID>
        <resRA>0.445</resRA>
        <resDec>-0.058</resDec>
        <selAst>A</selAst>
        <sigTime>1.000</sigTime>
        <biasRA>0.000</biasRA>
        <biasDec>0.000</biasDec>
        <biasTime>0.000</biasTime>
        <photProd>Aegis</photProd>
        <resMag>-0.148</resMag>
        <selPhot>A</selPhot>
        <sigMag>0.700</sigMag>
        <biasMag>-0.325</biasMag>
        <photMod>H</photMod>
        <sigRA>1.000</sigRA>
        <sigDec>1.000</sigDec>
        <sigCorr>0.000</sigCorr>
        <localUse>
          <obs_stat>chi = 0.45 A = 1 M = 1 RMS_F = F F</obs_stat>
        </localUse>
      </optical>
      <optical>
        <provID>2024 YR4</provID>
        <mode>CCD</mode>
        <stn>691</stn>
        <obsTime>2025-01-17T10:03:21.600Z</obsTime>
        <rmsTime>1.0</rmsTime>
        <ra>119.698625000</ra>
        <dec>11.205638889</dec>
        <astCat>Gaia2</astCat>
        <mag>21.30</mag>
        <band>R</band>
        <photCat>Gaia2</photCat>
        <precTime>1</precTime>
        <precRA>0.001</precRA>
        <precDec>0.01</precDec>
        <orbProd>Aegis</orbProd>
        <orbID>Aegis_2024 YR4_#226opt</orbID>
        <resRA>0.233</resRA>
        <resDec>-0.468</resDec>
        <selAst>A</selAst>
        <sigTime>1.000</sigTime>
        <biasRA>0.000</biasRA>
        <biasDec>0.000</biasDec>
        <biasTime>0.000</biasTime>
        <photProd>Aegis</photProd>
        <resMag>0.330</resMag>
        <selPhot>A</selPhot>
        <sigMag>0.700</sigMag>
        <biasMag>0.404</biasMag>
        <photMod>H</photMod>
        <sigRA>0.500</sigRA>
        <sigDec>0.500</sigDec>
        <sigCorr>0.000</sigCorr>
        <localUse>
          <obs_stat>chi = 1.04 A = 1 M = 1 RMS_F = F F</obs_stat>
        </localUse>
      </optical>
      <optical>
        <provID>2024 YR4</provID>
        <mode>CCD</mode>
        <stn>691</stn>
        <obsTime>2025-01-17T10:24:01.440Z</obsTime>
        <rmsTime>1.0</rmsTime>
        <ra>119.696375000</ra>
        <dec>11.207000000</dec>
        <astCat>Gaia2</astCat>
        <precTime>1</precTime>
        <precRA>0.001</precRA>
        <precDec>0.01</precDec>
        <orbProd>Aegis</orbProd>
        <orbID>Aegis_2024 YR4_#227opt</orbID>
        <resRA>-0.319</resRA>
        <resDec>-0.338</resDec>
        <selAst>A</selAst>
        <sigTime>1.000</sigTime>
        <biasRA>0.000</biasRA>
        <biasDec>0.000</biasDec>
        <biasTime>0.000</biasTime>
        <sigRA>0.500</sigRA>
        <sigDec>0.500</sigDec>
        <sigCorr>0.000</sigCorr>
        <localUse>
          <obs_stat>chi = 0.93 A = 1 M = 1 RMS_F = F F</obs_stat>
        </localUse>
      </optical>
      <optical>
        <provID>2024 YR4</provID>
        <mode>CCD</mode>
        <stn>691</stn>
        <obsTime>2025-01-17T10:44:40.416Z</obsTime>
        <rmsTime>1.0</rmsTime>
        <ra>119.694541667</ra>
        <dec>11.208472222</dec>
        <astCat>Gaia2</astCat>
        <precTime>1</precTime>
        <precRA>0.001</precRA>
        <precDec>0.01</precDec>
        <orbProd>Aegis</orbProd>
        <orbID>Aegis_2024 YR4_#228opt</orbID>
        <resRA>0.375</resRA>
        <resDec>0.243</resDec>
        <selAst>A</selAst>
        <sigTime>1.000</sigTime>
        <biasRA>0.000</biasRA>
        <biasDec>0.000</biasDec>
        <biasTime>0.000</biasTime>
        <sigRA>0.500</sigRA>
        <sigDec>0.500</sigDec>
        <sigCorr>0.000</sigCorr>
        <localUse>
          <obs_stat>chi = 0.89 A = 1 M = 1 RMS_F = F F</obs_stat>
        </localUse>
      </optical>
      <optical>
        <provID>2024 YR4</provID>
        <mode>CCD</mode>
        <stn>691</stn>
        <obsTime>2025-01-18T08:41:16.800Z</obsTime>
        <rmsTime>1.0</rmsTime>
        <ra>119.618500000</ra>
        <dec>11.299638889</dec>
        <astCat>Gaia2</astCat>
        <mag>21.50</mag>
        <band>R</band>
        <photCat>Gaia2</photCat>
        <precTime>1</precTime>
        <precRA>0.001</precRA>
        <precDec>0.01</precDec>
        <orbProd>Aegis</orbProd>
        <orbID>Aegis_2024 YR4_#229opt</orbID>
        <resRA>-0.200</resRA>
        <resDec>-0.171</resDec>
        <selAst>A</selAst>
        <sigTime>1.000</sigTime>
        <biasRA>0.000</biasRA>
        <biasDec>0.000</biasDec>
        <biasTime>0.000</biasTime>
        <photProd>Aegis</photProd>
        <resMag>0.432</resMag>
        <selPhot>A</selPhot>
        <sigMag>0.700</sigMag>
        <biasMag>0.404</biasMag>
        <photMod>H</photMod>
        <sigRA>0.500</sigRA>
        <sigDec>0.500</sigDec>
        <sigCorr>0.000</sigCorr>
        <localUse>
          <obs_stat>chi = 0.53 A = 1 M = 1 RMS_F = F F</obs_stat>
        </localUse>
      </optical>
      <optical>
        <provID>2024 YR4</provID>
        <mode>CCD</mode>
        <stn>691</stn>
        <obsTime>2025-01-18T09:06:05.472Z</obsTime>
        <rmsTime>1.0</rmsTime>
        <ra>119.616000000</ra>
        <dec>11.301250000</dec>
        <astCat>Gaia2</astCat>
        <mag>21.20</mag>
        <band>R</band>
        <photCat>Gaia2</photCat>
        <precTime>1</precTime>
        <precRA>0.001</precRA>
        <precDec>0.01</precDec>
        <orbProd>Aegis</orbProd>
        <orbID>Aegis_2024 YR4_#230opt</orbID>
        <resRA>-0.072</resRA>
        <resDec>-0.162</resDec>
        <selAst>A</selAst>
        <sigTime>1.000</sigTime>
        <biasRA>0.000</biasRA>
        <biasDec>0.000</biasDec>
        <biasTime>0.000</biasTime>
        <photProd>Aegis</photProd>
        <resMag>0.131</resMag>
        <selPhot>A</selPhot>
        <sigMag>0.700</sigMag>
        <biasMag>0.404</biasMag>
        <photMod>H</photMod>
        <sigRA>0.500</sigRA>
        <sigDec>0.500</sigDec>
        <sigCorr>0.000</sigCorr>
        <localUse>
          <obs_stat>chi = 0.36 A = 1 M = 1 RMS_F = F F</obs_stat>
        </localUse>
      </optical>
      <optical>
        <provID>2024 YR4</provID>
        <mode>CCD</mode>
        <stn>691</stn>
        <obsTime>2025-01-18T09:30:55.094Z</obsTime>
        <rmsTime>1.0</rmsTime>
        <ra>119.613541667</ra>
        <dec>11.302972222</dec>
        <astCat>Gaia2</astCat>
        <mag>21.50</mag>
        <band>R</band>
        <photCat>Gaia2</photCat>
        <precTime>1</precTime>
        <precRA>0.001</precRA>
        <precDec>0.01</precDec>
        <orbProd>Aegis</orbProd>
        <orbID>Aegis_2024 YR4_#231opt</orbID>
        <resRA>0.024</resRA>
        <resDec>0.324</resDec>
        <selAst>A</selAst>
        <sigTime>1.000</sigTime>
        <biasRA>0.000</biasRA>
        <biasDec>0.000</biasDec>
        <biasTime>0.000</biasTime>
        <photProd>Aegis</photProd>
        <resMag>0.429</resMag>
        <selPhot>A</selPhot>
        <sigMag>0.700</sigMag>
        <biasMag>0.404</biasMag>
        <photMod>H</photMod>
        <sigRA>0.500</sigRA>
        <sigDec>0.500</sigDec>
        <sigCorr>0.000</sigCorr>
        <localUse>
          <obs_stat>chi = 0.65 A = 1 M = 1 RMS_F = F F</obs_stat>
        </localUse>
      </optical>
      <optical>
        <provID>2024 YR4</provID>
        <mode>CCD</mode>
        <stn>G96</stn>
        <prog>01</prog>
        <obsTime>2025-01-19T08:05:15.936Z</obsTime>
        <rmsTime>1.0</rmsTime>
        <ra>119.540791667</ra>
        <dec>11.393611111</dec>
        <astCat>Gaia2</astCat>
        <mag>21.37</mag>
        <band>G</band>
        <photCat>Gaia2</photCat>
        <precTime>1</precTime>
        <precRA>0.001</precRA>
        <precDec>0.01</precDec>
        <orbProd>Aegis</orbProd>
        <orbID>Aegis_2024 YR4_#232opt</orbID>
        <resRA>0.136</resRA>
        <resDec>-0.393</resDec>
        <selAst>A</selAst>
        <sigTime>1.000</sigTime>
        <biasRA>0.000</biasRA>
        <biasDec>0.000</biasDec>
        <biasTime>0.000</biasTime>
        <photProd>Aegis</photProd>
        <resMag>-0.060</resMag>
        <selPhot>A</selPhot>
        <sigMag>0.500</sigMag>
        <biasMag>0.144</biasMag>
        <photMod>H</photMod>
        <sigRA>0.500</sigRA>
        <sigDec>0.500</sigDec>
        <sigCorr>0.000</sigCorr>
        <localUse>
          <obs_stat>chi = 0.83 A = 1 M = 1 RMS_F = F F</obs_stat>
        </localUse>
      </optical>
      <optical>
        <provID>2024 YR4</provID>
        <mode>CCD</mode>
        <stn>G96</stn>
        <prog>01</prog>
        <obsTime>2025-01-19T08:12:44.006Z</obsTime>
        <rmsTime>1.0</rmsTime>
        <ra>119.540041667</ra>
        <dec>11.394111111</dec>
        <astCat>Gaia2</astCat>
        <mag>21.23</mag>
        <band>G</band>
        <photCat>Gaia2</photCat>
        <precTime>1</precTime>
        <precRA>0.001</precRA>
        <precDec>0.01</precDec>
        <orbProd>Aegis</orbProd>
        <orbID>Aegis_2024 YR4_#233opt</orbID>
        <resRA>0.049</resRA>
        <resDec>-0.325</resDec>
        <selAst>A</selAst>
        <sigTime>1.000</sigTime>
        <biasRA>0.000</biasRA>
        <biasDec>0.000</biasDec>
        <biasTime>0.000</biasTime>
        <photProd>Aegis</photProd>
        <resMag>-0.200</resMag>
        <selPhot>A</selPhot>
        <sigMag>0.500</sigMag>
        <biasMag>0.144</biasMag>
        <photMod>H</photMod>
        <sigRA>0.500</sigRA>
        <sigDec>0.500</sigDec>
        <sigCorr>0.000</sigCorr>
        <localUse>
          <obs_stat>chi = 0.66 A = 1 M = 1 RMS_F = F F</obs_stat>
        </localUse>
      </optical>
      <optical>
        <provID>2024 YR4</provID>
        <mode>CCD</mode>
        <stn>G96</stn>
        <prog>01</prog>
        <obsTime>2025-01-19T08:27:40.666Z</obsTime>
        <rmsTime>1.0</rmsTime>
        <ra>119.538541667</ra>
        <dec>11.395111111</dec>
        <astCat>Gaia2</astCat>
        <mag>22.18</mag>
        <band>G</band>
        <photCat>Gaia2</photCat>
        <precTime>1</precTime>
        <precRA>0.001</precRA>
        <precDec>0.01</precDec>
        <orbProd>Aegis</orbProd>
        <orbID>Aegis_2024 YR4_#234opt</orbID>
        <resRA>-0.151</resRA>
        <resDec>-0.170</resDec>
        <selAst>A</selAst>
        <sigTime>1.000</sigTime>
        <biasRA>0.000</biasRA>
        <biasDec>0.000</biasDec>
        <biasTime>0.000</biasTime>
        <photProd>Aegis</photProd>
        <resMag>0.749</resMag>
        <selPhot>A</selPhot>
        <sigMag>0.500</sigMag>
        <biasMag>0.144</biasMag>
        <photMod>H</photMod>
        <sigRA>0.500</sigRA>
        <sigDec>0.500</sigDec>
        <sigCorr>0.000</sigCorr>
        <localUse>
          <obs_stat>chi = 0.46 A = 1 M = 1 RMS_F = F F</obs_stat>
        </localUse>
      </optical>
      <optical>
        <provID>2024 YR4</provID>
        <mode>CCD</mode>
        <stn>691</stn>
        <obsTime>2025-01-19T09:56:26.189Z</obsTime>
        <rmsTime>1.0</rmsTime>
        <ra>119.530416667</ra>
        <dec>11.400666667</dec>
        <astCat>Gaia2</astCat>
        <mag>21.60</mag>
        <band>R</band>
        <photCat>Gaia2</photCat>
        <precTime>1</precTime>
        <precRA>0.001</precRA>
        <precDec>0.01</precDec>
        <orbProd>Aegis</orbProd>
        <orbID>Aegis_2024 YR4_#235opt</orbID>
        <resRA>-0.096</resRA>
        <resDec>-0.423</resDec>
        <selAst>A</selAst>
        <sigTime>1.000</sigTime>
        <biasRA>0.000</biasRA>
        <biasDec>0.000</biasDec>
        <biasTime>0.000</biasTime>
        <photProd>Aegis</photProd>
        <resMag>0.422</resMag>
        <selPhot>A</selPhot>
        <sigMag>0.700</sigMag>
        <biasMag>0.404</biasMag>
        <photMod>H</photMod>
        <sigRA>0.500</sigRA>
        <sigDec>0.500</sigDec>
        <sigCorr>0.000</sigCorr>
        <localUse>
          <obs_stat>chi = 0.87 A = 1 M = 1 RMS_F = F F</obs_stat>
        </localUse>
      </optical>
      <optical>
        <provID>2024 YR4</provID>
        <mode>CCD</mode>
        <stn>691</stn>
        <obsTime>2025-01-19T10:18:44.352Z</obsTime>
        <rmsTime>1.0</rmsTime>
        <ra>119.528416667</ra>
        <dec>11.402222222</dec>
        <astCat>Gaia2</astCat>
        <mag>21.20</mag>
        <band>R</band>
        <photCat>Gaia2</photCat>
        <precTime>1</precTime>
        <precRA>0.001</precRA>
        <precDec>0.01</precDec>
        <orbProd>Aegis</orbProd>
        <orbID>Aegis_2024 YR4_#236opt</orbID>
        <resRA>-0.285</resRA>
        <resDec>0.322</resDec>
        <selAst>A</selAst>
        <sigTime>1.000</sigTime>
        <biasRA>0.000</biasRA>
        <biasDec>0.000</biasDec>
        <biasTime>0.000</biasTime>
        <photProd>Aegis</photProd>
        <resMag>0.021</resMag>
        <selPhot>A</selPhot>
        <sigMag>0.700</sigMag>
        <biasMag>0.404</biasMag>
        <photMod>H</photMod>
        <sigRA>0.500</sigRA>
        <sigDec>0.500</sigDec>
        <sigCorr>0.000</sigCorr>
        <localUse>
          <obs_stat>chi = 0.86 A = 1 M = 1 RMS_F = F F</obs_stat>
        </localUse>
      </optical>
      <optical>
        <provID>2024 YR4</provID>
        <mode>CCD</mode>
        <stn>691</stn>
        <obsTime>2025-01-19T10:41:03.552Z</obsTime>
        <rmsTime>1.0</rmsTime>
        <ra>119.526666667</ra>
        <dec>11.403361111</dec>
        <astCat>Gaia2</astCat>
        <mag>20.90</mag>
        <band>R</band>
        <photCat>Gaia2</photCat>
        <precTime>1</precTime>
        <precRA>0.001</precRA>
        <precDec>0.01</precDec>
        <orbProd>Aegis</orbProd>
        <orbID>Aegis_2024 YR4_#237opt</orbID>
        <resRA>0.175</resRA>
        <resDec>-0.387</resDec>
        <selAst>A</selAst>
        <sigTime>1.000</sigTime>
        <biasRA>0.000</biasRA>
        <biasDec>0.000</biasDec>
        <biasTime>0.000</biasTime>
        <photProd>Aegis</photProd>
        <resMag>-0.281</resMag>
        <selPhot>A</selPhot>
        <sigMag>0.700</sigMag>
        <biasMag>0.404</biasMag>
        <photMod>H</photMod>
        <sigRA>0.500</sigRA>
        <sigDec>0.500</sigDec>
        <sigCorr>0.000</sigCorr>
        <localUse>
          <obs_stat>chi = 0.85 A = 1 M = 1 RMS_F = F F</obs_stat>
        </localUse>
      </optical>
      <optical>
        <provID>2024 YR4</provID>
        <mode>CCD</mode>
        <stn>F51</stn>
        <obsTime>2025-01-19T11:07:41.434Z</obsTime>
        <rmsTime>1.0</rmsTime>
        <ra>119.530716667</ra>
        <dec>11.407991667</dec>
        <astCat>Gaia2</astCat>
        <mag>21.29</mag>
        <band>G</band>
        <photCat>Gaia2</photCat>
        <precTime>1</precTime>
        <precRA>0.001</precRA>
        <precDec>0.01</precDec>
        <orbProd>Aegis</orbProd>
        <orbID>Aegis_2024 YR4_#238opt</orbID>
        <resRA>-0.148</resRA>
        <resDec>-0.148</resDec>
        <selAst>A</selAst>
        <sigTime>1.000</sigTime>
        <biasRA>0.000</biasRA>
        <biasDec>0.000</biasDec>
        <biasTime>0.000</biasTime>
        <photProd>Aegis</photProd>
        <resMag>-0.182</resMag>
        <selPhot>A</selPhot>
        <sigMag>0.500</sigMag>
        <biasMag>0.114</biasMag>
        <photMod>H</photMod>
        <sigRA>0.224</sigRA>
        <sigDec>0.224</sigDec>
        <sigCorr>0.000</sigCorr>
        <localUse>
          <obs_stat>chi = 0.94 A = 1 M = 1 RMS_F = F F</obs_stat>
        </localUse>
      </optical>
      <optical>
        <provID>2024 YR4</provID>
        <mode>CCD</mode>
        <stn>F51</stn>
        <obsTime>2025-01-19T11:23:16.541Z</obsTime>
        <rmsTime>1.0</rmsTime>
        <ra>119.529041667</ra>
        <dec>11.408997222</dec>
        <astCat>Gaia2</astCat>
        <mag>21.91</mag>
        <band>G</band>
        <photCat>Gaia2</photCat>
        <precTime>1</precTime>
        <precRA>0.001</precRA>
        <precDec>0.01</precDec>
        <orbProd>Aegis</orbProd>
        <orbID>Aegis_2024 YR4_#239opt</orbID>
        <resRA>-0.525</resRA>
        <resDec>-0.106</resDec>
        <selAst>A</selAst>
        <sigTime>1.000</sigTime>
        <biasRA>0.000</biasRA>
        <biasDec>0.000</biasDec>
        <biasTime>0.000</biasTime>
        <photProd>Aegis</photProd>
        <resMag>0.436</resMag>
        <selPhot>A</selPhot>
        <sigMag>0.500</sigMag>
        <biasMag>0.114</biasMag>
        <photMod>H</photMod>
        <sigRA>0.224</sigRA>
        <sigDec>0.224</sigDec>
        <sigCorr>0.000</sigCorr>
        <localUse>
          <obs_stat>chi = 2.40 A = 1 M = 1 RMS_F = F F</obs_stat>
        </localUse>
      </optical>
      <optical>
        <provID>2024 YR4</provID>
        <mode>CCD</mode>
        <stn>F51</stn>
        <obsTime>2025-01-19T12:18:09.504Z</obsTime>
        <rmsTime>1.0</rmsTime>
        <ra>119.523858333</ra>
        <dec>11.412463889</dec>
        <astCat>Gaia2</astCat>
        <mag>21.59</mag>
        <band>G</band>
        <photCat>Gaia2</photCat>
        <precTime>1</precTime>
        <precRA>0.001</precRA>
        <precDec>0.01</precDec>
        <orbProd>Aegis</orbProd>
        <orbID>Aegis_2024 YR4_#240opt</orbID>
        <resRA>0.201</resRA>
        <resDec>0.055</resDec>
        <selAst>A</selAst>
        <sigTime>1.000</sigTime>
        <biasRA>0.000</biasRA>
        <biasDec>0.000</biasDec>
        <biasTime>0.000</biasTime>
        <photProd>Aegis</photProd>
        <resMag>0.112</resMag>
        <selPhot>A</selPhot>
        <sigMag>0.500</sigMag>
        <biasMag>0.114</biasMag>
        <photMod>H</photMod>
        <sigRA>0.224</sigRA>
        <sigDec>0.224</sigDec>
        <sigCorr>0.000</sigCorr>
        <localUse>
          <obs_stat>chi = 0.93 A = 1 M = 1 RMS_F = F F</obs_stat>
        </localUse>
      </optical>
      <optical>
        <provID>2024 YR4</provID>
        <mode>CCD</mode>
        <stn>F51</stn>
        <obsTime>2025-01-19T12:35:55.766Z</obsTime>
        <rmsTime>1.0</rmsTime>
        <ra>119.522087500</ra>
        <dec>11.413530556</dec>
        <astCat>Gaia2</astCat>
        <mag>21.87</mag>
        <band>G</band>
        <photCat>Gaia2</photCat>
        <precTime>1</precTime>
        <precRA>0.001</precRA>
        <precDec>0.01</precDec>
        <orbProd>Aegis</orbProd>
        <orbID>Aegis_2024 YR4_#241opt</orbID>
        <resRA>-0.104</resRA>
        <resDec>-0.006</resDec>
        <selAst>A</selAst>
        <sigTime>1.000</sigTime>
        <biasRA>0.000</biasRA>
        <biasDec>0.000</biasDec>
        <biasTime>0.000</biasTime>
        <photProd>Aegis</photProd>
        <resMag>0.391</resMag>
        <selPhot>A</selPhot>
        <sigMag>0.500</sigMag>
        <biasMag>0.114</biasMag>
        <photMod>H</photMod>
        <sigRA>0.224</sigRA>
        <sigDec>0.224</sigDec>
        <sigCorr>0.000</sigCorr>
        <localUse>
          <obs_stat>chi = 0.47 A = 1 M = 1 RMS_F = F F</obs_stat>
        </localUse>
      </optical>
      <optical>
        <provID>2024 YR4</provID>
        <mode>CCD</mode>
        <stn>F51</stn>
        <obsTime>2025-01-19T12:53:42.806Z</obsTime>
        <rmsTime>1.0</rmsTime>
        <ra>119.520508333</ra>
        <dec>11.414661111</dec>
        <astCat>Gaia2</astCat>
        <mag>21.46</mag>
        <band>G</band>
        <photCat>Gaia2</photCat>
        <precTime>1</precTime>
        <precRA>0.001</precRA>
        <precDec>0.01</precDec>
        <orbProd>Aegis</orbProd>
        <orbID>Aegis_2024 YR4_#242opt</orbID>
        <resRA>0.140</resRA>
        <resDec>0.200</resDec>
        <selAst>A</selAst>
        <sigTime>1.000</sigTime>
        <biasRA>0.000</biasRA>
        <biasDec>0.000</biasDec>
        <biasTime>0.000</biasTime>
        <photProd>Aegis</photProd>
        <resMag>-0.020</resMag>
        <selPhot>A</selPhot>
        <sigMag>0.500</sigMag>
        <biasMag>0.114</biasMag>
        <photMod>H</photMod>
        <sigRA>0.224</sigRA>
        <sigDec>0.224</sigDec>
        <sigCorr>0.000</sigCorr>
        <localUse>
          <obs_stat>chi = 1.09 A = 1 M = 1 RMS_F = F F</obs_stat>
        </localUse>
      </optical>
      <optical>
        <provID>2024 YR4</provID>
        <mode>CCD</mode>
        <stn>W74</stn>
        <obsTime>2025-01-20T01:03:13.478Z</obsTime>
        <rmsTime>1.0</rmsTime>
        <ra>119.497733333</ra>
        <dec>11.470975000</dec>
        <astCat>Gaia3</astCat>
        <mag>21.00</mag>
        <band>G</band>
        <photCat>Gaia3</photCat>
        <precTime>1</precTime>
        <precRA>0.001</precRA>
        <precDec>0.01</precDec>
        <orbProd>Aegis</orbProd>
        <orbID>Aegis_2024 YR4_#243opt</orbID>
        <resRA>0.104</resRA>
        <resDec>0.049</resDec>
        <selAst>A</selAst>
        <sigTime>1.000</sigTime>
        <biasRA>0.000</biasRA>
        <biasDec>0.000</biasDec>
        <biasTime>0.000</biasTime>
        <photProd>Aegis</photProd>
        <resMag>0.091</resMag>
        <selPhot>A</selPhot>
        <sigMag>0.700</sigMag>
        <biasMag>0.739</biasMag>
        <photMod>H</photMod>
        <sigRA>0.130</sigRA>
        <sigDec>0.130</sigDec>
        <sigCorr>0.000</sigCorr>
        <localUse>
          <obs_stat>chi = 0.88 A = 1 M = 1 RMS_F = T T</obs_stat>
        </localUse>
      </optical>
      <optical>
        <provID>2024 YR4</provID>
        <mode>CCD</mode>
        <stn>W74</stn>
        <obsTime>2025-01-20T01:08:42.835Z</obsTime>
        <rmsTime>1.0</rmsTime>
        <ra>119.497300000</ra>
        <dec>11.471358333</dec>
        <astCat>Gaia3</astCat>
        <mag>21.30</mag>
        <band>G</band>
        <photCat>Gaia3</photCat>
        <precTime>1</precTime>
        <precRA>0.001</precRA>
        <precDec>0.01</precDec>
        <notes>K</notes>
        <orbProd>Aegis</orbProd>
        <orbID>Aegis_2024 YR4_#244opt</orbID>
        <resRA>0.051</resRA>
        <resDec>0.017</resDec>
        <selAst>A</selAst>
        <sigTime>1.000</sigTime>
        <biasRA>0.000</biasRA>
        <biasDec>0.000</biasDec>
        <biasTime>0.000</biasTime>
        <photProd>Aegis</photProd>
        <resMag>0.391</resMag>
        <selPhot>A</selPhot>
        <sigMag>0.700</sigMag>
        <biasMag>0.739</biasMag>
        <photMod>H</photMod>
        <sigRA>0.130</sigRA>
        <sigDec>0.130</sigDec>
        <sigCorr>0.000</sigCorr>
        <localUse>
          <obs_stat>chi = 0.41 A = 1 M = 1 RMS_F = T T</obs_stat>
        </localUse>
      </optical>
      <optical>
        <provID>2024 YR4</provID>
        <mode>CCD</mode>
        <stn>W74</stn>
        <obsTime>2025-01-20T01:17:54.672Z</obsTime>
        <rmsTime>1.0</rmsTime>
        <ra>119.496545833</ra>
        <dec>11.472011111</dec>
        <astCat>Gaia3</astCat>
        <mag>21.30</mag>
        <band>G</band>
        <photCat>Gaia3</photCat>
        <precTime>1</precTime>
        <precRA>0.001</precRA>
        <precDec>0.01</precDec>
        <notes>K</notes>
        <orbProd>Aegis</orbProd>
        <orbID>Aegis_2024 YR4_#245opt</orbID>
        <resRA>-0.101</resRA>
        <resDec>0.007</resDec>
        <selAst>A</selAst>
        <sigTime>1.000</sigTime>
        <biasRA>0.000</biasRA>
        <biasDec>0.000</biasDec>
        <biasTime>0.000</biasTime>
        <photProd>Aegis</photProd>
        <resMag>0.390</resMag>
        <selPhot>A</selPhot>
        <sigMag>0.700</sigMag>
        <biasMag>0.739</biasMag>
        <photMod>H</photMod>
        <sigRA>0.100</sigRA>
        <sigDec>0.090</sigDec>
        <sigCorr>0.000</sigCorr>
        <localUse>
          <obs_stat>chi = 1.01 A = 1 M = 1 RMS_F = T T</obs_stat>
        </localUse>
      </optical>
      <optical>
        <provID>2024 YR4</provID>
        <mode>CCD</mode>
        <stn>691</stn>
        <obsTime>2025-01-20T08:15:03.456Z</obsTime>
        <rmsTime>1.0</rmsTime>
        <ra>119.465875000</ra>
        <dec>11.488250000</dec>
        <astCat>Gaia2</astCat>
        <mag>21.90</mag>
        <band>R</band>
        <photCat>Gaia2</photCat>
        <precTime>1</precTime>
        <precRA>0.001</precRA>
        <precDec>0.01</precDec>
        <orbProd>Aegis</orbProd>
        <orbID>Aegis_2024 YR4_#246opt</orbID>
        <resRA>-0.449</resRA>
        <resDec>-0.291</resDec>
        <selAst>A</selAst>
        <sigTime>1.000</sigTime>
        <biasRA>0.000</biasRA>
        <biasDec>0.000</biasDec>
        <biasTime>0.000</biasTime>
        <photProd>Aegis</photProd>
        <resMag>0.624</resMag>
        <selPhot>A</selPhot>
        <sigMag>0.700</sigMag>
        <biasMag>0.404</biasMag>
        <photMod>H</photMod>
        <sigRA>0.500</sigRA>
        <sigDec>0.500</sigDec>
        <sigCorr>0.000</sigCorr>
        <localUse>
          <obs_stat>chi = 1.07 A = 1 M = 1 RMS_F = F F</obs_stat>
        </localUse>
      </optical>
      <optical>
        <provID>2024 YR4</provID>
        <mode>CCD</mode>
        <stn>691</stn>
        <obsTime>2025-01-20T08:30:41.760Z</obsTime>
        <rmsTime>1.0</rmsTime>
        <ra>119.464666667</ra>
        <dec>11.489305556</dec>
        <astCat>Gaia2</astCat>
        <mag>21.80</mag>
        <band>R</band>
        <photCat>Gaia2</photCat>
        <precTime>1</precTime>
        <precRA>0.001</precRA>
        <precDec>0.01</precDec>
        <orbProd>Aegis</orbProd>
        <orbID>Aegis_2024 YR4_#247opt</orbID>
        <resRA>0.240</resRA>
        <resDec>0.006</resDec>
        <selAst>A</selAst>
        <sigTime>1.000</sigTime>
        <biasRA>0.000</biasRA>
        <biasDec>0.000</biasDec>
        <biasTime>0.000</biasTime>
        <photProd>Aegis</photProd>
        <resMag>0.523</resMag>
        <selPhot>A</selPhot>
        <sigMag>0.700</sigMag>
        <biasMag>0.404</biasMag>
        <photMod>H</photMod>
        <sigRA>0.500</sigRA>
        <sigDec>0.500</sigDec>
        <sigCorr>0.000</sigCorr>
        <localUse>
          <obs_stat>chi = 0.48 A = 1 M = 1 RMS_F = F F</obs_stat>
        </localUse>
      </optical>
      <optical>
        <provID>2024 YR4</provID>
        <mode>CCD</mode>
        <stn>691</stn>
        <obsTime>2025-01-20T08:46:19.200Z</obsTime>
        <rmsTime>1.0</rmsTime>
        <ra>119.463250000</ra>
        <dec>11.490388889</dec>
        <astCat>Gaia2</astCat>
        <mag>21.70</mag>
        <band>R</band>
        <photCat>Gaia2</photCat>
        <precTime>1</precTime>
        <precRA>0.001</precRA>
        <precDec>0.01</precDec>
        <orbProd>Aegis</orbProd>
        <orbID>Aegis_2024 YR4_#248opt</orbID>
        <resRA>0.139</resRA>
        <resDec>0.437</resDec>
        <selAst>A</selAst>
        <sigTime>1.000</sigTime>
        <biasRA>0.000</biasRA>
        <biasDec>0.000</biasDec>
        <biasTime>0.000</biasTime>
        <photProd>Aegis</photProd>
        <resMag>0.421</resMag>
        <selPhot>A</selPhot>
        <sigMag>0.700</sigMag>
        <biasMag>0.404</biasMag>
        <photMod>H</photMod>
        <sigRA>0.500</sigRA>
        <sigDec>0.500</sigDec>
        <sigCorr>0.000</sigCorr>
        <localUse>
          <obs_stat>chi = 0.92 A = 1 M = 1 RMS_F = F F</obs_stat>
        </localUse>
      </optical>
      <optical>
        <provID>2024 YR4</provID>
        <mode>CCD</mode>
        <stn>W74</stn>
        <obsTime>2025-01-21T02:26:38.458Z</obsTime>
        <rmsTime>1.0</rmsTime>
        <ra>119.422200000</ra>
        <dec>11.568463889</dec>
        <astCat>Gaia3</astCat>
        <mag>21.40</mag>
        <band>G</band>
        <photCat>Gaia3</photCat>
        <precTime>1</precTime>
        <precRA>0.001</precRA>
        <precDec>0.01</precDec>
        <notes>K</notes>
        <orbProd>Aegis</orbProd>
        <orbID>Aegis_2024 YR4_#249opt</orbID>
        <resRA>0.041</resRA>
        <resDec>-0.025</resDec>
        <selAst>A</selAst>
        <sigTime>1.000</sigTime>
        <biasRA>0.000</biasRA>
        <biasDec>0.000</biasDec>
        <biasTime>0.000</biasTime>
        <photProd>Aegis</photProd>
        <resMag>0.378</resMag>
        <selPhot>A</selPhot>
        <sigMag>0.700</sigMag>
        <biasMag>0.739</biasMag>
        <photMod>H</photMod>
        <sigRA>0.060</sigRA>
        <sigDec>0.060</sigDec>
        <sigCorr>0.000</sigCorr>
        <localUse>
          <obs_stat>chi = 0.79 A = 1 M = 1 RMS_F = T T</obs_stat>
        </localUse>
      </optical>
      <optical>
        <provID>2024 YR4</provID>
        <mode>CCD</mode>
        <stn>W74</stn>
        <obsTime>2025-01-21T02:37:40.109Z</obsTime>
        <rmsTime>1.0</rmsTime>
        <ra>119.421300000</ra>
        <dec>11.569216667</dec>
        <astCat>Gaia3</astCat>
        <mag>21.50</mag>
        <band>G</band>
        <photCat>Gaia3</photCat>
        <precTime>1</precTime>
        <precRA>0.001</precRA>
        <precDec>0.01</precDec>
        <notes>K</notes>
        <orbProd>Aegis</orbProd>
        <orbID>Aegis_2024 YR4_#250opt</orbID>
        <resRA>0.019</resRA>
        <resDec>0.021</resDec>
        <selAst>A</selAst>
        <sigTime>1.000</sigTime>
        <biasRA>0.000</biasRA>
        <biasDec>0.000</biasDec>
        <biasTime>0.000</biasTime>
        <photProd>Aegis</photProd>
        <resMag>0.477</resMag>
        <selPhot>A</selPhot>
        <sigMag>0.700</sigMag>
        <biasMag>0.739</biasMag>
        <photMod>H</photMod>
        <sigRA>0.050</sigRA>
        <sigDec>0.050</sigDec>
        <sigCorr>0.000</sigCorr>
        <localUse>
          <obs_stat>chi = 0.57 A = 1 M = 1 RMS_F = T T</obs_stat>
        </localUse>
      </optical>
      <optical>
        <provID>2024 YR4</provID>
        <mode>CCD</mode>
        <stn>309</stn>
        <prog>0F</prog>
        <obsTime>2025-01-21T02:47:54.240Z</obsTime>
        <rmsTime>1.0</rmsTime>
        <ra>119.420591667</ra>
        <dec>11.569211111</dec>
        <astCat>Gaia3</astCat>
        <mag>21.60</mag>
        <band>G</band>
        <photCat>Gaia3</photCat>
        <precTime>1</precTime>
        <precRA>0.001</precRA>
        <precDec>0.01</precDec>
        <orbProd>Aegis</orbProd>
        <orbID>Aegis_2024 YR4_#251opt</orbID>
        <resRA>-0.007</resRA>
        <resDec>0.010</resDec>
        <selAst>A</selAst>
        <sigTime>1.000</sigTime>
        <biasRA>0.000</biasRA>
        <biasDec>0.000</biasDec>
        <biasTime>0.000</biasTime>
        <photProd>Aegis</photProd>
        <resMag>0.576</resMag>
        <selPhot>A</selPhot>
        <sigMag>0.700</sigMag>
        <biasMag>0.739</biasMag>
        <photMod>H</photMod>
        <sigRA>0.050</sigRA>
        <sigDec>0.080</sigDec>
        <sigCorr>0.000</sigCorr>
        <localUse>
          <obs_stat>chi = 0.19 A = 1 M = 1 RMS_F = T T</obs_stat>
        </localUse>
      </optical>
      <optical>
        <provID>2024 YR4</provID>
        <mode>CCD</mode>
        <stn>309</stn>
        <prog>0F</prog>
        <obsTime>2025-01-21T02:55:54.278Z</obsTime>
        <rmsTime>1.0</rmsTime>
        <ra>119.419916667</ra>
        <dec>11.569738889</dec>
        <astCat>Gaia3</astCat>
        <mag>21.60</mag>
        <band>G</band>
        <photCat>Gaia3</photCat>
        <precTime>1</precTime>
        <precRA>0.001</precRA>
        <precDec>0.01</precDec>
        <orbProd>Aegis</orbProd>
        <orbID>Aegis_2024 YR4_#252opt</orbID>
        <resRA>-0.005</resRA>
        <resDec>-0.007</resDec>
        <selAst>A</selAst>
        <sigTime>1.000</sigTime>
        <biasRA>0.000</biasRA>
        <biasDec>0.000</biasDec>
        <biasTime>0.000</biasTime>
        <photProd>Aegis</photProd>
        <resMag>0.575</resMag>
        <selPhot>A</selPhot>
        <sigMag>0.700</sigMag>
        <biasMag>0.739</biasMag>
        <photMod>H</photMod>
        <sigRA>0.050</sigRA>
        <sigDec>0.050</sigDec>
        <sigCorr>0.000</sigCorr>
        <localUse>
          <obs_stat>chi = 0.19 A = 1 M = 1 RMS_F = T T</obs_stat>
        </localUse>
      </optical>
      <optical>
        <provID>2024 YR4</provID>
        <mode>CCD</mode>
        <stn>309</stn>
        <prog>0F</prog>
        <obsTime>2025-01-21T03:03:48.787Z</obsTime>
        <rmsTime>1.0</rmsTime>
        <ra>119.419237500</ra>
        <dec>11.570261111</dec>
        <astCat>Gaia3</astCat>
        <mag>21.50</mag>
        <band>G</band>
        <photCat>Gaia3</photCat>
        <precTime>1</precTime>
        <precRA>0.001</precRA>
        <precDec>0.01</precDec>
        <orbProd>Aegis</orbProd>
        <orbID>Aegis_2024 YR4_#253opt</orbID>
        <resRA>-0.029</resRA>
        <resDec>-0.015</resDec>
        <selAst>A</selAst>
        <sigTime>1.000</sigTime>
        <biasRA>0.000</biasRA>
        <biasDec>0.000</biasDec>
        <biasTime>0.000</biasTime>
        <photProd>Aegis</photProd>
        <resMag>0.475</resMag>
        <selPhot>A</selPhot>
        <sigMag>0.700</sigMag>
        <biasMag>0.739</biasMag>
        <photMod>H</photMod>
        <sigRA>0.040</sigRA>
        <sigDec>0.040</sigDec>
        <sigCorr>0.000</sigCorr>
        <localUse>
          <obs_stat>chi = 0.84 A = 1 M = 1 RMS_F = T T</obs_stat>
        </localUse>
      </optical>
      <optical>
        <provID>2024 YR4</provID>
        <mode>CCD</mode>
        <stn>309</stn>
        <prog>0F</prog>
        <obsTime>2025-01-21T03:11:43.123Z</obsTime>
        <rmsTime>1.0</rmsTime>
        <ra>119.418562500</ra>
        <dec>11.570791667</dec>
        <astCat>Gaia3</astCat>
        <mag>21.60</mag>
        <band>G</band>
        <photCat>Gaia3</photCat>
        <precTime>1</precTime>
        <precRA>0.001</precRA>
        <precDec>0.01</precDec>
        <orbProd>Aegis</orbProd>
        <orbID>Aegis_2024 YR4_#254opt</orbID>
        <resRA>-0.023</resRA>
        <resDec>0.016</resDec>
        <selAst>A</selAst>
        <sigTime>1.000</sigTime>
        <biasRA>0.000</biasRA>
        <biasDec>0.000</biasDec>
        <biasTime>0.000</biasTime>
        <photProd>Aegis</photProd>
        <resMag>0.574</resMag>
        <selPhot>A</selPhot>
        <sigMag>0.700</sigMag>
        <biasMag>0.739</biasMag>
        <photMod>H</photMod>
        <sigRA>0.170</sigRA>
        <sigDec>0.040</sigDec>
        <sigCorr>0.000</sigCorr>
        <localUse>
          <obs_stat>chi = 0.43 A = 1 M = 1 RMS_F = T T</obs_stat>
        </localUse>
      </optical>
      <optical>
        <provID>2024 YR4</provID>
        <mode>CCD</mode>
        <stn>309</stn>
        <prog>0F</prog>
        <obsTime>2025-01-21T03:19:37.459Z</obsTime>
        <rmsTime>1.0</rmsTime>
        <ra>119.417887500</ra>
        <dec>11.571308333</dec>
        <astCat>Gaia3</astCat>
        <mag>21.40</mag>
        <band>G</band>
        <photCat>Gaia3</photCat>
        <precTime>1</precTime>
        <precRA>0.001</precRA>
        <precDec>0.01</precDec>
        <orbProd>Aegis</orbProd>
        <orbID>Aegis_2024 YR4_#255opt</orbID>
        <resRA>-0.003</resRA>
        <resDec>0.006</resDec>
        <selAst>A</selAst>
        <sigTime>1.000</sigTime>
        <biasRA>0.000</biasRA>
        <biasDec>0.000</biasDec>
        <biasTime>0.000</biasTime>
        <photProd>Aegis</photProd>
        <resMag>0.374</resMag>
        <selPhot>A</selPhot>
        <sigMag>0.700</sigMag>
        <biasMag>0.739</biasMag>
        <photMod>H</photMod>
        <sigRA>0.040</sigRA>
        <sigDec>0.040</sigDec>
        <sigCorr>0.000</sigCorr>
        <localUse>
          <obs_stat>chi = 0.17 A = 1 M = 1 RMS_F = T T</obs_stat>
        </localUse>
      </optical>
      <optical>
        <provID>2024 YR4</provID>
        <mode>CCD</mode>
        <stn>W74</stn>
        <obsTime>2025-01-21T03:24:11.779Z</obsTime>
        <rmsTime>1.0</rmsTime>
        <ra>119.417404167</ra>
        <dec>11.572297222</dec>
        <astCat>Gaia3</astCat>
        <mag>21.50</mag>
        <band>G</band>
        <photCat>Gaia3</photCat>
        <precTime>1</precTime>
        <precRA>0.001</precRA>
        <precDec>0.01</precDec>
        <notes>K</notes>
        <orbProd>Aegis</orbProd>
        <orbID>Aegis_2024 YR4_#256opt</orbID>
        <resRA>-0.048</resRA>
        <resDec>0.033</resDec>
        <selAst>A</selAst>
        <sigTime>1.000</sigTime>
        <biasRA>0.000</biasRA>
        <biasDec>0.000</biasDec>
        <biasTime>0.000</biasTime>
        <photProd>Aegis</photProd>
        <resMag>0.473</resMag>
        <selPhot>A</selPhot>
        <sigMag>0.700</sigMag>
        <biasMag>0.739</biasMag>
        <photMod>H</photMod>
        <sigRA>0.060</sigRA>
        <sigDec>0.060</sigDec>
        <sigCorr>0.000</sigCorr>
        <localUse>
          <obs_stat>chi = 0.97 A = 1 M = 1 RMS_F = T T</obs_stat>
        </localUse>
      </optical>
      <optical>
        <provID>2024 YR4</provID>
        <mode>CCD</mode>
        <stn>W74</stn>
        <obsTime>2025-01-22T02:04:45.178Z</obsTime>
        <rmsTime>1.0</rmsTime>
        <ra>119.362262500</ra>
        <dec>11.656469444</dec>
        <astCat>Gaia3</astCat>
        <mag>21.50</mag>
        <band>G</band>
        <photCat>Gaia3</photCat>
        <precTime>1</precTime>
        <precRA>0.001</precRA>
        <precDec>0.01</precDec>
        <notes>K</notes>
        <orbProd>Aegis</orbProd>
        <orbID>Aegis_2024 YR4_#257opt</orbID>
        <resRA>-0.009</resRA>
        <resDec>0.003</resDec>
        <selAst>A</selAst>
        <sigTime>1.000</sigTime>
        <biasRA>0.000</biasRA>
        <biasDec>0.000</biasDec>
        <biasTime>0.000</biasTime>
        <photProd>Aegis</photProd>
        <resMag>0.370</resMag>
        <selPhot>A</selPhot>
        <sigMag>0.700</sigMag>
        <biasMag>0.739</biasMag>
        <photMod>H</photMod>
        <sigRA>0.090</sigRA>
        <sigDec>0.090</sigDec>
        <sigCorr>0.000</sigCorr>
        <localUse>
          <obs_stat>chi = 0.11 A = 1 M = 1 RMS_F = T T</obs_stat>
        </localUse>
      </optical>
      <optical>
        <provID>2024 YR4</provID>
        <mode>CCD</mode>
        <stn>W74</stn>
        <obsTime>2025-01-22T02:15:42.422Z</obsTime>
        <rmsTime>1.0</rmsTime>
        <ra>119.361462500</ra>
        <dec>11.657183333</dec>
        <astCat>Gaia3</astCat>
        <mag>21.80</mag>
        <band>G</band>
        <photCat>Gaia3</photCat>
        <precTime>1</precTime>
        <precRA>0.001</precRA>
        <precDec>0.01</precDec>
        <notes>K</notes>
        <orbProd>Aegis</orbProd>
        <orbID>Aegis_2024 YR4_#258opt</orbID>
        <resRA>-0.009</resRA>
        <resDec>-0.031</resDec>
        <selAst>A</selAst>
        <sigTime>1.000</sigTime>
        <biasRA>0.000</biasRA>
        <biasDec>0.000</biasDec>
        <biasTime>0.000</biasTime>
        <photProd>Aegis</photProd>
        <resMag>0.669</resMag>
        <selPhot>A</selPhot>
        <sigMag>0.700</sigMag>
        <biasMag>0.739</biasMag>
        <photMod>H</photMod>
        <sigRA>0.090</sigRA>
        <sigDec>0.090</sigDec>
        <sigCorr>0.000</sigCorr>
        <localUse>
          <obs_stat>chi = 0.36 A = 1 M = 1 RMS_F = T T</obs_stat>
        </localUse>
      </optical>
      <optical>
        <provID>2024 YR4</provID>
        <mode>CCD</mode>
        <stn>W74</stn>
        <obsTime>2025-01-22T03:13:54.797Z</obsTime>
        <rmsTime>1.0</rmsTime>
        <ra>119.357045833</ra>
        <dec>11.660972222</dec>
        <astCat>Gaia3</astCat>
        <mag>21.70</mag>
        <band>G</band>
        <photCat>Gaia3</photCat>
        <precTime>1</precTime>
        <precRA>0.001</precRA>
        <precDec>0.01</precDec>
        <notes>K</notes>
        <orbProd>Aegis</orbProd>
        <orbID>Aegis_2024 YR4_#259opt</orbID>
        <resRA>0.013</resRA>
        <resDec>-0.002</resDec>
        <selAst>A</selAst>
        <sigTime>1.000</sigTime>
        <biasRA>0.000</biasRA>
        <biasDec>0.000</biasDec>
        <biasTime>0.000</biasTime>
        <photProd>Aegis</photProd>
        <resMag>0.564</resMag>
        <selPhot>A</selPhot>
        <sigMag>0.700</sigMag>
        <biasMag>0.739</biasMag>
        <photMod>H</photMod>
        <sigRA>0.050</sigRA>
        <sigDec>0.060</sigDec>
        <sigCorr>0.000</sigCorr>
        <localUse>
          <obs_stat>chi = 0.25 A = 1 M = 1 RMS_F = T T</obs_stat>
        </localUse>
      </optical>
      <optical>
        <provID>2024 YR4</provID>
        <mode>CCD</mode>
        <stn>W74</stn>
        <obsTime>2025-01-22T03:24:56.448Z</obsTime>
        <rmsTime>1.0</rmsTime>
        <ra>119.356175000</ra>
        <dec>11.661683333</dec>
        <astCat>Gaia3</astCat>
        <mag>21.50</mag>
        <band>G</band>
        <photCat>Gaia3</photCat>
        <precTime>1</precTime>
        <precRA>0.001</precRA>
        <precDec>0.01</precDec>
        <notes>K</notes>
        <orbProd>Aegis</orbProd>
        <orbID>Aegis_2024 YR4_#260opt</orbID>
        <resRA>-0.013</resRA>
        <resDec>0.024</resDec>
        <selAst>A</selAst>
        <sigTime>1.000</sigTime>
        <biasRA>0.000</biasRA>
        <biasDec>0.000</biasDec>
        <biasTime>0.000</biasTime>
        <photProd>Aegis</photProd>
        <resMag>0.364</resMag>
        <selPhot>A</selPhot>
        <sigMag>0.700</sigMag>
        <biasMag>0.739</biasMag>
        <photMod>H</photMod>
        <sigRA>0.070</sigRA>
        <sigDec>0.070</sigDec>
        <sigCorr>0.000</sigCorr>
        <localUse>
          <obs_stat>chi = 0.40 A = 1 M = 1 RMS_F = T T</obs_stat>
        </localUse>
      </optical>
      <optical>
        <provID>2024 YR4</provID>
        <mode>CCD</mode>
        <stn>F52</stn>
        <obsTime>2025-01-22T08:00:49.565Z</obsTime>
        <rmsTime>1.0</rmsTime>
        <ra>119.348008333</ra>
        <dec>11.669997222</dec>
        <astCat>Gaia2</astCat>
        <mag>22.01</mag>
        <band>G</band>
        <photCat>Gaia2</photCat>
        <precTime>1</precTime>
        <precRA>0.001</precRA>
        <precDec>0.01</precDec>
        <orbProd>Aegis</orbProd>
        <orbID>Aegis_2024 YR4_#261opt</orbID>
        <resRA>-0.129</resRA>
        <resDec>0.044</resDec>
        <selAst>A</selAst>
        <sigTime>1.000</sigTime>
        <biasRA>0.000</biasRA>
        <biasDec>0.000</biasDec>
        <biasTime>0.000</biasTime>
        <photProd>Aegis</photProd>
        <resMag>0.484</resMag>
        <selPhot>A</selPhot>
        <sigMag>0.500</sigMag>
        <biasMag>0.371</biasMag>
        <photMod>H</photMod>
        <sigRA>0.200</sigRA>
        <sigDec>0.200</sigDec>
        <sigCorr>0.000</sigCorr>
        <localUse>
          <obs_stat>chi = 0.69 A = 1 M = 1 RMS_F = F F</obs_stat>
        </localUse>
      </optical>
      <optical>
        <provID>2024 YR4</provID>
        <mode>CCD</mode>
        <stn>F52</stn>
        <obsTime>2025-01-22T08:17:17.376Z</obsTime>
        <rmsTime>1.0</rmsTime>
        <ra>119.346816667</ra>
        <dec>11.671066667</dec>
        <astCat>Gaia2</astCat>
        <mag>21.92</mag>
        <band>G</band>
        <photCat>Gaia2</photCat>
        <precTime>1</precTime>
        <precRA>0.001</precRA>
        <precDec>0.01</precDec>
        <orbProd>Aegis</orbProd>
        <orbID>Aegis_2024 YR4_#262opt</orbID>
        <resRA>0.062</resRA>
        <resDec>0.003</resDec>
        <selAst>A</selAst>
        <sigTime>1.000</sigTime>
        <biasRA>0.000</biasRA>
        <biasDec>0.000</biasDec>
        <biasTime>0.000</biasTime>
        <photProd>Aegis</photProd>
        <resMag>0.393</resMag>
        <selPhot>A</selPhot>
        <sigMag>0.500</sigMag>
        <biasMag>0.371</biasMag>
        <photMod>H</photMod>
        <sigRA>0.200</sigRA>
        <sigDec>0.200</sigDec>
        <sigCorr>0.000</sigCorr>
        <localUse>
          <obs_stat>chi = 0.31 A = 1 M = 1 RMS_F = F F</obs_stat>
        </localUse>
      </optical>
      <optical>
        <provID>2024 YR4</provID>
        <mode>CCD</mode>
        <stn>F52</stn>
        <obsTime>2025-01-22T08:33:47.261Z</obsTime>
        <rmsTime>1.0</rmsTime>
        <ra>119.345529167</ra>
        <dec>11.672122222</dec>
        <astCat>Gaia2</astCat>
        <mag>21.51</mag>
        <band>G</band>
        <photCat>Gaia2</photCat>
        <precTime>1</precTime>
        <precRA>0.001</precRA>
        <precDec>0.01</precDec>
        <orbProd>Aegis</orbProd>
        <orbID>Aegis_2024 YR4_#263opt</orbID>
        <resRA>0.008</resRA>
        <resDec>-0.064</resDec>
        <selAst>A</selAst>
        <sigTime>1.000</sigTime>
        <biasRA>0.000</biasRA>
        <biasDec>0.000</biasDec>
        <biasTime>0.000</biasTime>
        <photProd>Aegis</photProd>
        <resMag>-0.018</resMag>
        <selPhot>A</selPhot>
        <sigMag>0.500</sigMag>
        <biasMag>0.371</biasMag>
        <photMod>H</photMod>
        <sigRA>0.200</sigRA>
        <sigDec>0.200</sigDec>
        <sigCorr>0.000</sigCorr>
        <localUse>
          <obs_stat>chi = 0.32 A = 1 M = 1 RMS_F = F F</obs_stat>
        </localUse>
      </optical>
      <optical>
        <provID>2024 YR4</provID>
        <mode>CCD</mode>
        <stn>F51</stn>
        <obsTime>2025-01-22T08:34:55.171Z</obsTime>
        <rmsTime>1.0</rmsTime>
        <ra>119.345437500</ra>
        <dec>11.672216667</dec>
        <astCat>Gaia2</astCat>
        <mag>21.57</mag>
        <band>G</band>
        <photCat>Gaia2</photCat>
        <precTime>1</precTime>
        <precRA>0.001</precRA>
        <precDec>0.01</precDec>
        <orbProd>Aegis</orbProd>
        <orbID>Aegis_2024 YR4_#264opt</orbID>
        <resRA>-0.004</resRA>
        <resDec>0.012</resDec>
        <selAst>A</selAst>
        <sigTime>1.000</sigTime>
        <biasRA>0.000</biasRA>
        <biasDec>0.000</biasDec>
        <biasTime>0.000</biasTime>
        <photProd>Aegis</photProd>
        <resMag>-0.216</resMag>
        <selPhot>A</selPhot>
        <sigMag>0.500</sigMag>
        <biasMag>0.114</biasMag>
        <photMod>H</photMod>
        <sigRA>0.200</sigRA>
        <sigDec>0.200</sigDec>
        <sigCorr>0.000</sigCorr>
        <localUse>
          <obs_stat>chi = 0.06 A = 1 M = 1 RMS_F = F F</obs_stat>
        </localUse>
      </optical>
      <optical>
        <provID>2024 YR4</provID>
        <mode>CCD</mode>
        <stn>F52</stn>
        <obsTime>2025-01-22T08:50:15.677Z</obsTime>
        <rmsTime>1.0</rmsTime>
        <ra>119.344229167</ra>
        <dec>11.673227778</dec>
        <astCat>Gaia2</astCat>
        <mag>21.64</mag>
        <band>G</band>
        <photCat>Gaia2</photCat>
        <precTime>1</precTime>
        <precRA>0.001</precRA>
        <precDec>0.01</precDec>
        <orbProd>Aegis</orbProd>
        <orbID>Aegis_2024 YR4_#265opt</orbID>
        <resRA>-0.023</resRA>
        <resDec>0.089</resDec>
        <selAst>A</selAst>
        <sigTime>1.000</sigTime>
        <biasRA>0.000</biasRA>
        <biasDec>0.000</biasDec>
        <biasTime>0.000</biasTime>
        <photProd>Aegis</photProd>
        <resMag>0.111</resMag>
        <selPhot>A</selPhot>
        <sigMag>0.500</sigMag>
        <biasMag>0.371</biasMag>
        <photMod>H</photMod>
        <sigRA>0.200</sigRA>
        <sigDec>0.200</sigDec>
        <sigCorr>0.000</sigCorr>
        <localUse>
          <obs_stat>chi = 0.46 A = 1 M = 1 RMS_F = F F</obs_stat>
        </localUse>
      </optical>
      <optical>
        <provID>2024 YR4</provID>
        <mode>CCD</mode>
        <stn>F51</stn>
        <obsTime>2025-01-22T08:53:54.182Z</obsTime>
        <rmsTime>1.0</rmsTime>
        <ra>119.343929167</ra>
        <dec>11.673458333</dec>
        <astCat>Gaia2</astCat>
        <mag>21.47</mag>
        <band>G</band>
        <photCat>Gaia2</photCat>
        <precTime>1</precTime>
        <precRA>0.001</precRA>
        <precDec>0.01</precDec>
        <orbProd>Aegis</orbProd>
        <orbID>Aegis_2024 YR4_#266opt</orbID>
        <resRA>-0.066</resRA>
        <resDec>0.077</resDec>
        <selAst>A</selAst>
        <sigTime>1.000</sigTime>
        <biasRA>0.000</biasRA>
        <biasDec>0.000</biasDec>
        <biasTime>0.000</biasTime>
        <photProd>Aegis</photProd>
        <resMag>-0.317</resMag>
        <selPhot>A</selPhot>
        <sigMag>0.500</sigMag>
        <biasMag>0.114</biasMag>
        <photMod>H</photMod>
        <sigRA>0.200</sigRA>
        <sigDec>0.200</sigDec>
        <sigCorr>0.000</sigCorr>
        <localUse>
          <obs_stat>chi = 0.51 A = 1 M = 1 RMS_F = F F</obs_stat>
        </localUse>
      </optical>
      <optical>
        <provID>2024 YR4</provID>
        <mode>CCD</mode>
        <stn>F51</stn>
        <obsTime>2025-01-22T09:12:57.600Z</obsTime>
        <rmsTime>1.0</rmsTime>
        <ra>119.342412500</ra>
        <dec>11.674638889</dec>
        <astCat>Gaia2</astCat>
        <mag>21.67</mag>
        <band>G</band>
        <photCat>Gaia2</photCat>
        <precTime>1</precTime>
        <precRA>0.001</precRA>
        <precDec>0.01</precDec>
        <orbProd>Aegis</orbProd>
        <orbID>Aegis_2024 YR4_#267opt</orbID>
        <resRA>-0.060</resRA>
        <resDec>-0.047</resDec>
        <selAst>A</selAst>
        <sigTime>1.000</sigTime>
        <biasRA>0.000</biasRA>
        <biasDec>0.000</biasDec>
        <biasTime>0.000</biasTime>
        <photProd>Aegis</photProd>
        <resMag>-0.119</resMag>
        <selPhot>A</selPhot>
        <sigMag>0.500</sigMag>
        <biasMag>0.114</biasMag>
        <photMod>H</photMod>
        <sigRA>0.200</sigRA>
        <sigDec>0.200</sigDec>
        <sigCorr>0.000</sigCorr>
        <localUse>
          <obs_stat>chi = 0.38 A = 1 M = 1 RMS_F = F F</obs_stat>
        </localUse>
      </optical>
      <optical>
        <provID>2024 YR4</provID>
        <mode>CCD</mode>
        <stn>F51</stn>
        <obsTime>2025-01-22T09:32:09.571Z</obsTime>
        <rmsTime>1.0</rmsTime>
        <ra>119.340854167</ra>
        <dec>11.675897222</dec>
        <astCat>Gaia2</astCat>
        <mag>21.19</mag>
        <band>G</band>
        <photCat>Gaia2</photCat>
        <precTime>1</precTime>
        <precRA>0.001</precRA>
        <precDec>0.01</precDec>
        <orbProd>Aegis</orbProd>
        <orbID>Aegis_2024 YR4_#268opt</orbID>
        <resRA>-0.102</resRA>
        <resDec>0.124</resDec>
        <selAst>A</selAst>
        <sigTime>1.000</sigTime>
        <biasRA>0.000</biasRA>
        <biasDec>0.000</biasDec>
        <biasTime>0.000</biasTime>
        <photProd>Aegis</photProd>
        <resMag>-0.600</resMag>
        <selPhot>A</selPhot>
        <sigMag>0.500</sigMag>
        <biasMag>0.114</biasMag>
        <photMod>H</photMod>
        <sigRA>0.200</sigRA>
        <sigDec>0.200</sigDec>
        <sigCorr>0.000</sigCorr>
        <localUse>
          <obs_stat>chi = 0.81 A = 1 M = 1 RMS_F = F F</obs_stat>
        </localUse>
      </optical>
      <optical>
        <provID>2024 YR4</provID>
        <mode>CCD</mode>
        <stn>T12</stn>
        <prog>00</prog>
        <obsTime>2025-01-22T13:05:50.813Z</obsTime>
        <rmsTime>1.0</rmsTime>
        <ra>119.324129167</ra>
        <dec>11.688558333</dec>
        <astCat>Gaia2</astCat>
        <mag>21.84</mag>
        <band>G</band>
        <photCat>Gaia2</photCat>
        <precTime>1</precTime>
        <precRA>0.001</precRA>
        <precDec>0.01</precDec>
        <orbProd>Aegis</orbProd>
        <orbID>Aegis_2024 YR4_#269opt</orbID>
        <resRA>0.123</resRA>
        <resDec>0.015</resDec>
        <selAst>d</selAst>
        <sigTime>1.000</sigTime>
        <biasRA>0.000</biasRA>
        <biasDec>0.000</biasDec>
        <biasTime>0.000</biasTime>
        <photProd>Aegis</photProd>
        <resMag>-0.266</resMag>
        <selPhot>A</selPhot>
        <sigMag>0.500</sigMag>
        <biasMag>-0.185</biasMag>
        <photMod>H</photMod>
        <sigRA>0.060</sigRA>
        <sigDec>0.060</sigDec>
        <sigCorr>0.000</sigCorr>
        <localUse>
          <obs_stat>chi = 2.04 A = 4 M = 1 RMS_F = T T</obs_stat>
        </localUse>
      </optical>
      <optical>
        <provID>2024 YR4</provID>
        <mode>CCD</mode>
        <stn>T12</stn>
        <prog>00</prog>
        <obsTime>2025-01-22T13:21:09.590Z</obsTime>
        <rmsTime>1.0</rmsTime>
        <ra>119.323095833</ra>
        <dec>11.689388889</dec>
        <astCat>Gaia2</astCat>
        <mag>22.01</mag>
        <band>G</band>
        <photCat>Gaia2</photCat>
        <precTime>1</precTime>
        <precRA>0.001</precRA>
        <precDec>0.01</precDec>
        <orbProd>Aegis</orbProd>
        <orbID>Aegis_2024 YR4_#270opt</orbID>
        <resRA>0.142</resRA>
        <resDec>-0.020</resDec>
        <selAst>d</selAst>
        <sigTime>1.000</sigTime>
        <biasRA>0.000</biasRA>
        <biasDec>0.000</biasDec>
        <biasTime>0.000</biasTime>
        <photProd>Aegis</photProd>
        <resMag>-0.097</resMag>
        <selPhot>A</selPhot>
        <sigMag>0.500</sigMag>
        <biasMag>-0.185</biasMag>
        <photMod>H</photMod>
        <sigRA>0.060</sigRA>
        <sigDec>0.060</sigDec>
        <sigCorr>0.000</sigCorr>
        <localUse>
          <obs_stat>chi = 2.37 A = 4 M = 1 RMS_F = T T</obs_stat>
        </localUse>
      </optical>
      <optical>
        <provID>2024 YR4</provID>
        <mode>CCD</mode>
        <stn>W74</stn>
        <obsTime>2025-01-23T02:06:19.181Z</obsTime>
        <rmsTime>1.0</rmsTime>
        <ra>119.307604167</ra>
        <dec>11.743991667</dec>
        <astCat>Gaia3</astCat>
        <mag>21.30</mag>
        <band>G</band>
        <photCat>Gaia3</photCat>
        <precTime>1</precTime>
        <precRA>0.001</precRA>
        <precDec>0.01</precDec>
        <notes>K</notes>
        <orbProd>Aegis</orbProd>
        <orbID>Aegis_2024 YR4_#271opt</orbID>
        <resRA>0.014</resRA>
        <resDec>-0.015</resDec>
        <selAst>A</selAst>
        <sigTime>1.000</sigTime>
        <biasRA>0.000</biasRA>
        <biasDec>0.000</biasDec>
        <biasTime>0.000</biasTime>
        <photProd>Aegis</photProd>
        <resMag>0.059</resMag>
        <selPhot>A</selPhot>
        <sigMag>0.700</sigMag>
        <biasMag>0.739</biasMag>
        <photMod>H</photMod>
        <sigRA>0.120</sigRA>
        <sigDec>0.130</sigDec>
        <sigCorr>0.000</sigCorr>
        <localUse>
          <obs_stat>chi = 0.16 A = 1 M = 1 RMS_F = T T</obs_stat>
        </localUse>
      </optical>
      <optical>
        <provID>2024 YR4</provID>
        <mode>CCD</mode>
        <stn>W74</stn>
        <obsTime>2025-01-23T02:17:18.931Z</obsTime>
        <rmsTime>1.0</rmsTime>
        <ra>119.306866667</ra>
        <dec>11.744694444</dec>
        <astCat>Gaia3</astCat>
        <mag>21.80</mag>
        <band>G</band>
        <photCat>Gaia3</photCat>
        <precTime>1</precTime>
        <precRA>0.001</precRA>
        <precDec>0.01</precDec>
        <notes>K</notes>
        <orbProd>Aegis</orbProd>
        <orbID>Aegis_2024 YR4_#272opt</orbID>
        <resRA>0.027</resRA>
        <resDec>-0.033</resDec>
        <selAst>A</selAst>
        <sigTime>1.000</sigTime>
        <biasRA>0.000</biasRA>
        <biasDec>0.000</biasDec>
        <biasTime>0.000</biasTime>
        <photProd>Aegis</photProd>
        <resMag>0.558</resMag>
        <selPhot>A</selPhot>
        <sigMag>0.700</sigMag>
        <biasMag>0.739</biasMag>
        <photMod>H</photMod>
        <sigRA>0.065</sigRA>
        <sigDec>0.065</sigDec>
        <sigCorr>0.000</sigCorr>
        <localUse>
          <obs_stat>chi = 0.65 A = 1 M = 1 RMS_F = T T</obs_stat>
        </localUse>
      </optical>
      <optical>
        <provID>2024 YR4</provID>
        <mode>CCD</mode>
        <stn>W74</stn>
        <obsTime>2025-01-23T02:45:08.870Z</obsTime>
        <rmsTime>1.0</rmsTime>
        <ra>119.304941667</ra>
        <dec>11.746491667</dec>
        <astCat>Gaia3</astCat>
        <mag>21.60</mag>
        <band>G</band>
        <photCat>Gaia3</photCat>
        <precTime>1</precTime>
        <precRA>0.001</precRA>
        <precDec>0.01</precDec>
        <notes>K</notes>
        <orbProd>Aegis</orbProd>
        <orbID>Aegis_2024 YR4_#273opt</orbID>
        <resRA>0.018</resRA>
        <resDec>0.048</resDec>
        <selAst>A</selAst>
        <sigTime>1.000</sigTime>
        <biasRA>0.000</biasRA>
        <biasDec>0.000</biasDec>
        <biasTime>0.000</biasTime>
        <photProd>Aegis</photProd>
        <resMag>0.355</resMag>
        <selPhot>A</selPhot>
        <sigMag>0.700</sigMag>
        <biasMag>0.739</biasMag>
        <photMod>H</photMod>
        <sigRA>0.065</sigRA>
        <sigDec>0.065</sigDec>
        <sigCorr>0.000</sigCorr>
        <localUse>
          <obs_stat>chi = 0.79 A = 1 M = 1 RMS_F = T T</obs_stat>
        </localUse>
      </optical>
      <optical>
        <provID>2024 YR4</provID>
        <mode>CCD</mode>
        <stn>W74</stn>
        <obsTime>2025-01-23T02:56:08.102Z</obsTime>
        <rmsTime>1.0</rmsTime>
        <ra>119.304170833</ra>
        <dec>11.747177778</dec>
        <astCat>Gaia3</astCat>
        <mag>21.70</mag>
        <band>G</band>
        <photCat>Gaia3</photCat>
        <precTime>1</precTime>
        <precRA>0.001</precRA>
        <precDec>0.01</precDec>
        <notes>K</notes>
        <orbProd>Aegis</orbProd>
        <orbID>Aegis_2024 YR4_#274opt</orbID>
        <resRA>0.032</resRA>
        <resDec>0.019</resDec>
        <selAst>A</selAst>
        <sigTime>1.000</sigTime>
        <biasRA>0.000</biasRA>
        <biasDec>0.000</biasDec>
        <biasTime>0.000</biasTime>
        <photProd>Aegis</photProd>
        <resMag>0.455</resMag>
        <selPhot>A</selPhot>
        <sigMag>0.700</sigMag>
        <biasMag>0.739</biasMag>
        <photMod>H</photMod>
        <sigRA>0.060</sigRA>
        <sigDec>0.060</sigDec>
        <sigCorr>0.000</sigCorr>
        <localUse>
          <obs_stat>chi = 0.62 A = 1 M = 1 RMS_F = T T</obs_stat>
        </localUse>
      </optical>
      <optical>
        <provID>2024 YR4</provID>
        <mode>CCD</mode>
        <stn>H01</stn>
        <obsTime>2025-01-24T04:58:25.795Z</obsTime>
        <rmsTime>1.0</rmsTime>
        <ra>119.253912500</ra>
        <dec>11.829822222</dec>
        <astCat>Gaia2</astCat>
        <mag>21.60</mag>
        <band>G</band>
        <photCat>Gaia2</photCat>
        <precTime>1</precTime>
        <precRA>0.001</precRA>
        <precDec>0.01</precDec>
        <notes>K</notes>
        <orbProd>Aegis</orbProd>
        <orbID>Aegis_2024 YR4_#275opt</orbID>
        <resRA>0.090</resRA>
        <resDec>0.017</resDec>
        <selAst>A</selAst>
        <sigTime>1.000</sigTime>
        <biasRA>0.000</biasRA>
        <biasDec>0.000</biasDec>
        <biasTime>0.000</biasTime>
        <photProd>Aegis</photProd>
        <resMag>-0.392</resMag>
        <selPhot>A</selPhot>
        <sigMag>0.700</sigMag>
        <biasMag>0.114</biasMag>
        <photMod>H</photMod>
        <sigRA>0.100</sigRA>
        <sigDec>0.150</sigDec>
        <sigCorr>0.000</sigCorr>
        <localUse>
          <obs_stat>chi = 0.91 A = 1 M = 1 RMS_F = T T</obs_stat>
        </localUse>
      </optical>
      <optical>
        <provID>2024 YR4</provID>
        <mode>CCD</mode>
        <stn>H01</stn>
        <obsTime>2025-01-24T05:08:15.302Z</obsTime>
        <rmsTime>1.0</rmsTime>
        <ra>119.253279167</ra>
        <dec>11.830436111</dec>
        <astCat>Gaia2</astCat>
        <mag>21.80</mag>
        <band>G</band>
        <photCat>Gaia2</photCat>
        <precTime>1</precTime>
        <precRA>0.001</precRA>
        <precDec>0.01</precDec>
        <notes>K</notes>
        <orbProd>Aegis</orbProd>
        <orbID>Aegis_2024 YR4_#276opt</orbID>
        <resRA>-0.013</resRA>
        <resDec>0.034</resDec>
        <selAst>A</selAst>
        <sigTime>1.000</sigTime>
        <biasRA>0.000</biasRA>
        <biasDec>0.000</biasDec>
        <biasTime>0.000</biasTime>
        <photProd>Aegis</photProd>
        <resMag>-0.193</resMag>
        <selPhot>A</selPhot>
        <sigMag>0.700</sigMag>
        <biasMag>0.114</biasMag>
        <photMod>H</photMod>
        <sigRA>0.100</sigRA>
        <sigDec>0.100</sigDec>
        <sigCorr>0.000</sigCorr>
        <localUse>
          <obs_stat>chi = 0.37 A = 1 M = 1 RMS_F = T T</obs_stat>
        </localUse>
      </optical>
      <optical>
        <provID>2024 YR4</provID>
        <mode>CCD</mode>
        <stn>W74</stn>
        <obsTime>2025-01-24T05:25:51.542Z</obsTime>
        <rmsTime>1.0</rmsTime>
        <ra>119.246979167</ra>
        <dec>11.841400000</dec>
        <astCat>Gaia3</astCat>
        <mag>21.90</mag>
        <band>G</band>
        <photCat>Gaia3</photCat>
        <precTime>1</precTime>
        <precRA>0.001</precRA>
        <precDec>0.01</precDec>
        <notes>K</notes>
        <orbProd>Aegis</orbProd>
        <orbID>Aegis_2024 YR4_#277opt</orbID>
        <resRA>0.008</resRA>
        <resDec>-0.057</resDec>
        <selAst>A</selAst>
        <sigTime>1.000</sigTime>
        <biasRA>0.000</biasRA>
        <biasDec>0.000</biasDec>
        <biasTime>0.000</biasTime>
        <photProd>Aegis</photProd>
        <resMag>0.531</resMag>
        <selPhot>A</selPhot>
        <sigMag>0.700</sigMag>
        <biasMag>0.739</biasMag>
        <photMod>H</photMod>
        <sigRA>0.080</sigRA>
        <sigDec>0.090</sigDec>
        <sigCorr>0.000</sigCorr>
        <localUse>
          <obs_stat>chi = 0.64 A = 1 M = 1 RMS_F = T T</obs_stat>
        </localUse>
      </optical>
      <optical>
        <provID>2024 YR4</provID>
        <mode>CCD</mode>
        <stn>W74</stn>
        <obsTime>2025-01-24T05:54:15.350Z</obsTime>
        <rmsTime>1.0</rmsTime>
        <ra>119.245141667</ra>
        <dec>11.842988889</dec>
        <astCat>Gaia3</astCat>
        <mag>21.90</mag>
        <band>G</band>
        <photCat>Gaia3</photCat>
        <precTime>1</precTime>
        <precRA>0.001</precRA>
        <precDec>0.01</precDec>
        <notes>K</notes>
        <orbProd>Aegis</orbProd>
        <orbID>Aegis_2024 YR4_#278opt</orbID>
        <resRA>0.035</resRA>
        <resDec>-0.068</resDec>
        <selAst>A</selAst>
        <sigTime>1.000</sigTime>
        <biasRA>0.000</biasRA>
        <biasDec>0.000</biasDec>
        <biasTime>0.000</biasTime>
        <photProd>Aegis</photProd>
        <resMag>0.528</resMag>
        <selPhot>A</selPhot>
        <sigMag>0.700</sigMag>
        <biasMag>0.739</biasMag>
        <photMod>H</photMod>
        <sigRA>0.080</sigRA>
        <sigDec>0.090</sigDec>
        <sigCorr>0.000</sigCorr>
        <localUse>
          <obs_stat>chi = 0.87 A = 1 M = 1 RMS_F = T T</obs_stat>
        </localUse>
      </optical>
      <optical>
        <provID>2024 YR4</provID>
        <mode>CCD</mode>
        <stn>H01</stn>
        <obsTime>2025-01-24T05:55:35.702Z</obsTime>
        <rmsTime>1.0</rmsTime>
        <ra>119.250287500</ra>
        <dec>11.833330556</dec>
        <astCat>Gaia2</astCat>
        <mag>21.60</mag>
        <band>G</band>
        <photCat>Gaia2</photCat>
        <precTime>1</precTime>
        <precRA>0.001</precRA>
        <precDec>0.01</precDec>
        <notes>K</notes>
        <orbProd>Aegis</orbProd>
        <orbID>Aegis_2024 YR4_#279opt</orbID>
        <resRA>-0.034</resRA>
        <resDec>0.037</resDec>
        <selAst>A</selAst>
        <sigTime>1.000</sigTime>
        <biasRA>0.000</biasRA>
        <biasDec>0.000</biasDec>
        <biasTime>0.000</biasTime>
        <photProd>Aegis</photProd>
        <resMag>-0.397</resMag>
        <selPhot>A</selPhot>
        <sigMag>0.700</sigMag>
        <biasMag>0.114</biasMag>
        <photMod>H</photMod>
        <sigRA>0.100</sigRA>
        <sigDec>0.100</sigDec>
        <sigCorr>0.000</sigCorr>
        <localUse>
          <obs_stat>chi = 0.50 A = 1 M = 1 RMS_F = T T</obs_stat>
        </localUse>
      </optical>
      <optical>
        <provID>2024 YR4</provID>
        <mode>CCD</mode>
        <stn>W74</stn>
        <obsTime>2025-01-24T06:22:40.109Z</obsTime>
        <rmsTime>1.0</rmsTime>
        <ra>119.243345833</ra>
        <dec>11.844561111</dec>
        <astCat>Gaia3</astCat>
        <mag>21.90</mag>
        <band>G</band>
        <photCat>Gaia3</photCat>
        <precTime>1</precTime>
        <precRA>0.001</precRA>
        <precDec>0.01</precDec>
        <notes>K</notes>
        <orbProd>Aegis</orbProd>
        <orbID>Aegis_2024 YR4_#280opt</orbID>
        <resRA>0.023</resRA>
        <resDec>-0.053</resDec>
        <selAst>A</selAst>
        <sigTime>1.000</sigTime>
        <biasRA>0.000</biasRA>
        <biasDec>0.000</biasDec>
        <biasTime>0.000</biasTime>
        <photProd>Aegis</photProd>
        <resMag>0.526</resMag>
        <selPhot>A</selPhot>
        <sigMag>0.700</sigMag>
        <biasMag>0.739</biasMag>
        <photMod>H</photMod>
        <sigRA>0.080</sigRA>
        <sigDec>0.090</sigDec>
        <sigCorr>0.000</sigCorr>
        <localUse>
          <obs_stat>chi = 0.65 A = 1 M = 1 RMS_F = T T</obs_stat>
        </localUse>
      </optical>
      <optical>
        <provID>2024 YR4</provID>
        <mode>CCD</mode>
        <stn>H01</stn>
        <obsTime>2025-01-24T06:30:48.787Z</obsTime>
        <rmsTime>1.0</rmsTime>
        <ra>119.248050000</ra>
        <dec>11.835433333</dec>
        <astCat>Gaia2</astCat>
        <mag>21.90</mag>
        <band>G</band>
        <photCat>Gaia2</photCat>
        <precTime>1</precTime>
        <precRA>0.001</precRA>
        <precDec>0.01</precDec>
        <notes>K</notes>
        <orbProd>Aegis</orbProd>
        <orbID>Aegis_2024 YR4_#281opt</orbID>
        <resRA>0.089</resRA>
        <resDec>0.019</resDec>
        <selAst>A</selAst>
        <sigTime>1.000</sigTime>
        <biasRA>0.000</biasRA>
        <biasDec>0.000</biasDec>
        <biasTime>0.000</biasTime>
        <photProd>Aegis</photProd>
        <resMag>-0.100</resMag>
        <selPhot>A</selPhot>
        <sigMag>0.700</sigMag>
        <biasMag>0.114</biasMag>
        <photMod>H</photMod>
        <sigRA>0.100</sigRA>
        <sigDec>0.100</sigDec>
        <sigCorr>0.000</sigCorr>
        <localUse>
          <obs_stat>chi = 0.91 A = 1 M = 1 RMS_F = T T</obs_stat>
        </localUse>
      </optical>
      <optical>
        <provID>2024 YR4</provID>
        <mode>CCD</mode>
        <stn>X17</stn>
        <obsTime>2025-01-25T02:17:13.056Z</obsTime>
        <rmsTime>1.0</rmsTime>
        <ra>119.218916667</ra>
        <dec>11.913888889</dec>
        <astCat>Gaia2</astCat>
        <mag>21.70</mag>
        <band>G</band>
        <photCat>Gaia2</photCat>
        <precTime>10</precTime>
        <precRA>0.01</precRA>
        <precDec>0.1</precDec>
        <orbProd>Aegis</orbProd>
        <orbID>Aegis_2024 YR4_#282opt</orbID>
        <resRA>-0.437</resRA>
        <resDec>0.376</resDec>
        <selAst>A</selAst>
        <sigTime>1.000</sigTime>
        <biasRA>0.000</biasRA>
        <biasDec>0.000</biasDec>
        <biasTime>0.000</biasTime>
        <photProd>Aegis</photProd>
        <resMag>-0.392</resMag>
        <selPhot>A</selPhot>
        <sigMag>0.700</sigMag>
        <biasMag>0.114</biasMag>
        <photMod>H</photMod>
        <sigRA>0.600</sigRA>
        <sigDec>0.600</sigDec>
        <sigCorr>0.000</sigCorr>
        <localUse>
          <obs_stat>chi = 0.96 A = 1 M = 1 RMS_F = F F</obs_stat>
        </localUse>
      </optical>
      <optical>
        <provID>2024 YR4</provID>
        <mode>CCD</mode>
        <stn>X17</stn>
        <obsTime>2025-01-25T02:22:29.280Z</obsTime>
        <rmsTime>1.0</rmsTime>
        <ra>119.218708333</ra>
        <dec>11.914083333</dec>
        <astCat>Gaia2</astCat>
        <mag>21.90</mag>
        <band>G</band>
        <photCat>Gaia2</photCat>
        <precTime>10</precTime>
        <precRA>0.01</precRA>
        <precDec>0.1</precDec>
        <orbProd>Aegis</orbProd>
        <orbID>Aegis_2024 YR4_#283opt</orbID>
        <resRA>-0.119</resRA>
        <resDec>-0.083</resDec>
        <selAst>A</selAst>
        <sigTime>1.000</sigTime>
        <biasRA>0.000</biasRA>
        <biasDec>0.000</biasDec>
        <biasTime>0.000</biasTime>
        <photProd>Aegis</photProd>
        <resMag>-0.193</resMag>
        <selPhot>A</selPhot>
        <sigMag>0.700</sigMag>
        <biasMag>0.114</biasMag>
        <photMod>H</photMod>
        <sigRA>0.600</sigRA>
        <sigDec>0.600</sigDec>
        <sigCorr>0.000</sigCorr>
        <localUse>
          <obs_stat>chi = 0.24 A = 1 M = 1 RMS_F = F F</obs_stat>
        </localUse>
      </optical>
      <optical>
        <provID>2024 YR4</provID>
        <mode>CCD</mode>
        <stn>X17</stn>
        <obsTime>2025-01-25T02:27:46.368Z</obsTime>
        <rmsTime>1.0</rmsTime>
        <ra>119.218583333</ra>
        <dec>11.914444444</dec>
        <astCat>Gaia2</astCat>
        <mag>21.40</mag>
        <band>G</band>
        <photCat>Gaia2</photCat>
        <precTime>10</precTime>
        <precRA>0.01</precRA>
        <precDec>0.1</precDec>
        <orbProd>Aegis</orbProd>
        <orbID>Aegis_2024 YR4_#284opt</orbID>
        <resRA>0.503</resRA>
        <resDec>0.058</resDec>
        <selAst>A</selAst>
        <sigTime>1.000</sigTime>
        <biasRA>0.000</biasRA>
        <biasDec>0.000</biasDec>
        <biasTime>0.000</biasTime>
        <photProd>Aegis</photProd>
        <resMag>-0.693</resMag>
        <selPhot>A</selPhot>
        <sigMag>0.700</sigMag>
        <biasMag>0.114</biasMag>
        <photMod>H</photMod>
        <sigRA>0.600</sigRA>
        <sigDec>0.600</sigDec>
        <sigCorr>0.000</sigCorr>
        <localUse>
          <obs_stat>chi = 0.84 A = 1 M = 1 RMS_F = F F</obs_stat>
        </localUse>
      </optical>
      <optical>
        <provID>2024 YR4</provID>
        <mode>CCD</mode>
        <stn>J04</stn>
        <prog>02</prog>
        <obsTime>2025-01-27T00:00:10.368Z</obsTime>
        <rmsTime>0.2</rmsTime>
        <ra>119.159083333</ra>
        <dec>12.060186111</dec>
        <astCat>Gaia3</astCat>
        <mag>22.00</mag>
        <band>G</band>
        <photCat>Gaia3</photCat>
        <precTime>1</precTime>
        <precRA>0.001</precRA>
        <precDec>0.01</precDec>
        <orbProd>Aegis</orbProd>
        <orbID>Aegis_2024 YR4_#285opt</orbID>
        <resRA>-0.080</resRA>
        <resDec>-0.123</resDec>
        <selAst>A</selAst>
        <sigTime>0.200</sigTime>
        <biasRA>0.000</biasRA>
        <biasDec>0.000</biasDec>
        <biasTime>0.000</biasTime>
        <photProd>Aegis</photProd>
        <resMag>0.319</resMag>
        <selPhot>A</selPhot>
        <sigMag>0.700</sigMag>
        <biasMag>0.739</biasMag>
        <photMod>H</photMod>
        <sigRA>0.150</sigRA>
        <sigDec>0.160</sigDec>
        <sigCorr>0.000</sigCorr>
        <localUse>
          <obs_stat>chi = 0.94 A = 1 M = 1 RMS_F = T T</obs_stat>
        </localUse>
      </optical>
      <optical>
        <provID>2024 YR4</provID>
        <mode>CCD</mode>
        <stn>J04</stn>
        <prog>02</prog>
        <obsTime>2025-01-27T01:17:16.742Z</obsTime>
        <rmsTime>0.2</rmsTime>
        <ra>119.155245833</ra>
        <dec>12.064438889</dec>
        <astCat>Gaia3</astCat>
        <mag>21.90</mag>
        <band>G</band>
        <photCat>Gaia3</photCat>
        <precTime>1</precTime>
        <precRA>0.001</precRA>
        <precDec>0.01</precDec>
        <orbProd>Aegis</orbProd>
        <orbID>Aegis_2024 YR4_#286opt</orbID>
        <resRA>-0.039</resRA>
        <resDec>-0.129</resDec>
        <selAst>A</selAst>
        <sigTime>0.200</sigTime>
        <biasRA>0.000</biasRA>
        <biasDec>0.000</biasDec>
        <biasTime>0.000</biasTime>
        <photProd>Aegis</photProd>
        <resMag>0.213</resMag>
        <selPhot>A</selPhot>
        <sigMag>0.700</sigMag>
        <biasMag>0.739</biasMag>
        <photMod>H</photMod>
        <sigRA>0.160</sigRA>
        <sigDec>0.160</sigDec>
        <sigCorr>0.000</sigCorr>
        <localUse>
          <obs_stat>chi = 0.84 A = 1 M = 1 RMS_F = T T</obs_stat>
        </localUse>
      </optical>
      <optical>
        <provID>2024 YR4</provID>
        <mode>CCD</mode>
        <stn>J04</stn>
        <prog>02</prog>
        <obsTime>2025-01-27T02:34:35.299Z</obsTime>
        <rmsTime>0.2</rmsTime>
        <ra>119.151583333</ra>
        <dec>12.068516667</dec>
        <astCat>Gaia3</astCat>
        <mag>22.10</mag>
        <band>G</band>
        <photCat>Gaia3</photCat>
        <precTime>1</precTime>
        <precRA>0.001</precRA>
        <precDec>0.01</precDec>
        <orbProd>Aegis</orbProd>
        <orbID>Aegis_2024 YR4_#287opt</orbID>
        <resRA>0.013</resRA>
        <resDec>-0.154</resDec>
        <selAst>A</selAst>
        <sigTime>0.200</sigTime>
        <biasRA>0.000</biasRA>
        <biasDec>0.000</biasDec>
        <biasTime>0.000</biasTime>
        <photProd>Aegis</photProd>
        <resMag>0.407</resMag>
        <selPhot>A</selPhot>
        <sigMag>0.700</sigMag>
        <biasMag>0.739</biasMag>
        <photMod>H</photMod>
        <sigRA>0.170</sigRA>
        <sigDec>0.170</sigDec>
        <sigCorr>0.000</sigCorr>
        <localUse>
          <obs_stat>chi = 0.91 A = 1 M = 1 RMS_F = T T</obs_stat>
        </localUse>
      </optical>
      <optical>
        <provID>2024 YR4</provID>
        <mode>CCD</mode>
        <stn>H01</stn>
        <obsTime>2025-01-27T03:47:23.078Z</obsTime>
        <rmsTime>1.0</rmsTime>
        <ra>119.159258333</ra>
        <dec>12.071608333</dec>
        <astCat>Gaia2</astCat>
        <mag>21.90</mag>
        <band>G</band>
        <photCat>Gaia2</photCat>
        <precTime>1</precTime>
        <precRA>0.001</precRA>
        <precDec>0.01</precDec>
        <notes>K</notes>
        <orbProd>Aegis</orbProd>
        <orbID>Aegis_2024 YR4_#288opt</orbID>
        <resRA>-0.020</resRA>
        <resDec>0.074</resDec>
        <selAst>A</selAst>
        <sigTime>1.000</sigTime>
        <biasRA>0.000</biasRA>
        <biasDec>0.000</biasDec>
        <biasTime>0.000</biasTime>
        <photProd>Aegis</photProd>
        <resMag>-0.424</resMag>
        <selPhot>A</selPhot>
        <sigMag>0.700</sigMag>
        <biasMag>0.114</biasMag>
        <photMod>H</photMod>
        <sigRA>0.100</sigRA>
        <sigDec>0.100</sigDec>
        <sigCorr>0.000</sigCorr>
        <localUse>
          <obs_stat>chi = 0.77 A = 1 M = 1 RMS_F = T T</obs_stat>
        </localUse>
      </optical>
      <optical>
        <provID>2024 YR4</provID>
        <mode>CCD</mode>
        <stn>H01</stn>
        <obsTime>2025-01-27T04:01:51.917Z</obsTime>
        <rmsTime>1.0</rmsTime>
        <ra>119.158695833</ra>
        <dec>12.072452778</dec>
        <astCat>Gaia2</astCat>
        <mag>22.00</mag>
        <band>G</band>
        <photCat>Gaia2</photCat>
        <precTime>1</precTime>
        <precRA>0.001</precRA>
        <precDec>0.01</precDec>
        <notes>K</notes>
        <orbProd>Aegis</orbProd>
        <orbID>Aegis_2024 YR4_#289opt</orbID>
        <resRA>0.010</resRA>
        <resDec>0.018</resDec>
        <selAst>A</selAst>
        <sigTime>1.000</sigTime>
        <biasRA>0.000</biasRA>
        <biasDec>0.000</biasDec>
        <biasTime>0.000</biasTime>
        <photProd>Aegis</photProd>
        <resMag>-0.325</resMag>
        <selPhot>A</selPhot>
        <sigMag>0.700</sigMag>
        <biasMag>0.114</biasMag>
        <photMod>H</photMod>
        <sigRA>0.100</sigRA>
        <sigDec>0.100</sigDec>
        <sigCorr>0.000</sigCorr>
        <localUse>
          <obs_stat>chi = 0.21 A = 1 M = 1 RMS_F = T T</obs_stat>
        </localUse>
      </optical>
      <optical>
        <provID>2024 YR4</provID>
        <mode>CCD</mode>
        <stn>H01</stn>
        <obsTime>2025-01-27T04:15:37.987Z</obsTime>
        <rmsTime>1.0</rmsTime>
        <ra>119.158116667</ra>
        <dec>12.073269444</dec>
        <astCat>Gaia2</astCat>
        <mag>22.20</mag>
        <band>G</band>
        <photCat>Gaia2</photCat>
        <precTime>1</precTime>
        <precRA>0.001</precRA>
        <precDec>0.01</precDec>
        <notes>K</notes>
        <orbProd>Aegis</orbProd>
        <orbID>Aegis_2024 YR4_#290opt</orbID>
        <resRA>-0.060</resRA>
        <resDec>0.031</resDec>
        <selAst>A</selAst>
        <sigTime>1.000</sigTime>
        <biasRA>0.000</biasRA>
        <biasDec>0.000</biasDec>
        <biasTime>0.000</biasTime>
        <photProd>Aegis</photProd>
        <resMag>-0.126</resMag>
        <selPhot>A</selPhot>
        <sigMag>0.700</sigMag>
        <biasMag>0.114</biasMag>
        <photMod>H</photMod>
        <sigRA>0.100</sigRA>
        <sigDec>0.100</sigDec>
        <sigCorr>0.000</sigCorr>
        <localUse>
          <obs_stat>chi = 0.68 A = 1 M = 1 RMS_F = T T</obs_stat>
        </localUse>
      </optical>
      <optical>
        <provID>2024 YR4</provID>
        <mode>CCD</mode>
        <stn>H01</stn>
        <obsTime>2025-01-27T04:28:40.685Z</obsTime>
        <rmsTime>1.0</rmsTime>
        <ra>119.157591667</ra>
        <dec>12.074027778</dec>
        <astCat>Gaia2</astCat>
        <mag>22.20</mag>
        <band>G</band>
        <photCat>Gaia2</photCat>
        <precTime>1</precTime>
        <precRA>0.001</precRA>
        <precDec>0.01</precDec>
        <notes>K</notes>
        <orbProd>Aegis</orbProd>
        <orbID>Aegis_2024 YR4_#291opt</orbID>
        <resRA>0.005</resRA>
        <resDec>0.003</resDec>
        <selAst>A</selAst>
        <sigTime>1.000</sigTime>
        <biasRA>0.000</biasRA>
        <biasDec>0.000</biasDec>
        <biasTime>0.000</biasTime>
        <photProd>Aegis</photProd>
        <resMag>-0.127</resMag>
        <selPhot>A</selPhot>
        <sigMag>0.700</sigMag>
        <biasMag>0.114</biasMag>
        <photMod>H</photMod>
        <sigRA>0.100</sigRA>
        <sigDec>0.100</sigDec>
        <sigCorr>0.000</sigCorr>
        <localUse>
          <obs_stat>chi = 0.05 A = 1 M = 1 RMS_F = T T</obs_stat>
        </localUse>
      </optical>
      <optical>
        <provID>2024 YR4</provID>
        <mode>CCD</mode>
        <stn>W74</stn>
        <obsTime>2025-01-27T04:55:32.650Z</obsTime>
        <rmsTime>1.0</rmsTime>
        <ra>119.151841667</ra>
        <dec>12.084541667</dec>
        <astCat>Gaia3</astCat>
        <mag>22.40</mag>
        <band>G</band>
        <photCat>Gaia3</photCat>
        <precTime>1</precTime>
        <precRA>0.001</precRA>
        <precDec>0.01</precDec>
        <notes>K</notes>
        <orbProd>Aegis</orbProd>
        <orbID>Aegis_2024 YR4_#292opt</orbID>
        <resRA>0.075</resRA>
        <resDec>-0.027</resDec>
        <selAst>A</selAst>
        <sigTime>1.000</sigTime>
        <biasRA>0.000</biasRA>
        <biasDec>0.000</biasDec>
        <biasTime>0.000</biasTime>
        <photProd>Aegis</photProd>
        <resMag>0.696</resMag>
        <selPhot>A</selPhot>
        <sigMag>0.700</sigMag>
        <biasMag>0.739</biasMag>
        <photMod>H</photMod>
        <sigRA>0.060</sigRA>
        <sigDec>0.060</sigDec>
        <sigCorr>0.000</sigCorr>
        <localUse>
          <obs_stat>chi = 1.33 A = 1 M = 1 RMS_F = T T</obs_stat>
        </localUse>
      </optical>
      <optical>
        <provID>2024 YR4</provID>
        <mode>CCD</mode>
        <stn>W74</stn>
        <obsTime>2025-01-27T05:07:21.994Z</obsTime>
        <rmsTime>1.0</rmsTime>
        <ra>119.151245833</ra>
        <dec>12.085166667</dec>
        <astCat>Gaia3</astCat>
        <mag>22.20</mag>
        <band>G</band>
        <photCat>Gaia3</photCat>
        <precTime>1</precTime>
        <precRA>0.001</precRA>
        <precDec>0.01</precDec>
        <notes>K</notes>
        <orbProd>Aegis</orbProd>
        <orbID>Aegis_2024 YR4_#293opt</orbID>
        <resRA>-0.029</resRA>
        <resDec>-0.049</resDec>
        <selAst>A</selAst>
        <sigTime>1.000</sigTime>
        <biasRA>0.000</biasRA>
        <biasDec>0.000</biasDec>
        <biasTime>0.000</biasTime>
        <photProd>Aegis</photProd>
        <resMag>0.495</resMag>
        <selPhot>A</selPhot>
        <sigMag>0.700</sigMag>
        <biasMag>0.739</biasMag>
        <photMod>H</photMod>
        <sigRA>0.070</sigRA>
        <sigDec>0.070</sigDec>
        <sigCorr>0.000</sigCorr>
        <localUse>
          <obs_stat>chi = 0.82 A = 1 M = 1 RMS_F = T T</obs_stat>
        </localUse>
      </optical>
      <optical>
        <provID>2024 YR4</provID>
        <mode>CCD</mode>
        <stn>W74</stn>
        <obsTime>2025-01-27T05:31:36.451Z</obsTime>
        <rmsTime>1.0</rmsTime>
        <ra>119.150116667</ra>
        <dec>12.086463889</dec>
        <astCat>Gaia3</astCat>
        <mag>22.20</mag>
        <band>G</band>
        <photCat>Gaia3</photCat>
        <precTime>1</precTime>
        <precRA>0.001</precRA>
        <precDec>0.01</precDec>
        <notes>K</notes>
        <orbProd>Aegis</orbProd>
        <orbID>Aegis_2024 YR4_#294opt</orbID>
        <resRA>0.019</resRA>
        <resDec>0.009</resDec>
        <selAst>A</selAst>
        <sigTime>1.000</sigTime>
        <biasRA>0.000</biasRA>
        <biasDec>0.000</biasDec>
        <biasTime>0.000</biasTime>
        <photProd>Aegis</photProd>
        <resMag>0.494</resMag>
        <selPhot>A</selPhot>
        <sigMag>0.700</sigMag>
        <biasMag>0.739</biasMag>
        <photMod>H</photMod>
        <sigRA>0.060</sigRA>
        <sigDec>0.070</sigDec>
        <sigCorr>0.000</sigCorr>
        <localUse>
          <obs_stat>chi = 0.34 A = 1 M = 1 RMS_F = T T</obs_stat>
        </localUse>
      </optical>
      <optical>
        <provID>2024 YR4</provID>
        <mode>CCD</mode>
        <stn>W74</stn>
        <obsTime>2025-01-27T05:42:23.760Z</obsTime>
        <rmsTime>1.0</rmsTime>
        <ra>119.149633333</ra>
        <dec>12.087011111</dec>
        <astCat>Gaia3</astCat>
        <mag>22.20</mag>
        <band>G</band>
        <photCat>Gaia3</photCat>
        <precTime>1</precTime>
        <precRA>0.001</precRA>
        <precDec>0.01</precDec>
        <notes>K</notes>
        <orbProd>Aegis</orbProd>
        <orbID>Aegis_2024 YR4_#295opt</orbID>
        <resRA>0.075</resRA>
        <resDec>-0.054</resDec>
        <selAst>A</selAst>
        <sigTime>1.000</sigTime>
        <biasRA>0.000</biasRA>
        <biasDec>0.000</biasDec>
        <biasTime>0.000</biasTime>
        <photProd>Aegis</photProd>
        <resMag>0.493</resMag>
        <selPhot>A</selPhot>
        <sigMag>0.700</sigMag>
        <biasMag>0.739</biasMag>
        <photMod>H</photMod>
        <sigRA>0.050</sigRA>
        <sigDec>0.070</sigDec>
        <sigCorr>0.000</sigCorr>
        <localUse>
          <obs_stat>chi = 1.68 A = 1 M = 1 RMS_F = T T</obs_stat>
        </localUse>
      </optical>
      <optical>
        <provID>2024 YR4</provID>
        <mode>CCD</mode>
        <stn>G37</stn>
        <prog>05</prog>
        <obsTime>2025-01-27T06:10:21.216Z</obsTime>
        <rmsTime>0.1</rmsTime>
        <ra>119.153570833</ra>
        <dec>12.079705556</dec>
        <astCat>Gaia3</astCat>
        <mag>22.50</mag>
        <band>G</band>
        <photCat>Gaia3</photCat>
        <precTime>1</precTime>
        <precRA>0.001</precRA>
        <precDec>0.01</precDec>
        <orbProd>Aegis</orbProd>
        <orbID>Aegis_2024 YR4_#296opt</orbID>
        <resRA>0.065</resRA>
        <resDec>-0.062</resDec>
        <selAst>A</selAst>
        <sigTime>0.100</sigTime>
        <biasRA>0.000</biasRA>
        <biasDec>0.000</biasDec>
        <biasTime>0.000</biasTime>
        <photProd>Aegis</photProd>
        <resMag>0.791</resMag>
        <selPhot>A</selPhot>
        <sigMag>0.700</sigMag>
        <biasMag>0.739</biasMag>
        <photMod>H</photMod>
        <sigRA>0.110</sigRA>
        <sigDec>0.110</sigDec>
        <sigCorr>0.000</sigCorr>
        <localUse>
          <obs_stat>chi = 0.81 A = 1 M = 1 RMS_F = T T</obs_stat>
        </localUse>
      </optical>
      <optical>
        <provID>2024 YR4</provID>
        <mode>CCD</mode>
        <stn>G37</stn>
        <prog>05</prog>
        <obsTime>2025-01-27T06:21:39.629Z</obsTime>
        <rmsTime>0.1</rmsTime>
        <ra>119.153045833</ra>
        <dec>12.080333333</dec>
        <astCat>Gaia3</astCat>
        <mag>22.40</mag>
        <band>G</band>
        <photCat>Gaia3</photCat>
        <precTime>1</precTime>
        <precRA>0.001</precRA>
        <precDec>0.01</precDec>
        <orbProd>Aegis</orbProd>
        <orbID>Aegis_2024 YR4_#297opt</orbID>
        <resRA>0.045</resRA>
        <resDec>-0.084</resDec>
        <selAst>A</selAst>
        <sigTime>0.100</sigTime>
        <biasRA>0.000</biasRA>
        <biasDec>0.000</biasDec>
        <biasTime>0.000</biasTime>
        <photProd>Aegis</photProd>
        <resMag>0.690</resMag>
        <selPhot>A</selPhot>
        <sigMag>0.700</sigMag>
        <biasMag>0.739</biasMag>
        <photMod>H</photMod>
        <sigRA>0.110</sigRA>
        <sigDec>0.110</sigDec>
        <sigCorr>0.000</sigCorr>
        <localUse>
          <obs_stat>chi = 0.87 A = 1 M = 1 RMS_F = T T</obs_stat>
        </localUse>
      </optical>
      <optical>
        <provID>2024 YR4</provID>
        <mode>CCD</mode>
        <stn>G37</stn>
        <prog>05</prog>
        <obsTime>2025-01-27T06:31:39.677Z</obsTime>
        <rmsTime>0.1</rmsTime>
        <ra>119.152591667</ra>
        <dec>12.080916667</dec>
        <astCat>Gaia3</astCat>
        <mag>22.80</mag>
        <band>G</band>
        <photCat>Gaia3</photCat>
        <precTime>1</precTime>
        <precRA>0.001</precRA>
        <precDec>0.01</precDec>
        <orbProd>Aegis</orbProd>
        <orbID>Aegis_2024 YR4_#298opt</orbID>
        <resRA>0.070</resRA>
        <resDec>0.008</resDec>
        <selAst>A</selAst>
        <sigTime>0.100</sigTime>
        <biasRA>0.000</biasRA>
        <biasDec>0.000</biasDec>
        <biasTime>0.000</biasTime>
        <photProd>Aegis</photProd>
        <resMag>1.089</resMag>
        <selPhot>A</selPhot>
        <sigMag>0.700</sigMag>
        <biasMag>0.739</biasMag>
        <photMod>H</photMod>
        <sigRA>0.110</sigRA>
        <sigDec>0.110</sigDec>
        <sigCorr>0.000</sigCorr>
        <localUse>
          <obs_stat>chi = 0.64 A = 1 M = 1 RMS_F = T T</obs_stat>
        </localUse>
      </optical>
      <optical>
        <provID>2024 YR4</provID>
        <mode>CCD</mode>
        <stn>G37</stn>
        <prog>05</prog>
        <obsTime>2025-01-27T06:42:24.566Z</obsTime>
        <rmsTime>0.1</rmsTime>
        <ra>119.152091667</ra>
        <dec>12.081500000</dec>
        <astCat>Gaia3</astCat>
        <mag>22.20</mag>
        <band>G</band>
        <photCat>Gaia3</photCat>
        <precTime>1</precTime>
        <precRA>0.001</precRA>
        <precDec>0.01</precDec>
        <orbProd>Aegis</orbProd>
        <orbID>Aegis_2024 YR4_#299opt</orbID>
        <resRA>0.059</resRA>
        <resDec>-0.039</resDec>
        <selAst>A</selAst>
        <sigTime>0.100</sigTime>
        <biasRA>0.000</biasRA>
        <biasDec>0.000</biasDec>
        <biasTime>0.000</biasTime>
        <photProd>Aegis</photProd>
        <resMag>0.488</resMag>
        <selPhot>A</selPhot>
        <sigMag>0.700</sigMag>
        <biasMag>0.739</biasMag>
        <photMod>H</photMod>
        <sigRA>0.110</sigRA>
        <sigDec>0.110</sigDec>
        <sigCorr>0.000</sigCorr>
        <localUse>
          <obs_stat>chi = 0.64 A = 1 M = 1 RMS_F = T T</obs_stat>
        </localUse>
      </optical>
      <optical>
        <provID>2024 YR4</provID>
        <mode>CCD</mode>
        <stn>G37</stn>
        <prog>05</prog>
        <obsTime>2025-01-27T06:52:24.614Z</obsTime>
        <rmsTime>0.1</rmsTime>
        <ra>119.151600000</ra>
        <dec>12.082033333</dec>
        <astCat>Gaia3</astCat>
        <mag>22.40</mag>
        <band>G</band>
        <photCat>Gaia3</photCat>
        <precTime>1</precTime>
        <precRA>0.001</precRA>
        <precDec>0.01</precDec>
        <orbProd>Aegis</orbProd>
        <orbID>Aegis_2024 YR4_#300opt</orbID>
        <resRA>-0.044</resRA>
        <resDec>-0.105</resDec>
        <selAst>A</selAst>
        <sigTime>0.100</sigTime>
        <biasRA>0.000</biasRA>
        <biasDec>0.000</biasDec>
        <biasTime>0.000</biasTime>
        <photProd>Aegis</photProd>
        <resMag>0.687</resMag>
        <selPhot>A</selPhot>
        <sigMag>0.700</sigMag>
        <biasMag>0.739</biasMag>
        <photMod>H</photMod>
        <sigRA>0.110</sigRA>
        <sigDec>0.110</sigDec>
        <sigCorr>0.000</sigCorr>
        <localUse>
          <obs_stat>chi = 1.04 A = 1 M = 1 RMS_F = T T</obs_stat>
        </localUse>
      </optical>
      <optical>
        <provID>2024 YR4</provID>
        <mode>CCD</mode>
        <stn>H01</stn>
        <obsTime>2025-01-28T03:41:29.011Z</obsTime>
        <rmsTime>1.0</rmsTime>
        <ra>119.140708333</ra>
        <dec>12.149822222</dec>
        <astCat>Gaia2</astCat>
        <mag>22.00</mag>
        <band>G</band>
        <photCat>Gaia2</photCat>
        <precTime>1</precTime>
        <precRA>0.001</precRA>
        <precDec>0.01</precDec>
        <notes>K</notes>
        <orbProd>Aegis</orbProd>
        <orbID>Aegis_2024 YR4_#301opt</orbID>
        <resRA>0.028</resRA>
        <resDec>0.083</resDec>
        <selAst>A</selAst>
        <sigTime>1.000</sigTime>
        <biasRA>0.000</biasRA>
        <biasDec>0.000</biasDec>
        <biasTime>0.000</biasTime>
        <photProd>Aegis</photProd>
        <resMag>-0.434</resMag>
        <selPhot>A</selPhot>
        <sigMag>0.700</sigMag>
        <biasMag>0.114</biasMag>
        <photMod>H</photMod>
        <sigRA>0.100</sigRA>
        <sigDec>0.100</sigDec>
        <sigCorr>0.000</sigCorr>
        <localUse>
          <obs_stat>chi = 0.87 A = 1 M = 1 RMS_F = T T</obs_stat>
        </localUse>
      </optical>
      <optical>
        <provID>2024 YR4</provID>
        <mode>CCD</mode>
        <stn>H01</stn>
        <obsTime>2025-01-28T03:57:28.483Z</obsTime>
        <rmsTime>1.0</rmsTime>
        <ra>119.140145833</ra>
        <dec>12.150738889</dec>
        <astCat>Gaia2</astCat>
        <mag>22.20</mag>
        <band>G</band>
        <photCat>Gaia2</photCat>
        <precTime>1</precTime>
        <precRA>0.001</precRA>
        <precDec>0.01</precDec>
        <notes>K</notes>
        <orbProd>Aegis</orbProd>
        <orbID>Aegis_2024 YR4_#302opt</orbID>
        <resRA>-0.061</resRA>
        <resDec>0.038</resDec>
        <selAst>A</selAst>
        <sigTime>1.000</sigTime>
        <biasRA>0.000</biasRA>
        <biasDec>0.000</biasDec>
        <biasTime>0.000</biasTime>
        <photProd>Aegis</photProd>
        <resMag>-0.235</resMag>
        <selPhot>A</selPhot>
        <sigMag>0.700</sigMag>
        <biasMag>0.114</biasMag>
        <photMod>H</photMod>
        <sigRA>0.100</sigRA>
        <sigDec>0.100</sigDec>
        <sigCorr>0.000</sigCorr>
        <localUse>
          <obs_stat>chi = 0.72 A = 1 M = 1 RMS_F = T T</obs_stat>
        </localUse>
      </optical>
      <optical>
        <provID>2024 YR4</provID>
        <mode>CCD</mode>
        <stn>H01</stn>
        <obsTime>2025-01-28T04:16:30.778Z</obsTime>
        <rmsTime>1.0</rmsTime>
        <ra>119.139500000</ra>
        <dec>12.151836111</dec>
        <astCat>Gaia2</astCat>
        <mag>22.40</mag>
        <band>G</band>
        <photCat>Gaia2</photCat>
        <precTime>1</precTime>
        <precRA>0.001</precRA>
        <precDec>0.01</precDec>
        <notes>K</notes>
        <orbProd>Aegis</orbProd>
        <orbID>Aegis_2024 YR4_#303opt</orbID>
        <resRA>0.013</resRA>
        <resDec>0.034</resDec>
        <selAst>A</selAst>
        <sigTime>1.000</sigTime>
        <biasRA>0.000</biasRA>
        <biasDec>0.000</biasDec>
        <biasTime>0.000</biasTime>
        <photProd>Aegis</photProd>
        <resMag>-0.037</resMag>
        <selPhot>A</selPhot>
        <sigMag>0.700</sigMag>
        <biasMag>0.114</biasMag>
        <photMod>H</photMod>
        <sigRA>0.100</sigRA>
        <sigDec>0.100</sigDec>
        <sigCorr>0.000</sigCorr>
        <localUse>
          <obs_stat>chi = 0.36 A = 1 M = 1 RMS_F = T T</obs_stat>
        </localUse>
      </optical>
      <optical>
        <provID>2024 YR4</provID>
        <mode>CCD</mode>
        <stn>H01</stn>
        <obsTime>2025-01-28T04:33:57.341Z</obsTime>
        <rmsTime>1.0</rmsTime>
        <ra>119.138854167</ra>
        <dec>12.152822222</dec>
        <astCat>Gaia2</astCat>
        <mag>22.40</mag>
        <band>G</band>
        <photCat>Gaia2</photCat>
        <precTime>1</precTime>
        <precRA>0.001</precRA>
        <precDec>0.01</precDec>
        <notes>K</notes>
        <orbProd>Aegis</orbProd>
        <orbID>Aegis_2024 YR4_#304opt</orbID>
        <resRA>-0.029</resRA>
        <resDec>-0.011</resDec>
        <selAst>A</selAst>
        <sigTime>1.000</sigTime>
        <biasRA>0.000</biasRA>
        <biasDec>0.000</biasDec>
        <biasTime>0.000</biasTime>
        <photProd>Aegis</photProd>
        <resMag>-0.038</resMag>
        <selPhot>A</selPhot>
        <sigMag>0.700</sigMag>
        <biasMag>0.114</biasMag>
        <photMod>H</photMod>
        <sigRA>0.100</sigRA>
        <sigDec>0.100</sigDec>
        <sigCorr>0.000</sigCorr>
        <localUse>
          <obs_stat>chi = 0.32 A = 1 M = 1 RMS_F = T T</obs_stat>
        </localUse>
      </optical>
      <optical>
        <provID>2024 YR4</provID>
        <mode>CCD</mode>
        <stn>095</stn>
        <prog>02</prog>
        <obsTime>2025-01-28T19:23:32.064Z</obsTime>
        <rmsTime>1.0</rmsTime>
        <ra>119.130291667</ra>
        <dec>12.199138889</dec>
        <astCat>USNOA2</astCat>
        <mag>22.10</mag>
        <band>V</band>
        <photCat>USNOA2</photCat>
        <precTime>10</precTime>
        <precRA>0.01</precRA>
        <precDec>0.1</precDec>
        <orbProd>Aegis</orbProd>
        <orbID>Aegis_2024 YR4_#305opt</orbID>
        <resRA>0.367</resRA>
        <resDec>-0.484</resDec>
        <selAst>d</selAst>
        <sigTime>1.000</sigTime>
        <biasRA>0.032</biasRA>
        <biasDec>0.419</biasDec>
        <biasTime>0.000</biasTime>
        <photProd>Aegis</photProd>
        <resMag>-0.586</resMag>
        <selPhot>A</selPhot>
        <sigMag>0.700</sigMag>
        <biasMag>-0.066</biasMag>
        <photMod>H</photMod>
        <sigRA>1.803</sigRA>
        <sigDec>1.803</sigDec>
        <sigCorr>0.000</sigCorr>
        <localUse>
          <obs_stat>chi = 0.34 A = 4 M = 1 RMS_F = F F</obs_stat>
        </localUse>
      </optical>
      <optical>
        <provID>2024 YR4</provID>
        <mode>CCD</mode>
        <stn>095</stn>
        <prog>02</prog>
        <obsTime>2025-01-28T19:25:38.208Z</obsTime>
        <rmsTime>1.0</rmsTime>
        <ra>119.130208333</ra>
        <dec>12.199361111</dec>
        <astCat>USNOA2</astCat>
        <mag>22.20</mag>
        <band>V</band>
        <photCat>USNOA2</photCat>
        <precTime>10</precTime>
        <precRA>0.01</precRA>
        <precDec>0.1</precDec>
        <orbProd>Aegis</orbProd>
        <orbID>Aegis_2024 YR4_#306opt</orbID>
        <resRA>0.300</resRA>
        <resDec>-0.104</resDec>
        <selAst>d</selAst>
        <sigTime>1.000</sigTime>
        <biasRA>0.032</biasRA>
        <biasDec>0.419</biasDec>
        <biasTime>0.000</biasTime>
        <photProd>Aegis</photProd>
        <resMag>-0.486</resMag>
        <selPhot>A</selPhot>
        <sigMag>0.700</sigMag>
        <biasMag>-0.066</biasMag>
        <photMod>H</photMod>
        <sigRA>1.803</sigRA>
        <sigDec>1.803</sigDec>
        <sigCorr>0.000</sigCorr>
        <localUse>
          <obs_stat>chi = 0.18 A = 4 M = 1 RMS_F = F F</obs_stat>
        </localUse>
      </optical>
      <optical>
        <provID>2024 YR4</provID>
        <mode>CCD</mode>
        <stn>095</stn>
        <prog>02</prog>
        <obsTime>2025-01-28T19:27:44.352Z</obsTime>
        <rmsTime>1.0</rmsTime>
        <ra>119.130041667</ra>
        <dec>12.199527778</dec>
        <astCat>USNOA2</astCat>
        <mag>22.10</mag>
        <band>V</band>
        <photCat>USNOA2</photCat>
        <precTime>10</precTime>
        <precRA>0.01</precRA>
        <precDec>0.1</precDec>
        <orbProd>Aegis</orbProd>
        <orbID>Aegis_2024 YR4_#307opt</orbID>
        <resRA>-0.060</resRA>
        <resDec>0.077</resDec>
        <selAst>d</selAst>
        <sigTime>1.000</sigTime>
        <biasRA>0.032</biasRA>
        <biasDec>0.419</biasDec>
        <biasTime>0.000</biasTime>
        <photProd>Aegis</photProd>
        <resMag>-0.586</resMag>
        <selPhot>A</selPhot>
        <sigMag>0.700</sigMag>
        <biasMag>-0.066</biasMag>
        <photMod>H</photMod>
        <sigRA>1.803</sigRA>
        <sigDec>1.803</sigDec>
        <sigCorr>0.000</sigCorr>
        <localUse>
          <obs_stat>chi = 0.05 A = 4 M = 1 RMS_F = F F</obs_stat>
        </localUse>
      </optical>
      <optical>
        <provID>2024 YR4</provID>
        <mode>CCD</mode>
        <stn>095</stn>
        <prog>02</prog>
        <obsTime>2025-01-28T19:34:01.056Z</obsTime>
        <rmsTime>1.0</rmsTime>
        <ra>119.129833333</ra>
        <dec>12.199805556</dec>
        <astCat>USNOA2</astCat>
        <mag>22.40</mag>
        <band>V</band>
        <photCat>USNOA2</photCat>
        <precTime>10</precTime>
        <precRA>0.01</precRA>
        <precDec>0.1</precDec>
        <orbProd>Aegis</orbProd>
        <orbID>Aegis_2024 YR4_#308opt</orbID>
        <resRA>-0.113</resRA>
        <resDec>-0.173</resDec>
        <selAst>d</selAst>
        <sigTime>1.000</sigTime>
        <biasRA>0.032</biasRA>
        <biasDec>0.419</biasDec>
        <biasTime>0.000</biasTime>
        <photProd>Aegis</photProd>
        <resMag>-0.286</resMag>
        <selPhot>A</selPhot>
        <sigMag>0.700</sigMag>
        <biasMag>-0.066</biasMag>
        <photMod>H</photMod>
        <sigRA>1.803</sigRA>
        <sigDec>1.803</sigDec>
        <sigCorr>0.000</sigCorr>
        <localUse>
          <obs_stat>chi = 0.11 A = 4 M = 1 RMS_F = F F</obs_stat>
        </localUse>
      </optical>
      <optical>
        <provID>2024 YR4</provID>
        <mode>CCD</mode>
        <stn>095</stn>
        <prog>02</prog>
        <obsTime>2025-01-28T19:36:07.200Z</obsTime>
        <rmsTime>1.0</rmsTime>
        <ra>119.129708333</ra>
        <dec>12.199916667</dec>
        <astCat>USNOA2</astCat>
        <mag>22.10</mag>
        <band>V</band>
        <photCat>USNOA2</photCat>
        <precTime>10</precTime>
        <precRA>0.01</precRA>
        <precDec>0.1</precDec>
        <orbProd>Aegis</orbProd>
        <orbID>Aegis_2024 YR4_#309opt</orbID>
        <resRA>-0.324</resRA>
        <resDec>-0.191</resDec>
        <selAst>d</selAst>
        <sigTime>1.000</sigTime>
        <biasRA>0.032</biasRA>
        <biasDec>0.419</biasDec>
        <biasTime>0.000</biasTime>
        <photProd>Aegis</photProd>
        <resMag>-0.587</resMag>
        <selPhot>A</selPhot>
        <sigMag>0.700</sigMag>
        <biasMag>-0.066</biasMag>
        <photMod>H</photMod>
        <sigRA>1.803</sigRA>
        <sigDec>1.803</sigDec>
        <sigCorr>0.000</sigCorr>
        <localUse>
          <obs_stat>chi = 0.21 A = 4 M = 1 RMS_F = F F</obs_stat>
        </localUse>
      </optical>
      <optical>
        <provID>2024 YR4</provID>
        <mode>CCD</mode>
        <stn>095</stn>
        <prog>02</prog>
        <obsTime>2025-01-28T19:40:18.624Z</obsTime>
        <rmsTime>1.0</rmsTime>
        <ra>119.129750000</ra>
        <dec>12.200194444</dec>
        <astCat>USNOA2</astCat>
        <mag>22.10</mag>
        <band>V</band>
        <photCat>USNOA2</photCat>
        <precTime>10</precTime>
        <precRA>0.01</precRA>
        <precDec>0.1</precDec>
        <orbProd>Aegis</orbProd>
        <orbID>Aegis_2024 YR4_#310opt</orbID>
        <resRA>0.281</resRA>
        <resDec>-0.024</resDec>
        <selAst>d</selAst>
        <sigTime>1.000</sigTime>
        <biasRA>0.032</biasRA>
        <biasDec>0.419</biasDec>
        <biasTime>0.000</biasTime>
        <photProd>Aegis</photProd>
        <resMag>-0.587</resMag>
        <selPhot>A</selPhot>
        <sigMag>0.700</sigMag>
        <biasMag>-0.066</biasMag>
        <photMod>H</photMod>
        <sigRA>1.803</sigRA>
        <sigDec>1.803</sigDec>
        <sigCorr>0.000</sigCorr>
        <localUse>
          <obs_stat>chi = 0.16 A = 4 M = 1 RMS_F = F F</obs_stat>
        </localUse>
      </optical>
      <optical>
        <provID>2024 YR4</provID>
        <mode>CCD</mode>
        <stn>095</stn>
        <prog>02</prog>
        <obsTime>2025-01-28T19:54:59.040Z</obsTime>
        <rmsTime>1.0</rmsTime>
        <ra>119.129250000</ra>
        <dec>12.200888889</dec>
        <astCat>USNOA2</astCat>
        <mag>21.90</mag>
        <band>V</band>
        <photCat>USNOA2</photCat>
        <precTime>10</precTime>
        <precRA>0.01</precRA>
        <precDec>0.1</precDec>
        <orbProd>Aegis</orbProd>
        <orbID>Aegis_2024 YR4_#311opt</orbID>
        <resRA>0.145</resRA>
        <resDec>-0.426</resDec>
        <selAst>d</selAst>
        <sigTime>1.000</sigTime>
        <biasRA>0.032</biasRA>
        <biasDec>0.419</biasDec>
        <biasTime>0.000</biasTime>
        <photProd>Aegis</photProd>
        <resMag>-0.788</resMag>
        <selPhot>A</selPhot>
        <sigMag>0.700</sigMag>
        <biasMag>-0.066</biasMag>
        <photMod>H</photMod>
        <sigRA>1.803</sigRA>
        <sigDec>1.803</sigDec>
        <sigCorr>0.000</sigCorr>
        <localUse>
          <obs_stat>chi = 0.25 A = 4 M = 1 RMS_F = F F</obs_stat>
        </localUse>
      </optical>
      <optical>
        <provID>2024 YR4</provID>
        <mode>CCD</mode>
        <stn>095</stn>
        <prog>02</prog>
        <obsTime>2025-01-28T19:57:04.320Z</obsTime>
        <rmsTime>1.0</rmsTime>
        <ra>119.129208333</ra>
        <dec>12.201166667</dec>
        <astCat>USNOA2</astCat>
        <mag>21.90</mag>
        <band>V</band>
        <photCat>USNOA2</photCat>
        <precTime>10</precTime>
        <precRA>0.01</precRA>
        <precDec>0.1</precDec>
        <orbProd>Aegis</orbProd>
        <orbID>Aegis_2024 YR4_#312opt</orbID>
        <resRA>0.231</resRA>
        <resDec>0.162</resDec>
        <selAst>d</selAst>
        <sigTime>1.000</sigTime>
        <biasRA>0.032</biasRA>
        <biasDec>0.419</biasDec>
        <biasTime>0.000</biasTime>
        <photProd>Aegis</photProd>
        <resMag>-0.788</resMag>
        <selPhot>A</selPhot>
        <sigMag>0.700</sigMag>
        <biasMag>-0.066</biasMag>
        <photMod>H</photMod>
        <sigRA>1.803</sigRA>
        <sigDec>1.803</sigDec>
        <sigCorr>0.000</sigCorr>
        <localUse>
          <obs_stat>chi = 0.16 A = 4 M = 1 RMS_F = F F</obs_stat>
        </localUse>
      </optical>
      <optical>
        <provID>2024 YR4</provID>
        <mode>CCD</mode>
        <stn>095</stn>
        <prog>02</prog>
        <obsTime>2025-01-28T19:59:10.464Z</obsTime>
        <rmsTime>1.0</rmsTime>
        <ra>119.129125000</ra>
        <dec>12.201194444</dec>
        <astCat>USNOA2</astCat>
        <mag>22.10</mag>
        <band>V</band>
        <photCat>USNOA2</photCat>
        <precTime>10</precTime>
        <precRA>0.01</precRA>
        <precDec>0.1</precDec>
        <orbProd>Aegis</orbProd>
        <orbID>Aegis_2024 YR4_#313opt</orbID>
        <resRA>0.173</resRA>
        <resDec>-0.152</resDec>
        <selAst>d</selAst>
        <sigTime>1.000</sigTime>
        <biasRA>0.032</biasRA>
        <biasDec>0.419</biasDec>
        <biasTime>0.000</biasTime>
        <photProd>Aegis</photProd>
        <resMag>-0.588</resMag>
        <selPhot>A</selPhot>
        <sigMag>0.700</sigMag>
        <biasMag>-0.066</biasMag>
        <photMod>H</photMod>
        <sigRA>1.803</sigRA>
        <sigDec>1.803</sigDec>
        <sigCorr>0.000</sigCorr>
        <localUse>
          <obs_stat>chi = 0.13 A = 4 M = 1 RMS_F = F F</obs_stat>
        </localUse>
      </optical>
      <optical>
        <provID>2024 YR4</provID>
        <mode>CCD</mode>
        <stn>095</stn>
        <prog>02</prog>
        <obsTime>2025-01-28T20:07:33.312Z</obsTime>
        <rmsTime>1.0</rmsTime>
        <ra>119.128791667</ra>
        <dec>12.201722222</dec>
        <astCat>USNOA2</astCat>
        <mag>22.10</mag>
        <band>V</band>
        <photCat>USNOA2</photCat>
        <precTime>10</precTime>
        <precRA>0.01</precRA>
        <precDec>0.1</precDec>
        <orbProd>Aegis</orbProd>
        <orbID>Aegis_2024 YR4_#314opt</orbID>
        <resRA>-0.059</resRA>
        <resDec>0.101</resDec>
        <selAst>d</selAst>
        <sigTime>1.000</sigTime>
        <biasRA>0.032</biasRA>
        <biasDec>0.419</biasDec>
        <biasTime>0.000</biasTime>
        <photProd>Aegis</photProd>
        <resMag>-0.589</resMag>
        <selPhot>A</selPhot>
        <sigMag>0.700</sigMag>
        <biasMag>-0.066</biasMag>
        <photMod>H</photMod>
        <sigRA>1.803</sigRA>
        <sigDec>1.803</sigDec>
        <sigCorr>0.000</sigCorr>
        <localUse>
          <obs_stat>chi = 0.07 A = 4 M = 1 RMS_F = F F</obs_stat>
        </localUse>
      </optical>
      <optical>
        <provID>2024 YR4</provID>
        <mode>CCD</mode>
        <stn>095</stn>
        <prog>02</prog>
        <obsTime>2025-01-28T20:09:39.456Z</obsTime>
        <rmsTime>1.0</rmsTime>
        <ra>119.128708333</ra>
        <dec>12.201777778</dec>
        <astCat>USNOA2</astCat>
        <mag>21.90</mag>
        <band>V</band>
        <photCat>USNOA2</photCat>
        <precTime>10</precTime>
        <precRA>0.01</precRA>
        <precDec>0.1</precDec>
        <orbProd>Aegis</orbProd>
        <orbID>Aegis_2024 YR4_#315opt</orbID>
        <resRA>-0.115</resRA>
        <resDec>-0.111</resDec>
        <selAst>d</selAst>
        <sigTime>1.000</sigTime>
        <biasRA>0.032</biasRA>
        <biasDec>0.419</biasDec>
        <biasTime>0.000</biasTime>
        <photProd>Aegis</photProd>
        <resMag>-0.789</resMag>
        <selPhot>A</selPhot>
        <sigMag>0.700</sigMag>
        <biasMag>-0.066</biasMag>
        <photMod>H</photMod>
        <sigRA>1.803</sigRA>
        <sigDec>1.803</sigDec>
        <sigCorr>0.000</sigCorr>
        <localUse>
          <obs_stat>chi = 0.09 A = 4 M = 1 RMS_F = F F</obs_stat>
        </localUse>
      </optical>
      <optical>
        <provID>2024 YR4</provID>
        <mode>CCD</mode>
        <stn>095</stn>
        <prog>02</prog>
        <obsTime>2025-01-28T20:11:45.600Z</obsTime>
        <rmsTime>1.0</rmsTime>
        <ra>119.128708333</ra>
        <dec>12.202000000</dec>
        <astCat>USNOA2</astCat>
        <mag>22.10</mag>
        <band>V</band>
        <photCat>USNOA2</photCat>
        <precTime>10</precTime>
        <precRA>0.01</precRA>
        <precDec>0.1</precDec>
        <orbProd>Aegis</orbProd>
        <orbID>Aegis_2024 YR4_#316opt</orbID>
        <resRA>0.123</resRA>
        <resDec>0.277</resDec>
        <selAst>d</selAst>
        <sigTime>1.000</sigTime>
        <biasRA>0.032</biasRA>
        <biasDec>0.419</biasDec>
        <biasTime>0.000</biasTime>
        <photProd>Aegis</photProd>
        <resMag>-0.589</resMag>
        <selPhot>A</selPhot>
        <sigMag>0.700</sigMag>
        <biasMag>-0.066</biasMag>
        <photMod>H</photMod>
        <sigRA>1.803</sigRA>
        <sigDec>1.803</sigDec>
        <sigCorr>0.000</sigCorr>
        <localUse>
          <obs_stat>chi = 0.17 A = 4 M = 1 RMS_F = F F</obs_stat>
        </localUse>
      </optical>
      <optical>
        <provID>2024 YR4</provID>
        <mode>CCD</mode>
        <stn>095</stn>
        <prog>02</prog>
        <obsTime>2025-01-28T20:13:50.880Z</obsTime>
        <rmsTime>1.0</rmsTime>
        <ra>119.128625000</ra>
        <dec>12.202083333</dec>
        <astCat>USNOA2</astCat>
        <mag>21.80</mag>
        <band>V</band>
        <photCat>USNOA2</photCat>
        <precTime>10</precTime>
        <precRA>0.01</precRA>
        <precDec>0.1</precDec>
        <orbProd>Aegis</orbProd>
        <orbID>Aegis_2024 YR4_#317opt</orbID>
        <resRA>0.066</resRA>
        <resDec>0.169</resDec>
        <selAst>d</selAst>
        <sigTime>1.000</sigTime>
        <biasRA>0.032</biasRA>
        <biasDec>0.419</biasDec>
        <biasTime>0.000</biasTime>
        <photProd>Aegis</photProd>
        <resMag>-0.889</resMag>
        <selPhot>A</selPhot>
        <sigMag>0.700</sigMag>
        <biasMag>-0.066</biasMag>
        <photMod>H</photMod>
        <sigRA>1.803</sigRA>
        <sigDec>1.803</sigDec>
        <sigCorr>0.000</sigCorr>
        <localUse>
          <obs_stat>chi = 0.10 A = 4 M = 1 RMS_F = F F</obs_stat>
        </localUse>
      </optical>
      <optical>
        <provID>2024 YR4</provID>
        <mode>CMO</mode>
        <stn>204</stn>
        <obsTime>2025-01-28T23:37:26.717Z</obsTime>
        <rmsTime>1.0</rmsTime>
        <ra>119.124591667</ra>
        <dec>12.212580556</dec>
        <astCat>Gaia3</astCat>
        <mag>22.50</mag>
        <band>G</band>
        <photCat>Gaia3</photCat>
        <precTime>1</precTime>
        <precRA>0.001</precRA>
        <precDec>0.01</precDec>
        <notes>K</notes>
        <orbProd>Aegis</orbProd>
        <orbID>Aegis_2024 YR4_#318opt</orbID>
        <resRA>-0.158</resRA>
        <resDec>-0.027</resDec>
        <selAst>A</selAst>
        <sigTime>1.000</sigTime>
        <biasRA>0.000</biasRA>
        <biasDec>0.000</biasDec>
        <biasTime>0.000</biasTime>
        <photProd>Aegis</photProd>
        <resMag>0.600</resMag>
        <selPhot>A</selPhot>
        <sigMag>0.700</sigMag>
        <biasMag>0.739</biasMag>
        <photMod>H</photMod>
        <sigRA>0.600</sigRA>
        <sigDec>0.600</sigDec>
        <sigCorr>0.000</sigCorr>
        <localUse>
          <obs_stat>chi = 0.27 A = 1 M = 1 RMS_F = F F</obs_stat>
        </localUse>
      </optical>
      <optical>
        <provID>2024 YR4</provID>
        <mode>CCD</mode>
        <stn>W74</stn>
        <obsTime>2025-01-29T01:41:03.206Z</obsTime>
        <rmsTime>1.0</rmsTime>
        <ra>119.129337500</ra>
        <dec>12.228650000</dec>
        <astCat>Gaia3</astCat>
        <mag>22.60</mag>
        <band>G</band>
        <photCat>Gaia3</photCat>
        <precTime>1</precTime>
        <precRA>0.001</precRA>
        <precDec>0.01</precDec>
        <notes>K</notes>
        <orbProd>Aegis</orbProd>
        <orbID>Aegis_2024 YR4_#319opt</orbID>
        <resRA>-0.061</resRA>
        <resDec>0.032</resDec>
        <selAst>A</selAst>
        <sigTime>1.000</sigTime>
        <biasRA>0.000</biasRA>
        <biasDec>0.000</biasDec>
        <biasTime>0.000</biasTime>
        <photProd>Aegis</photProd>
        <resMag>0.691</resMag>
        <selPhot>A</selPhot>
        <sigMag>0.700</sigMag>
        <biasMag>0.739</biasMag>
        <photMod>H</photMod>
        <sigRA>0.070</sigRA>
        <sigDec>0.080</sigDec>
        <sigCorr>0.000</sigCorr>
        <localUse>
          <obs_stat>chi = 0.97 A = 1 M = 1 RMS_F = T T</obs_stat>
        </localUse>
      </optical>
      <optical>
        <provID>2024 YR4</provID>
        <mode>CCD</mode>
        <stn>W74</stn>
        <obsTime>2025-01-29T02:12:47.981Z</obsTime>
        <rmsTime>1.0</rmsTime>
        <ra>119.128325000</ra>
        <dec>12.230408333</dec>
        <astCat>Gaia3</astCat>
        <mag>22.40</mag>
        <band>G</band>
        <photCat>Gaia3</photCat>
        <precTime>1</precTime>
        <precRA>0.001</precRA>
        <precDec>0.01</precDec>
        <notes>K</notes>
        <orbProd>Aegis</orbProd>
        <orbID>Aegis_2024 YR4_#320opt</orbID>
        <resRA>0.006</resRA>
        <resDec>-0.043</resDec>
        <selAst>A</selAst>
        <sigTime>1.000</sigTime>
        <biasRA>0.000</biasRA>
        <biasDec>0.000</biasDec>
        <biasTime>0.000</biasTime>
        <photProd>Aegis</photProd>
        <resMag>0.488</resMag>
        <selPhot>A</selPhot>
        <sigMag>0.700</sigMag>
        <biasMag>0.739</biasMag>
        <photMod>H</photMod>
        <sigRA>0.050</sigRA>
        <sigDec>0.060</sigDec>
        <sigCorr>0.000</sigCorr>
        <localUse>
          <obs_stat>chi = 0.73 A = 1 M = 1 RMS_F = T T</obs_stat>
        </localUse>
      </optical>
      <optical>
        <provID>2024 YR4</provID>
        <mode>CCD</mode>
        <stn>H21</stn>
        <obsTime>2025-01-29T03:44:04.963Z</obsTime>
        <rmsTime>1.0</rmsTime>
        <ra>119.126833333</ra>
        <dec>12.226250000</dec>
        <astCat>Gaia2</astCat>
        <mag>22.30</mag>
        <band>G</band>
        <photCat>Gaia2</photCat>
        <precTime>1</precTime>
        <precRA>0.01</precRA>
        <precDec>0.1</precDec>
        <notes>K</notes>
        <orbProd>Aegis</orbProd>
        <orbID>Aegis_2024 YR4_#321opt</orbID>
        <resRA>-0.118</resRA>
        <resDec>-0.287</resDec>
        <selAst>A</selAst>
        <sigTime>1.000</sigTime>
        <biasRA>0.000</biasRA>
        <biasDec>0.000</biasDec>
        <biasTime>0.000</biasTime>
        <photProd>Aegis</photProd>
        <resMag>-0.244</resMag>
        <selPhot>A</selPhot>
        <sigMag>0.700</sigMag>
        <biasMag>0.114</biasMag>
        <photMod>H</photMod>
        <sigRA>0.600</sigRA>
        <sigDec>0.600</sigDec>
        <sigCorr>0.000</sigCorr>
        <localUse>
          <obs_stat>chi = 0.52 A = 1 M = 1 RMS_F = F F</obs_stat>
        </localUse>
      </optical>
      <optical>
        <provID>2024 YR4</provID>
        <mode>CCD</mode>
        <stn>H21</stn>
        <obsTime>2025-01-29T04:08:30.221Z</obsTime>
        <rmsTime>1.0</rmsTime>
        <ra>119.126041667</ra>
        <dec>12.227583333</dec>
        <astCat>Gaia2</astCat>
        <mag>22.50</mag>
        <band>G</band>
        <photCat>Gaia2</photCat>
        <precTime>1</precTime>
        <precRA>0.01</precRA>
        <precDec>0.1</precDec>
        <notes>K</notes>
        <orbProd>Aegis</orbProd>
        <orbID>Aegis_2024 YR4_#322opt</orbID>
        <resRA>-0.187</resRA>
        <resDec>-0.288</resDec>
        <selAst>A</selAst>
        <sigTime>1.000</sigTime>
        <biasRA>0.000</biasRA>
        <biasDec>0.000</biasDec>
        <biasTime>0.000</biasTime>
        <photProd>Aegis</photProd>
        <resMag>-0.046</resMag>
        <selPhot>A</selPhot>
        <sigMag>0.700</sigMag>
        <biasMag>0.114</biasMag>
        <photMod>H</photMod>
        <sigRA>0.600</sigRA>
        <sigDec>0.600</sigDec>
        <sigCorr>0.000</sigCorr>
        <localUse>
          <obs_stat>chi = 0.57 A = 1 M = 1 RMS_F = F F</obs_stat>
        </localUse>
      </optical>
      <optical>
        <provID>2024 YR4</provID>
        <mode>CCD</mode>
        <stn>H01</stn>
        <obsTime>2025-01-29T04:25:06.672Z</obsTime>
        <rmsTime>1.0</rmsTime>
        <ra>119.127758333</ra>
        <dec>12.229058333</dec>
        <astCat>Gaia2</astCat>
        <mag>22.40</mag>
        <band>G</band>
        <photCat>Gaia2</photCat>
        <precTime>1</precTime>
        <precRA>0.001</precRA>
        <precDec>0.01</precDec>
        <notes>K</notes>
        <orbProd>Aegis</orbProd>
        <orbID>Aegis_2024 YR4_#323opt</orbID>
        <resRA>-0.050</resRA>
        <resDec>-0.097</resDec>
        <selAst>A</selAst>
        <sigTime>1.000</sigTime>
        <biasRA>0.000</biasRA>
        <biasDec>0.000</biasDec>
        <biasTime>0.000</biasTime>
        <photProd>Aegis</photProd>
        <resMag>-0.147</resMag>
        <selPhot>A</selPhot>
        <sigMag>0.700</sigMag>
        <biasMag>0.114</biasMag>
        <photMod>H</photMod>
        <sigRA>0.150</sigRA>
        <sigDec>0.150</sigDec>
        <sigCorr>0.000</sigCorr>
        <localUse>
          <obs_stat>chi = 0.73 A = 1 M = 1 RMS_F = T T</obs_stat>
        </localUse>
      </optical>
      <optical>
        <provID>2024 YR4</provID>
        <mode>CCD</mode>
        <stn>H01</stn>
        <obsTime>2025-01-29T05:07:34.435Z</obsTime>
        <rmsTime>1.0</rmsTime>
        <ra>119.126412500</ra>
        <dec>12.231452778</dec>
        <astCat>Gaia2</astCat>
        <mag>22.30</mag>
        <band>G</band>
        <photCat>Gaia2</photCat>
        <precTime>1</precTime>
        <precRA>0.001</precRA>
        <precDec>0.01</precDec>
        <notes>K</notes>
        <orbProd>Aegis</orbProd>
        <orbID>Aegis_2024 YR4_#324opt</orbID>
        <resRA>-0.005</resRA>
        <resDec>0.062</resDec>
        <selAst>A</selAst>
        <sigTime>1.000</sigTime>
        <biasRA>0.000</biasRA>
        <biasDec>0.000</biasDec>
        <biasTime>0.000</biasTime>
        <photProd>Aegis</photProd>
        <resMag>-0.250</resMag>
        <selPhot>A</selPhot>
        <sigMag>0.700</sigMag>
        <biasMag>0.114</biasMag>
        <photMod>H</photMod>
        <sigRA>0.100</sigRA>
        <sigDec>0.100</sigDec>
        <sigCorr>0.000</sigCorr>
        <localUse>
          <obs_stat>chi = 0.63 A = 1 M = 1 RMS_F = T T</obs_stat>
        </localUse>
      </optical>
      <optical>
        <provID>2024 YR4</provID>
        <mode>CCD</mode>
        <stn>H01</stn>
        <obsTime>2025-01-29T05:23:47.213Z</obsTime>
        <rmsTime>1.0</rmsTime>
        <ra>119.125904167</ra>
        <dec>12.232316667</dec>
        <astCat>Gaia2</astCat>
        <mag>22.30</mag>
        <band>G</band>
        <photCat>Gaia2</photCat>
        <precTime>1</precTime>
        <precRA>0.001</precRA>
        <precDec>0.01</precDec>
        <notes>K</notes>
        <orbProd>Aegis</orbProd>
        <orbID>Aegis_2024 YR4_#325opt</orbID>
        <resRA>0.110</resRA>
        <resDec>-0.014</resDec>
        <selAst>A</selAst>
        <sigTime>1.000</sigTime>
        <biasRA>0.000</biasRA>
        <biasDec>0.000</biasDec>
        <biasTime>0.000</biasTime>
        <photProd>Aegis</photProd>
        <resMag>-0.251</resMag>
        <selPhot>A</selPhot>
        <sigMag>0.700</sigMag>
        <biasMag>0.114</biasMag>
        <photMod>H</photMod>
        <sigRA>0.100</sigRA>
        <sigDec>0.100</sigDec>
        <sigCorr>0.000</sigCorr>
        <localUse>
          <obs_stat>chi = 1.11 A = 1 M = 1 RMS_F = T T</obs_stat>
        </localUse>
      </optical>
      <optical>
        <provID>2024 YR4</provID>
        <mode>CCD</mode>
        <stn>H01</stn>
        <obsTime>2025-01-29T05:39:48.758Z</obsTime>
        <rmsTime>1.0</rmsTime>
        <ra>119.125312500</ra>
        <dec>12.233211111</dec>
        <astCat>Gaia2</astCat>
        <mag>22.30</mag>
        <band>G</band>
        <photCat>Gaia2</photCat>
        <precTime>1</precTime>
        <precRA>0.001</precRA>
        <precDec>0.01</precDec>
        <notes>K</notes>
        <orbProd>Aegis</orbProd>
        <orbID>Aegis_2024 YR4_#326opt</orbID>
        <resRA>-0.060</resRA>
        <resDec>0.081</resDec>
        <selAst>A</selAst>
        <sigTime>1.000</sigTime>
        <biasRA>0.000</biasRA>
        <biasDec>0.000</biasDec>
        <biasTime>0.000</biasTime>
        <photProd>Aegis</photProd>
        <resMag>-0.253</resMag>
        <selPhot>A</selPhot>
        <sigMag>0.700</sigMag>
        <biasMag>0.114</biasMag>
        <photMod>H</photMod>
        <sigRA>0.100</sigRA>
        <sigDec>0.100</sigDec>
        <sigCorr>0.000</sigCorr>
        <localUse>
          <obs_stat>chi = 1.01 A = 1 M = 1 RMS_F = T T</obs_stat>
        </localUse>
      </optical>
      <optical>
        <provID>2024 YR4</provID>
        <mode>CCD</mode>
        <stn>598</stn>
        <obsTime>2025-01-29T19:38:04.013Z</obsTime>
        <rmsTime>1.0</rmsTime>
        <ra>119.124866667</ra>
        <dec>12.275391667</dec>
        <astCat>Gaia3</astCat>
        <mag>22.40</mag>
        <band>G</band>
        <photCat>Gaia3</photCat>
        <precTime>1</precTime>
        <precRA>0.001</precRA>
        <precDec>0.01</precDec>
        <notes>K</notes>
        <orbProd>Aegis</orbProd>
        <orbID>Aegis_2024 YR4_#327opt</orbID>
        <resRA>0.098</resRA>
        <resDec>-0.252</resDec>
        <selAst>A</selAst>
        <sigTime>1.000</sigTime>
        <biasRA>0.000</biasRA>
        <biasDec>0.000</biasDec>
        <biasTime>0.000</biasTime>
        <photProd>Aegis</photProd>
        <resMag>0.409</resMag>
        <selPhot>A</selPhot>
        <sigMag>0.700</sigMag>
        <biasMag>0.739</biasMag>
        <photMod>H</photMod>
        <sigRA>0.330</sigRA>
        <sigDec>0.320</sigDec>
        <sigCorr>0.000</sigCorr>
        <localUse>
          <obs_stat>chi = 0.84 A = 1 M = 1 RMS_F = T T</obs_stat>
        </localUse>
      </optical>
      <optical>
        <provID>2024 YR4</provID>
        <mode>CCD</mode>
        <stn>598</stn>
        <obsTime>2025-01-29T20:03:01.930Z</obsTime>
        <rmsTime>1.0</rmsTime>
        <ra>119.124412500</ra>
        <dec>12.276825000</dec>
        <astCat>Gaia3</astCat>
        <mag>22.10</mag>
        <band>G</band>
        <photCat>Gaia3</photCat>
        <precTime>1</precTime>
        <precRA>0.001</precRA>
        <precDec>0.01</precDec>
        <notes>K</notes>
        <orbProd>Aegis</orbProd>
        <orbID>Aegis_2024 YR4_#328opt</orbID>
        <resRA>0.360</resRA>
        <resDec>-0.066</resDec>
        <selAst>A</selAst>
        <sigTime>1.000</sigTime>
        <biasRA>0.000</biasRA>
        <biasDec>0.000</biasDec>
        <biasTime>0.000</biasTime>
        <photProd>Aegis</photProd>
        <resMag>0.107</resMag>
        <selPhot>A</selPhot>
        <sigMag>0.700</sigMag>
        <biasMag>0.739</biasMag>
        <photMod>H</photMod>
        <sigRA>0.320</sigRA>
        <sigDec>0.310</sigDec>
        <sigCorr>0.000</sigCorr>
        <localUse>
          <obs_stat>chi = 1.14 A = 1 M = 1 RMS_F = T T</obs_stat>
        </localUse>
      </optical>
      <optical>
        <provID>2024 YR4</provID>
        <mode>CMO</mode>
        <stn>Y64</stn>
        <obsTime>2025-01-29T21:31:06.240Z</obsTime>
        <rmsTime>1.0</rmsTime>
        <ra>119.125375000</ra>
        <dec>12.283305556</dec>
        <astCat>Gaia2</astCat>
        <mag>21.60</mag>
        <band>G</band>
        <photCat>Gaia2</photCat>
        <precTime>10</precTime>
        <precRA>0.01</precRA>
        <precDec>0.1</precDec>
        <notes>K</notes>
        <orbProd>Aegis</orbProd>
        <orbID>Aegis_2024 YR4_#329opt</orbID>
        <resRA>-0.379</resRA>
        <resDec>0.216</resDec>
        <selAst>d</selAst>
        <sigTime>1.000</sigTime>
        <biasRA>0.000</biasRA>
        <biasDec>0.000</biasDec>
        <biasTime>0.000</biasTime>
        <photProd>Aegis</photProd>
        <resMag>-1.024</resMag>
        <selPhot>A</selPhot>
        <sigMag>0.700</sigMag>
        <biasMag>0.114</biasMag>
        <photMod>H</photMod>
        <sigRA>0.600</sigRA>
        <sigDec>0.600</sigDec>
        <sigCorr>0.000</sigCorr>
        <localUse>
          <obs_stat>chi = 0.73 A = 4 M = 1 RMS_F = F F</obs_stat>
        </localUse>
      </optical>
      <optical>
        <provID>2024 YR4</provID>
        <mode>CMO</mode>
        <stn>Y64</stn>
        <obsTime>2025-01-29T21:52:56.064Z</obsTime>
        <rmsTime>1.0</rmsTime>
        <ra>119.125000000</ra>
        <dec>12.284638889</dec>
        <astCat>Gaia2</astCat>
        <mag>21.60</mag>
        <band>G</band>
        <photCat>Gaia2</photCat>
        <precTime>10</precTime>
        <precRA>0.01</precRA>
        <precDec>0.1</precDec>
        <notes>K</notes>
        <orbProd>Aegis</orbProd>
        <orbID>Aegis_2024 YR4_#330opt</orbID>
        <resRA>0.232</resRA>
        <resDec>0.618</resDec>
        <selAst>d</selAst>
        <sigTime>1.000</sigTime>
        <biasRA>0.000</biasRA>
        <biasDec>0.000</biasDec>
        <biasTime>0.000</biasTime>
        <photProd>Aegis</photProd>
        <resMag>-1.026</resMag>
        <selPhot>A</selPhot>
        <sigMag>0.700</sigMag>
        <biasMag>0.114</biasMag>
        <photMod>H</photMod>
        <sigRA>0.600</sigRA>
        <sigDec>0.600</sigDec>
        <sigCorr>0.000</sigCorr>
        <localUse>
          <obs_stat>chi = 1.10 A = 4 M = 1 RMS_F = F F</obs_stat>
        </localUse>
      </optical>
      <optical>
        <provID>2024 YR4</provID>
        <mode>CMO</mode>
        <stn>Y64</stn>
        <obsTime>2025-01-29T22:13:23.808Z</obsTime>
        <rmsTime>1.0</rmsTime>
        <ra>119.124333333</ra>
        <dec>12.285805556</dec>
        <astCat>Gaia2</astCat>
        <mag>22.30</mag>
        <band>G</band>
        <photCat>Gaia2</photCat>
        <precTime>10</precTime>
        <precRA>0.01</precRA>
        <precDec>0.1</precDec>
        <notes>K</notes>
        <orbProd>Aegis</orbProd>
        <orbID>Aegis_2024 YR4_#331opt</orbID>
        <resRA>-0.183</resRA>
        <resDec>0.731</resDec>
        <selAst>d</selAst>
        <sigTime>1.000</sigTime>
        <biasRA>0.000</biasRA>
        <biasDec>0.000</biasDec>
        <biasTime>0.000</biasTime>
        <photProd>Aegis</photProd>
        <resMag>-0.327</resMag>
        <selPhot>A</selPhot>
        <sigMag>0.700</sigMag>
        <biasMag>0.114</biasMag>
        <photMod>H</photMod>
        <sigRA>0.600</sigRA>
        <sigDec>0.600</sigDec>
        <sigCorr>0.000</sigCorr>
        <localUse>
          <obs_stat>chi = 1.26 A = 4 M = 1 RMS_F = F F</obs_stat>
        </localUse>
      </optical>
      <optical>
        <provID>2024 YR4</provID>
        <mode>CCD</mode>
        <stn>W87</stn>
        <prog>02</prog>
        <obsTime>2025-01-30T01:53:55.018Z</obsTime>
        <rmsTime>1.0</rmsTime>
        <ra>119.123912500</ra>
        <dec>12.304430556</dec>
        <astCat>Gaia2</astCat>
        <mag>22.40</mag>
        <band>G</band>
        <photCat>Gaia2</photCat>
        <precTime>1</precTime>
        <precRA>0.001</precRA>
        <precDec>0.01</precDec>
        <orbProd>Aegis</orbProd>
        <orbID>Aegis_2024 YR4_#332opt</orbID>
        <resRA>-0.005</resRA>
        <resDec>0.129</resDec>
        <selAst>A</selAst>
        <sigTime>1.000</sigTime>
        <biasRA>0.000</biasRA>
        <biasDec>0.000</biasDec>
        <biasTime>0.000</biasTime>
        <photProd>Aegis</photProd>
        <resMag>-0.244</resMag>
        <selPhot>A</selPhot>
        <sigMag>0.700</sigMag>
        <biasMag>0.114</biasMag>
        <photMod>H</photMod>
        <sigRA>0.400</sigRA>
        <sigDec>0.400</sigDec>
        <sigCorr>0.000</sigCorr>
        <localUse>
          <obs_stat>chi = 0.32 A = 1 M = 1 RMS_F = F F</obs_stat>
        </localUse>
      </optical>
      <optical>
        <provID>2024 YR4</provID>
        <mode>CCD</mode>
        <stn>W87</stn>
        <prog>02</prog>
        <obsTime>2025-01-30T02:04:50.794Z</obsTime>
        <rmsTime>1.0</rmsTime>
        <ra>119.123687500</ra>
        <dec>12.305044444</dec>
        <astCat>Gaia2</astCat>
        <mag>22.50</mag>
        <band>G</band>
        <photCat>Gaia2</photCat>
        <precTime>1</precTime>
        <precRA>0.001</precRA>
        <precDec>0.01</precDec>
        <orbProd>Aegis</orbProd>
        <orbID>Aegis_2024 YR4_#333opt</orbID>
        <resRA>0.235</resRA>
        <resDec>0.191</resDec>
        <selAst>A</selAst>
        <sigTime>1.000</sigTime>
        <biasRA>0.000</biasRA>
        <biasDec>0.000</biasDec>
        <biasTime>0.000</biasTime>
        <photProd>Aegis</photProd>
        <resMag>-0.145</resMag>
        <selPhot>A</selPhot>
        <sigMag>0.700</sigMag>
        <biasMag>0.114</biasMag>
        <photMod>H</photMod>
        <sigRA>0.400</sigRA>
        <sigDec>0.400</sigDec>
        <sigCorr>0.000</sigCorr>
        <localUse>
          <obs_stat>chi = 0.76 A = 1 M = 1 RMS_F = F F</obs_stat>
        </localUse>
      </optical>
      <optical>
        <provID>2024 YR4</provID>
        <mode>CCD</mode>
        <stn>W87</stn>
        <prog>02</prog>
        <obsTime>2025-01-30T02:15:46.310Z</obsTime>
        <rmsTime>1.0</rmsTime>
        <ra>119.123250000</ra>
        <dec>12.305430556</dec>
        <astCat>Gaia2</astCat>
        <mag>22.50</mag>
        <band>G</band>
        <photCat>Gaia2</photCat>
        <precTime>1</precTime>
        <precRA>0.001</precRA>
        <precDec>0.01</precDec>
        <orbProd>Aegis</orbProd>
        <orbID>Aegis_2024 YR4_#334opt</orbID>
        <resRA>-0.247</resRA>
        <resDec>-0.555</resDec>
        <selAst>A</selAst>
        <sigTime>1.000</sigTime>
        <biasRA>0.000</biasRA>
        <biasDec>0.000</biasDec>
        <biasTime>0.000</biasTime>
        <photProd>Aegis</photProd>
        <resMag>-0.146</resMag>
        <selPhot>A</selPhot>
        <sigMag>0.700</sigMag>
        <biasMag>0.114</biasMag>
        <photMod>H</photMod>
        <sigRA>0.400</sigRA>
        <sigDec>0.400</sigDec>
        <sigCorr>0.000</sigCorr>
        <localUse>
          <obs_stat>chi = 1.52 A = 1 M = 1 RMS_F = F F</obs_stat>
        </localUse>
      </optical>
      <optical>
        <provID>2024 YR4</provID>
        <mode>CCD</mode>
        <stn>W74</stn>
        <obsTime>2025-01-30T02:37:57.821Z</obsTime>
        <rmsTime>1.0</rmsTime>
        <ra>119.122691667</ra>
        <dec>12.306680556</dec>
        <astCat>Gaia3</astCat>
        <mag>22.40</mag>
        <band>G</band>
        <photCat>Gaia3</photCat>
        <precTime>1</precTime>
        <precRA>0.001</precRA>
        <precDec>0.01</precDec>
        <notes>K</notes>
        <orbProd>Aegis</orbProd>
        <orbID>Aegis_2024 YR4_#335opt</orbID>
        <resRA>-0.051</resRA>
        <resDec>-0.029</resDec>
        <selAst>A</selAst>
        <sigTime>1.000</sigTime>
        <biasRA>0.000</biasRA>
        <biasDec>0.000</biasDec>
        <biasTime>0.000</biasTime>
        <photProd>Aegis</photProd>
        <resMag>0.378</resMag>
        <selPhot>A</selPhot>
        <sigMag>0.700</sigMag>
        <biasMag>0.739</biasMag>
        <photMod>H</photMod>
        <sigRA>0.060</sigRA>
        <sigDec>0.070</sigDec>
        <sigCorr>0.000</sigCorr>
        <localUse>
          <obs_stat>chi = 0.95 A = 1 M = 1 RMS_F = T T</obs_stat>
        </localUse>
      </optical>
      <optical>
        <provID>2024 YR4</provID>
        <mode>CCD</mode>
        <stn>W74</stn>
        <obsTime>2025-01-30T02:52:19.056Z</obsTime>
        <rmsTime>1.0</rmsTime>
        <ra>119.122270833</ra>
        <dec>12.307458333</dec>
        <astCat>Gaia3</astCat>
        <mag>22.60</mag>
        <band>G</band>
        <photCat>Gaia3</photCat>
        <precTime>1</precTime>
        <precRA>0.001</precRA>
        <precDec>0.01</precDec>
        <notes>K</notes>
        <orbProd>Aegis</orbProd>
        <orbID>Aegis_2024 YR4_#336opt</orbID>
        <resRA>-0.044</resRA>
        <resDec>0.011</resDec>
        <selAst>A</selAst>
        <sigTime>1.000</sigTime>
        <biasRA>0.000</biasRA>
        <biasDec>0.000</biasDec>
        <biasTime>0.000</biasTime>
        <photProd>Aegis</photProd>
        <resMag>0.577</resMag>
        <selPhot>A</selPhot>
        <sigMag>0.700</sigMag>
        <biasMag>0.739</biasMag>
        <photMod>H</photMod>
        <sigRA>0.070</sigRA>
        <sigDec>0.070</sigDec>
        <sigCorr>0.000</sigCorr>
        <localUse>
          <obs_stat>chi = 0.66 A = 1 M = 1 RMS_F = T T</obs_stat>
        </localUse>
      </optical>
      <optical>
        <provID>2024 YR4</provID>
        <mode>CCD</mode>
        <stn>W74</stn>
        <obsTime>2025-01-30T03:06:38.909Z</obsTime>
        <rmsTime>1.0</rmsTime>
        <ra>119.121829167</ra>
        <dec>12.308205556</dec>
        <astCat>Gaia3</astCat>
        <mag>22.30</mag>
        <band>G</band>
        <photCat>Gaia3</photCat>
        <precTime>1</precTime>
        <precRA>0.001</precRA>
        <precDec>0.01</precDec>
        <notes>K</notes>
        <orbProd>Aegis</orbProd>
        <orbID>Aegis_2024 YR4_#337opt</orbID>
        <resRA>-0.088</resRA>
        <resDec>-0.034</resDec>
        <selAst>A</selAst>
        <sigTime>1.000</sigTime>
        <biasRA>0.000</biasRA>
        <biasDec>0.000</biasDec>
        <biasTime>0.000</biasTime>
        <photProd>Aegis</photProd>
        <resMag>0.276</resMag>
        <selPhot>A</selPhot>
        <sigMag>0.700</sigMag>
        <biasMag>0.739</biasMag>
        <photMod>H</photMod>
        <sigRA>0.050</sigRA>
        <sigDec>0.060</sigDec>
        <sigCorr>0.000</sigCorr>
        <localUse>
          <obs_stat>chi = 1.87 A = 1 M = 1 RMS_F = T T</obs_stat>
        </localUse>
      </optical>
      <optical>
        <provID>2024 YR4</provID>
        <mode>CCD</mode>
        <stn>H21</stn>
        <obsTime>2025-01-30T03:43:45.610Z</obsTime>
        <rmsTime>1.0</rmsTime>
        <ra>119.122458333</ra>
        <dec>12.301555556</dec>
        <astCat>Gaia2</astCat>
        <mag>22.50</mag>
        <band>G</band>
        <photCat>Gaia2</photCat>
        <precTime>1</precTime>
        <precRA>0.01</precRA>
        <precDec>0.1</precDec>
        <notes>K</notes>
        <orbProd>Aegis</orbProd>
        <orbID>Aegis_2024 YR4_#338opt</orbID>
        <resRA>-0.043</resRA>
        <resDec>0.549</resDec>
        <selAst>A</selAst>
        <sigTime>1.000</sigTime>
        <biasRA>0.000</biasRA>
        <biasDec>0.000</biasDec>
        <biasTime>0.000</biasTime>
        <photProd>Aegis</photProd>
        <resMag>-0.152</resMag>
        <selPhot>A</selPhot>
        <sigMag>0.700</sigMag>
        <biasMag>0.114</biasMag>
        <photMod>H</photMod>
        <sigRA>0.600</sigRA>
        <sigDec>0.600</sigDec>
        <sigCorr>0.000</sigCorr>
        <localUse>
          <obs_stat>chi = 0.92 A = 1 M = 1 RMS_F = F F</obs_stat>
        </localUse>
      </optical>
      <optical>
        <provID>2024 YR4</provID>
        <mode>CCD</mode>
        <stn>H21</stn>
        <obsTime>2025-01-30T03:52:23.664Z</obsTime>
        <rmsTime>1.0</rmsTime>
        <ra>119.122291667</ra>
        <dec>12.301944444</dec>
        <astCat>Gaia2</astCat>
        <mag>22.30</mag>
        <band>G</band>
        <photCat>Gaia2</photCat>
        <precTime>1</precTime>
        <precRA>0.01</precRA>
        <precDec>0.1</precDec>
        <notes>K</notes>
        <orbProd>Aegis</orbProd>
        <orbID>Aegis_2024 YR4_#339opt</orbID>
        <resRA>0.150</resRA>
        <resDec>0.287</resDec>
        <selAst>A</selAst>
        <sigTime>1.000</sigTime>
        <biasRA>0.000</biasRA>
        <biasDec>0.000</biasDec>
        <biasTime>0.000</biasTime>
        <photProd>Aegis</photProd>
        <resMag>-0.353</resMag>
        <selPhot>A</selPhot>
        <sigMag>0.700</sigMag>
        <biasMag>0.114</biasMag>
        <photMod>H</photMod>
        <sigRA>0.600</sigRA>
        <sigDec>0.600</sigDec>
        <sigCorr>0.000</sigCorr>
        <localUse>
          <obs_stat>chi = 0.54 A = 1 M = 1 RMS_F = F F</obs_stat>
        </localUse>
      </optical>
      <optical>
        <provID>2024 YR4</provID>
        <mode>CCD</mode>
        <stn>Z23</stn>
        <prog>01</prog>
        <obsTime>2025-01-31T00:56:01.651Z</obsTime>
        <rmsTime>1.0</rmsTime>
        <ra>119.121575000</ra>
        <dec>12.367666667</dec>
        <astCat>Gaia3</astCat>
        <mag>22.50</mag>
        <band>G</band>
        <photCat>Gaia3</photCat>
        <precTime>1</precTime>
        <precRA>0.001</precRA>
        <precDec>0.01</precDec>
        <orbProd>Aegis</orbProd>
        <orbID>Aegis_2024 YR4_#340opt</orbID>
        <resRA>-0.026</resRA>
        <resDec>0.022</resDec>
        <selAst>A</selAst>
        <sigTime>1.000</sigTime>
        <biasRA>0.000</biasRA>
        <biasDec>0.000</biasDec>
        <biasTime>0.000</biasTime>
        <photProd>Aegis</photProd>
        <resMag>0.378</resMag>
        <selPhot>A</selPhot>
        <sigMag>0.700</sigMag>
        <biasMag>0.739</biasMag>
        <photMod>H</photMod>
        <sigRA>0.070</sigRA>
        <sigDec>0.080</sigDec>
        <sigCorr>0.000</sigCorr>
        <localUse>
          <obs_stat>chi = 0.47 A = 1 M = 1 RMS_F = T T</obs_stat>
        </localUse>
      </optical>
      <optical>
        <provID>2024 YR4</provID>
        <mode>CCD</mode>
        <stn>Z23</stn>
        <prog>01</prog>
        <obsTime>2025-01-31T01:14:15.130Z</obsTime>
        <rmsTime>1.0</rmsTime>
        <ra>119.121141667</ra>
        <dec>12.368566667</dec>
        <astCat>Gaia3</astCat>
        <mag>22.50</mag>
        <band>G</band>
        <photCat>Gaia3</photCat>
        <precTime>1</precTime>
        <precRA>0.001</precRA>
        <precDec>0.01</precDec>
        <orbProd>Aegis</orbProd>
        <orbID>Aegis_2024 YR4_#341opt</orbID>
        <resRA>0.069</resRA>
        <resDec>0.025</resDec>
        <selAst>A</selAst>
        <sigTime>1.000</sigTime>
        <biasRA>0.000</biasRA>
        <biasDec>0.000</biasDec>
        <biasTime>0.000</biasTime>
        <photProd>Aegis</photProd>
        <resMag>0.377</resMag>
        <selPhot>A</selPhot>
        <sigMag>0.700</sigMag>
        <biasMag>0.739</biasMag>
        <photMod>H</photMod>
        <sigRA>0.070</sigRA>
        <sigDec>0.080</sigDec>
        <sigCorr>0.000</sigCorr>
        <localUse>
          <obs_stat>chi = 1.04 A = 1 M = 1 RMS_F = T T</obs_stat>
        </localUse>
      </optical>
      <optical>
        <provID>2024 YR4</provID>
        <mode>CCD</mode>
        <stn>Z23</stn>
        <prog>01</prog>
        <obsTime>2025-01-31T01:32:28.608Z</obsTime>
        <rmsTime>1.0</rmsTime>
        <ra>119.120700000</ra>
        <dec>12.369447222</dec>
        <astCat>Gaia3</astCat>
        <mag>22.40</mag>
        <band>G</band>
        <photCat>Gaia3</photCat>
        <precTime>1</precTime>
        <precRA>0.001</precRA>
        <precDec>0.01</precDec>
        <orbProd>Aegis</orbProd>
        <orbID>Aegis_2024 YR4_#342opt</orbID>
        <resRA>0.098</resRA>
        <resDec>-0.010</resDec>
        <selAst>A</selAst>
        <sigTime>1.000</sigTime>
        <biasRA>0.000</biasRA>
        <biasDec>0.000</biasDec>
        <biasTime>0.000</biasTime>
        <photProd>Aegis</photProd>
        <resMag>0.276</resMag>
        <selPhot>A</selPhot>
        <sigMag>0.700</sigMag>
        <biasMag>0.739</biasMag>
        <photMod>H</photMod>
        <sigRA>0.065</sigRA>
        <sigDec>0.070</sigDec>
        <sigCorr>0.000</sigCorr>
        <localUse>
          <obs_stat>chi = 1.52 A = 1 M = 1 RMS_F = T T</obs_stat>
        </localUse>
      </optical>
      <optical>
        <provID>2024 YR4</provID>
        <mode>CCD</mode>
        <stn>W74</stn>
        <obsTime>2025-01-31T01:58:58.368Z</obsTime>
        <rmsTime>1.0</rmsTime>
        <ra>119.126037500</ra>
        <dec>12.377750000</dec>
        <astCat>Gaia3</astCat>
        <mag>22.40</mag>
        <band>G</band>
        <photCat>Gaia3</photCat>
        <precTime>1</precTime>
        <precRA>0.001</precRA>
        <precDec>0.01</precDec>
        <notes>K</notes>
        <orbProd>Aegis</orbProd>
        <orbID>Aegis_2024 YR4_#343opt</orbID>
        <resRA>0.003</resRA>
        <resDec>-0.078</resDec>
        <selAst>A</selAst>
        <sigTime>1.000</sigTime>
        <biasRA>0.000</biasRA>
        <biasDec>0.000</biasDec>
        <biasTime>0.000</biasTime>
        <photProd>Aegis</photProd>
        <resMag>0.274</resMag>
        <selPhot>A</selPhot>
        <sigMag>0.700</sigMag>
        <biasMag>0.739</biasMag>
        <photMod>H</photMod>
        <sigRA>0.080</sigRA>
        <sigDec>0.080</sigDec>
        <sigCorr>0.000</sigCorr>
        <localUse>
          <obs_stat>chi = 0.98 A = 1 M = 1 RMS_F = T T</obs_stat>
        </localUse>
      </optical>
      <optical>
        <provID>2024 YR4</provID>
        <mode>CCD</mode>
        <stn>W74</stn>
        <obsTime>2025-01-31T02:35:52.454Z</obsTime>
        <rmsTime>1.0</rmsTime>
        <ra>119.125200000</ra>
        <dec>12.379725000</dec>
        <astCat>Gaia3</astCat>
        <mag>22.70</mag>
        <band>G</band>
        <photCat>Gaia3</photCat>
        <precTime>1</precTime>
        <precRA>0.001</precRA>
        <precDec>0.01</precDec>
        <notes>K</notes>
        <orbProd>Aegis</orbProd>
        <orbID>Aegis_2024 YR4_#344opt</orbID>
        <resRA>-0.028</resRA>
        <resDec>0.022</resDec>
        <selAst>A</selAst>
        <sigTime>1.000</sigTime>
        <biasRA>0.000</biasRA>
        <biasDec>0.000</biasDec>
        <biasTime>0.000</biasTime>
        <photProd>Aegis</photProd>
        <resMag>0.571</resMag>
        <selPhot>A</selPhot>
        <sigMag>0.700</sigMag>
        <biasMag>0.739</biasMag>
        <photMod>H</photMod>
        <sigRA>0.080</sigRA>
        <sigDec>0.080</sigDec>
        <sigCorr>0.000</sigCorr>
        <localUse>
[truncated: 193,979 more chars]
