# Supplementary material for: The Impact Hazard Assessment for Near-Earth Asteroid 2024 YR4
Source: J Astronaut Sci. 2026 Mar 5;73(2):28. doi: 10.1007/s40295-026-00576-0 (PMC12963224; doi:10.1007/s40295-026-00576-0)
Supplement: Supplementary file 1 [file 40295_2026_576_MOESM1_ESM.zip › 2024yr4.neodys.xml]

No matching header type
