# Supplementary material for: The Impact Hazard Assessment for Near-Earth Asteroid 2024 YR4
Source: J Astronaut Sci. 2026 Mar 5;73(2):28. doi: 10.1007/s40295-026-00576-0 (PMC12963224; doi:10.1007/s40295-026-00576-0)
Supplement: Supplementary file 1 [file 40295_2026_576_MOESM1_ESM.zip › 2024yr4.sentry.xml]

<?xml version='1.0' encoding='UTF-8'?>
<ades version="2022">
  <optical>
    <provID>2024 YR4</provID>
    <mode>UNK</mode>
    <stn>274</stn>
    <sys>ICRF_KM</sys>
    <ctr>399</ctr>
    <pos1>-335005.785</pos1>
    <pos2>-1430760.59</pos2>
    <pos3>-765910.555</pos3>
    <prog>00</prog>
    <obsTime>2025-05-11T21:24:49.02Z</obsTime>
    <ra>142.231267</ra>
    <dec>10.959061</dec>
    <astCat>Gaia3</astCat>
    <ref>~8vP5</ref>
    <subFmt>M92</subFmt>
    <precTime>1</precTime>
    <precRA>0.001</precRA>
    <precDec>0.01</precDec>
    <orbProd>JPL</orbProd>
    <orbID>78</orbID>
    <resRA>0.056</resRA>
    <resDec>0.012</resDec>
    <selAst>A</selAst>
    <sigRA>0.12</sigRA>
    <sigDec>0.07</sigDec>
    <sigTime>1.000</sigTime>
  </optical>
  <optical>
    <provID>2024 YR4</provID>
    <mode>UNK</mode>
    <stn>274</stn>
    <sys>ICRF_KM</sys>
    <ctr>399</ctr>
    <pos1>-1148435.01</pos1>
    <pos2>-403572.939</pos2>
    <pos3>144066.434</pos3>
    <prog>00</prog>
    <obsTime>2025-03-26T10:01:20.99Z</obsTime>
    <ra>127.543408</ra>
    <dec>13.573103</dec>
    <astCat>Gaia3</astCat>
    <mag>25.1</mag>
    <band>H</band>
    <ref>~8nm7</ref>
    <subFmt>M92</subFmt>
    <precTime>1</precTime>
    <precRA>0.001</precRA>
    <precDec>0.01</precDec>
    <orbProd>JPL</orbProd>
    <orbID>78</orbID>
    <resRA>-0.018</resRA>
    <resDec>-0.013</resDec>
    <selAst>A</selAst>
    <sigRA>0.06</sigRA>
    <sigDec>0.05</sigDec>
    <sigTime>1.000</sigTime>
    <resMag>-0.20</resMag>
    <selPhot>A</selPhot>
    <sigMag>1</sigMag>
  </optical>
  <optical>
    <provID>2024 YR4</provID>
    <mode>CCD</mode>
    <stn>309</stn>
    <prog>0F</prog>
    <obsTime>2025-03-23T01:29:22.76Z</obsTime>
    <ra>127.058312</ra>
    <dec>13.670647</dec>
    <astCat>Gaia3</astCat>
    <mag>27.2</mag>
    <band>G</band>
    <ref>~8nm7</ref>
    <subFmt>M92</subFmt>
    <precTime>1</precTime>
    <precRA>0.001</precRA>
    <precDec>0.01</precDec>
    <orbProd>JPL</orbProd>
    <orbID>78</orbID>
    <resRA>-0.031</resRA>
    <resDec>-0.052</resDec>
    <selAst>A</selAst>
    <sigRA>0.08</sigRA>
    <sigDec>0.09</sigDec>
    <sigTime>1.000</sigTime>
    <resMag>0.95</resMag>
    <selPhot>A</selPhot>
    <sigMag>1</sigMag>
  </optical>
  <optical>
    <provID>2024 YR4</provID>
    <mode>CCD</mode>
    <stn>309</stn>
    <prog>0F</prog>
    <obsTime>2025-03-22T01:36:00.29Z</obsTime>
    <ra>126.795429</ra>
    <dec>13.690397</dec>
    <astCat>Gaia3</astCat>
    <mag>26.8</mag>
    <band>G</band>
    <ref>~8nm6</ref>
    <subFmt>M92</subFmt>
    <precTime>1</precTime>
    <precRA>0.001</precRA>
    <precDec>0.01</precDec>
    <orbProd>JPL</orbProd>
    <orbID>78</orbID>
    <resRA>0.002</resRA>
    <resDec>0.047</resDec>
    <selAst>A</selAst>
    <sigRA>0.08</sigRA>
    <sigDec>0.08</sigDec>
    <sigTime>1.000</sigTime>
    <resMag>0.60</resMag>
    <selPhot>A</selPhot>
    <sigMag>1</sigMag>
  </optical>
  <optical>
    <provID>2024 YR4</provID>
    <mode>UNK</mode>
    <stn>274</stn>
    <sys>ICRF_KM</sys>
    <ctr>399</ctr>
    <pos1>-1090054.65</pos1>
    <pos2>415618.150</pos2>
    <pos3>442280.614</pos3>
    <prog>00</prog>
    <obsTime>2025-03-08T22:29:17.06Z</obsTime>
    <ra>123.282446</ra>
    <dec>13.691411</dec>
    <astCat>Gaia3</astCat>
    <mag>23.9</mag>
    <band>H</band>
    <ref>~8nm6</ref>
    <subFmt>M92</subFmt>
    <precTime>1</precTime>
    <precRA>0.001</precRA>
    <precDec>0.01</precDec>
    <orbProd>JPL</orbProd>
    <orbID>78</orbID>
    <resRA>0.001</resRA>
    <resDec>0.011</resDec>
    <selAst>A</selAst>
    <sigRA>0.06</sigRA>
    <sigDec>0.06</sigDec>
    <sigTime>1.000</sigTime>
    <resMag>-0.44</resMag>
    <selPhot>A</selPhot>
    <sigMag>1</sigMag>
  </optical>
  <optical>
    <provID>2024 YR4</provID>
    <mode>UNK</mode>
    <stn>274</stn>
    <sys>ICRF_KM</sys>
    <ctr>399</ctr>
    <pos1>-1090034.07</pos1>
    <pos2>415680.006</pos2>
    <pos3>442296.030</pos3>
    <prog>00</prog>
    <obsTime>2025-03-08T22:27:18.95Z</obsTime>
    <ra>123.282162</ra>
    <dec>13.691400</dec>
    <astCat>Gaia3</astCat>
    <mag>24.0</mag>
    <band>H</band>
    <ref>~8nm6</ref>
    <subFmt>M92</subFmt>
    <precTime>1</precTime>
    <precRA>0.001</precRA>
    <precDec>0.01</precDec>
    <orbProd>JPL</orbProd>
    <orbID>78</orbID>
    <resRA>0.005</resRA>
    <resDec>0.011</resDec>
    <selAst>A</selAst>
    <sigRA>0.06</sigRA>
    <sigDec>0.06</sigDec>
    <sigTime>1.000</sigTime>
    <resMag>-0.34</resMag>
    <selPhot>A</selPhot>
    <sigMag>1</sigMag>
  </optical>
  <optical>
    <provID>2024 YR4</provID>
    <mode>UNK</mode>
    <stn>274</stn>
    <sys>ICRF_KM</sys>
    <ctr>399</ctr>
    <pos1>-1090013.50</pos1>
    <pos2>415741.855</pos2>
    <pos3>442311.442</pos3>
    <prog>00</prog>
    <obsTime>2025-03-08T22:25:20.84Z</obsTime>
    <ra>123.281875</ra>
    <dec>13.691386</dec>
    <astCat>Gaia3</astCat>
    <mag>24.2</mag>
    <band>H</band>
    <ref>~8nm6</ref>
    <subFmt>M92</subFmt>
    <precTime>1</precTime>
    <precRA>0.001</precRA>
    <precDec>0.01</precDec>
    <orbProd>JPL</orbProd>
    <orbID>78</orbID>
    <resRA>-0.005</resRA>
    <resDec>0.001</resDec>
    <selAst>A</selAst>
    <sigRA>0.06</sigRA>
    <sigDec>0.06</sigDec>
    <sigTime>1.000</sigTime>
    <resMag>-0.14</resMag>
    <selPhot>A</selPhot>
    <sigMag>1</sigMag>
  </optical>
  <optical>
    <provID>2024 YR4</provID>
    <mode>UNK</mode>
    <stn>274</stn>
    <sys>ICRF_KM</sys>
    <ctr>399</ctr>
    <pos1>-1089937.13</pos1>
    <pos2>415971.401</pos2>
    <pos3>442368.634</pos3>
    <prog>00</prog>
    <obsTime>2025-03-08T22:18:02.53Z</obsTime>
    <ra>123.280817</ra>
    <dec>13.691350</dec>
    <astCat>Gaia3</astCat>
    <mag>24.2</mag>
    <band>H</band>
    <ref>~8nm6</ref>
    <subFmt>M92</subFmt>
    <precTime>1</precTime>
    <precRA>0.001</precRA>
    <precDec>0.01</precDec>
    <orbProd>JPL</orbProd>
    <orbID>78</orbID>
    <resRA>-0.016</resRA>
    <resDec>0.020</resDec>
    <selAst>A</selAst>
    <sigRA>0.07</sigRA>
    <sigDec>0.07</sigDec>
    <sigTime>1.000</sigTime>
    <resMag>-0.14</resMag>
    <selPhot>A</selPhot>
    <sigMag>1</sigMag>
  </optical>
  <optical>
    <provID>2024 YR4</provID>
    <mode>UNK</mode>
    <stn>274</stn>
    <sys>ICRF_KM</sys>
    <ctr>399</ctr>
    <pos1>-1089916.54</pos1>
    <pos2>416033.243</pos2>
    <pos3>442384.039</pos3>
    <prog>00</prog>
    <obsTime>2025-03-08T22:16:04.43Z</obsTime>
    <ra>123.280538</ra>
    <dec>13.691336</dec>
    <astCat>Gaia3</astCat>
    <mag>24.4</mag>
    <band>H</band>
    <ref>~8nm6</ref>
    <subFmt>M92</subFmt>
    <precTime>1</precTime>
    <precRA>0.001</precRA>
    <precDec>0.01</precDec>
    <orbProd>JPL</orbProd>
    <orbID>78</orbID>
    <resRA>0.003</resRA>
    <resDec>0.010</resDec>
    <selAst>A</selAst>
    <sigRA>0.07</sigRA>
    <sigDec>0.07</sigDec>
    <sigTime>1.000</sigTime>
    <resMag>0.06</resMag>
    <selPhot>A</selPhot>
    <sigMag>1</sigMag>
  </optical>
  <optical>
    <provID>2024 YR4</provID>
    <mode>UNK</mode>
    <stn>274</stn>
    <sys>ICRF_KM</sys>
    <ctr>399</ctr>
    <pos1>-1089847.19</pos1>
    <pos2>416241.594</pos2>
    <pos3>442435.931</pos3>
    <prog>00</prog>
    <obsTime>2025-03-08T22:09:26.47Z</obsTime>
    <ra>123.279575</ra>
    <dec>13.691294</dec>
    <astCat>Gaia3</astCat>
    <mag>23.8</mag>
    <band>H</band>
    <ref>~8nm6</ref>
    <subFmt>M92</subFmt>
    <precTime>1</precTime>
    <precRA>0.001</precRA>
    <precDec>0.01</precDec>
    <orbProd>JPL</orbProd>
    <orbID>78</orbID>
    <resRA>-0.012</resRA>
    <resDec>-0.004</resDec>
    <selAst>A</selAst>
    <sigRA>0.09</sigRA>
    <sigDec>0.07</sigDec>
    <sigTime>1.000</sigTime>
    <resMag>-0.54</resMag>
    <selPhot>A</selPhot>
    <sigMag>1</sigMag>
  </optical>
  <optical>
    <provID>2024 YR4</provID>
    <mode>UNK</mode>
    <stn>274</stn>
    <sys>ICRF_KM</sys>
    <ctr>399</ctr>
    <pos1>-1089806.00</pos1>
    <pos2>416365.270</pos2>
    <pos3>442466.727</pos3>
    <prog>00</prog>
    <obsTime>2025-03-08T22:05:30.25Z</obsTime>
    <ra>123.279012</ra>
    <dec>13.691278</dec>
    <astCat>Gaia3</astCat>
    <mag>24.1</mag>
    <band>H</band>
    <ref>~8nm6</ref>
    <subFmt>M92</subFmt>
    <precTime>1</precTime>
    <precRA>0.001</precRA>
    <precDec>0.01</precDec>
    <orbProd>JPL</orbProd>
    <orbID>78</orbID>
    <resRA>0.009</resRA>
    <resDec>0.016</resDec>
    <selAst>A</selAst>
    <sigRA>0.06</sigRA>
    <sigDec>0.06</sigDec>
    <sigTime>1.000</sigTime>
    <resMag>-0.24</resMag>
    <selPhot>A</selPhot>
    <sigMag>1</sigMag>
  </optical>
  <optical>
    <provID>2024 YR4</provID>
    <mode>UNK</mode>
    <stn>274</stn>
    <sys>ICRF_KM</sys>
    <ctr>399</ctr>
    <pos1>-1089757.20</pos1>
    <pos2>416511.766</pos2>
    <pos3>442503.199</pos3>
    <prog>00</prog>
    <obsTime>2025-03-08T22:00:50.49Z</obsTime>
    <ra>123.278333</ra>
    <dec>13.691247</dec>
    <astCat>Gaia3</astCat>
    <mag>24.1</mag>
    <band>H</band>
    <ref>~8nm6</ref>
    <subFmt>M92</subFmt>
    <precTime>1</precTime>
    <precRA>0.001</precRA>
    <precDec>0.01</precDec>
    <orbProd>JPL</orbProd>
    <orbID>78</orbID>
    <resRA>-0.010</resRA>
    <resDec>0.001</resDec>
    <selAst>A</selAst>
    <sigRA>0.06</sigRA>
    <sigDec>0.06</sigDec>
    <sigTime>1.000</sigTime>
    <resMag>-0.24</resMag>
    <selPhot>A</selPhot>
    <sigMag>1</sigMag>
  </optical>
  <optical>
    <provID>2024 YR4</provID>
    <mode>UNK</mode>
    <stn>274</stn>
    <sys>ICRF_KM</sys>
    <ctr>399</ctr>
    <pos1>-1089736.60</pos1>
    <pos2>416573.595</pos2>
    <pos3>442518.591</pos3>
    <prog>00</prog>
    <obsTime>2025-03-08T21:58:52.38Z</obsTime>
    <ra>123.278054</ra>
    <dec>13.691233</dec>
    <astCat>Gaia3</astCat>
    <mag>24.2</mag>
    <band>H</band>
    <ref>~8nm6</ref>
    <subFmt>M92</subFmt>
    <precTime>1</precTime>
    <precRA>0.001</precRA>
    <precDec>0.01</precDec>
    <orbProd>JPL</orbProd>
    <orbID>78</orbID>
    <resRA>0.008</resRA>
    <resDec>-0.008</resDec>
    <selAst>A</selAst>
    <sigRA>0.06</sigRA>
    <sigDec>0.06</sigDec>
    <sigTime>1.000</sigTime>
    <resMag>-0.14</resMag>
    <selPhot>A</selPhot>
    <sigMag>1</sigMag>
  </optical>
  <optical>
    <provID>2024 YR4</provID>
    <mode>UNK</mode>
    <stn>274</stn>
    <sys>ICRF_KM</sys>
    <ctr>399</ctr>
    <pos1>-1089716.00</pos1>
    <pos2>416635.428</pos2>
    <pos3>442533.982</pos3>
    <prog>00</prog>
    <obsTime>2025-03-08T21:56:54.27Z</obsTime>
    <ra>123.277771</ra>
    <dec>13.691222</dec>
    <astCat>Gaia3</astCat>
    <mag>24.3</mag>
    <band>H</band>
    <ref>~8nm6</ref>
    <subFmt>M92</subFmt>
    <precTime>1</precTime>
    <precRA>0.001</precRA>
    <precDec>0.01</precDec>
    <orbProd>JPL</orbProd>
    <orbID>78</orbID>
    <resRA>0.011</resRA>
    <resDec>-0.008</resDec>
    <selAst>A</selAst>
    <sigRA>0.06</sigRA>
    <sigDec>0.06</sigDec>
    <sigTime>1.000</sigTime>
    <resMag>-0.04</resMag>
    <selPhot>A</selPhot>
    <sigMag>1</sigMag>
  </optical>
  <optical>
    <provID>2024 YR4</provID>
    <mode>CCD</mode>
    <stn>T15</stn>
    <prog>04</prog>
    <obsTime>2025-03-06T10:03:21.60Z</obsTime>
    <ra>123.081446</ra>
    <dec>13.773572</dec>
    <astCat>Gaia3</astCat>
    <mag>25.2</mag>
    <band>G</band>
    <ref>~8kwW</ref>
    <subFmt>M92</subFmt>
    <precTime>1</precTime>
    <precRA>0.001</precRA>
    <precDec>0.01</precDec>
    <orbProd>JPL</orbProd>
    <orbID>78</orbID>
    <resRA>0.024</resRA>
    <resDec>-0.105</resDec>
    <selAst>A</selAst>
    <sigRA>0.1</sigRA>
    <sigDec>0.1</sigDec>
    <sigTime>1.000</sigTime>
    <resMag>-0.12</resMag>
    <selPhot>A</selPhot>
    <sigMag>1</sigMag>
  </optical>
  <optical>
    <provID>2024 YR4</provID>
    <mode>CCD</mode>
    <stn>T15</stn>
    <prog>04</prog>
    <obsTime>2025-03-06T09:40:43.31Z</obsTime>
    <ra>123.078425</ra>
    <dec>13.773500</dec>
    <astCat>Gaia3</astCat>
    <mag>25.6</mag>
    <band>G</band>
    <ref>~8kwW</ref>
    <subFmt>M92</subFmt>
    <precTime>1</precTime>
    <precRA>0.001</precRA>
    <precDec>0.01</precDec>
    <orbProd>JPL</orbProd>
    <orbID>78</orbID>
    <resRA>-0.013</resRA>
    <resDec>-0.014</resDec>
    <selAst>A</selAst>
    <sigRA>0.1</sigRA>
    <sigDec>0.1</sigDec>
    <sigTime>1.000</sigTime>
    <resMag>0.28</resMag>
    <selPhot>A</selPhot>
    <sigMag>1</sigMag>
  </optical>
  <optical>
    <provID>2024 YR4</provID>
    <mode>CCD</mode>
    <stn>T12</stn>
    <prog>00</prog>
    <obsTime>2025-03-01T07:12:45.36Z</obsTime>
    <ra>122.079763</ra>
    <dec>13.704242</dec>
    <astCat>Gaia2</astCat>
    <mag>25.69</mag>
    <band>G</band>
    <ref>~8kwW</ref>
    <subFmt>M92</subFmt>
    <precTime>1</precTime>
    <precRA>0.001</precRA>
    <precDec>0.01</precDec>
    <orbProd>JPL</orbProd>
    <orbID>78</orbID>
    <resRA>-0.028</resRA>
    <resDec>0.038</resDec>
    <selAst>A</selAst>
    <sigRA>0.06</sigRA>
    <sigDec>0.06</sigDec>
    <sigTime>1.000</sigTime>
    <resMag>0.70</resMag>
    <selPhot>A</selPhot>
    <sigMag>1</sigMag>
  </optical>
  <optical>
    <provID>2024 YR4</provID>
    <mode>CCD</mode>
    <stn>H01</stn>
    <obsTime>2025-03-01T06:17:51.19Z</obsTime>
    <ra>122.070867</ra>
    <dec>13.702586</dec>
    <astCat>Gaia3</astCat>
    <mag>25.5</mag>
    <band>G</band>
    <ref>~8ioT</ref>
    <subFmt>M92</subFmt>
    <precTime>1</precTime>
    <precRA>0.001</precRA>
    <precDec>0.01</precDec>
    <notes>K</notes>
    <orbProd>JPL</orbProd>
    <orbID>78</orbID>
    <resRA>-0.077</resRA>
    <resDec>-0.123</resDec>
    <selAst>A</selAst>
    <sigRA>0.3</sigRA>
    <sigDec>0.3</sigDec>
    <sigTime>1.000</sigTime>
    <resMag>0.52</resMag>
    <selPhot>A</selPhot>
    <sigMag>1</sigMag>
  </optical>
  <optical>
    <provID>2024 YR4</provID>
    <mode>CCD</mode>
    <stn>H01</stn>
    <obsTime>2025-02-28T06:15:08.93Z</obsTime>
    <ra>121.889313</ra>
    <dec>13.683100</dec>
    <astCat>Gaia3</astCat>
    <mag>25.1</mag>
    <band>G</band>
    <ref>~8ioT</ref>
    <subFmt>M92</subFmt>
    <precTime>1</precTime>
    <precRA>0.001</precRA>
    <precDec>0.01</precDec>
    <notes>K</notes>
    <orbProd>JPL</orbProd>
    <orbID>78</orbID>
    <resRA>0.216</resRA>
    <resDec>0.056</resDec>
    <selAst>A</selAst>
    <sigRA>0.25</sigRA>
    <sigDec>0.25</sigDec>
    <sigTime>1.000</sigTime>
    <resMag>0.18</resMag>
    <selPhot>A</selPhot>
    <sigMag>1</sigMag>
  </optical>
  <optical>
    <provID>2024 YR4</provID>
    <mode>CCD</mode>
    <stn>T16</stn>
    <obsTime>2025-02-26T11:18:40.3Z</obsTime>
    <ra>121.575792</ra>
    <dec>13.644122</dec>
    <astCat>Gaia2</astCat>
    <mag>24.5</mag>
    <band>G</band>
    <ref>~8nKz</ref>
    <subFmt>M92</subFmt>
    <precTime>10</precTime>
    <precRA>0.001</precRA>
    <precDec>0.01</precDec>
    <notes>K</notes>
    <orbProd>JPL</orbProd>
    <orbID>78</orbID>
    <resRA>0.030</resRA>
    <resDec>-0.005</resDec>
    <selAst>A</selAst>
    <sigRA>0.1</sigRA>
    <sigDec>0.1</sigDec>
    <sigTime>1.000</sigTime>
    <resMag>-0.29</resMag>
    <selPhot>A</selPhot>
    <sigMag>1</sigMag>
  </optical>
  <optical>
    <provID>2024 YR4</provID>
    <mode>CCD</mode>
    <stn>T16</stn>
    <obsTime>2025-02-26T11:03:07.2Z</obsTime>
    <ra>121.574117</ra>
    <dec>13.643922</dec>
    <astCat>Gaia2</astCat>
    <mag>24.4</mag>
    <band>G</band>
    <ref>~8nKz</ref>
    <subFmt>M92</subFmt>
    <precTime>10</precTime>
    <precRA>0.001</precRA>
    <precDec>0.01</precDec>
    <notes>K</notes>
    <orbProd>JPL</orbProd>
    <orbID>78</orbID>
    <resRA>-0.012</resRA>
    <resDec>0.051</resDec>
    <selAst>A</selAst>
    <sigRA>0.1</sigRA>
    <sigDec>0.1</sigDec>
    <sigTime>1.000</sigTime>
    <resMag>-0.39</resMag>
    <selPhot>A</selPhot>
    <sigMag>1</sigMag>
  </optical>
  <optical>
    <provID>2024 YR4</provID>
    <mode>CCD</mode>
    <stn>T16</stn>
    <obsTime>2025-02-26T10:47:52.2Z</obsTime>
    <ra>121.572492</ra>
    <dec>13.643714</dec>
    <astCat>Gaia2</astCat>
    <mag>24.6</mag>
    <band>G</band>
    <ref>~8nKz</ref>
    <subFmt>M92</subFmt>
    <precTime>10</precTime>
    <precRA>0.001</precRA>
    <precDec>0.01</precDec>
    <notes>K</notes>
    <orbProd>JPL</orbProd>
    <orbID>78</orbID>
    <resRA>-0.034</resRA>
    <resDec>0.072</resDec>
    <selAst>A</selAst>
    <sigRA>0.1</sigRA>
    <sigDec>0.1</sigDec>
    <sigTime>1.000</sigTime>
    <resMag>-0.19</resMag>
    <selPhot>A</selPhot>
    <sigMag>1</sigMag>
  </optical>
  <optical>
    <provID>2024 YR4</provID>
    <mode>CCD</mode>
    <stn>H01</stn>
    <obsTime>2025-02-26T04:05:01.56Z</obsTime>
    <ra>121.528321</ra>
    <dec>13.636258</dec>
    <astCat>Gaia3</astCat>
    <mag>24.9</mag>
    <band>G</band>
    <ref>~8ioT</ref>
    <subFmt>M92</subFmt>
    <precTime>1</precTime>
    <precRA>0.001</precRA>
    <precDec>0.01</precDec>
    <notes>K</notes>
    <orbProd>JPL</orbProd>
    <orbID>78</orbID>
    <resRA>0.033</resRA>
    <resDec>0.091</resDec>
    <selAst>A</selAst>
    <sigRA>0.15</sigRA>
    <sigDec>0.15</sigDec>
    <sigTime>1.000</sigTime>
    <resMag>0.13</resMag>
    <selPhot>A</selPhot>
    <sigMag>1</sigMag>
  </optical>
  <optical>
    <provID>2024 YR4</provID>
    <mode>CCD</mode>
    <stn>H01</stn>
    <obsTime>2025-02-26T03:02:50.81Z</obsTime>
    <ra>121.521904</ra>
    <dec>13.635083</dec>
    <astCat>Gaia3</astCat>
    <mag>24.6</mag>
    <band>G</band>
    <ref>~8ioT</ref>
    <subFmt>M92</subFmt>
    <precTime>1</precTime>
    <precRA>0.001</precRA>
    <precDec>0.01</precDec>
    <notes>K</notes>
    <orbProd>JPL</orbProd>
    <orbID>78</orbID>
    <resRA>0.057</resRA>
    <resDec>-0.105</resDec>
    <selAst>A</selAst>
    <sigRA>0.15</sigRA>
    <sigDec>0.15</sigDec>
    <sigTime>1.000</sigTime>
    <resMag>-0.17</resMag>
    <selPhot>A</selPhot>
    <sigMag>1</sigMag>
  </optical>
  <optical>
    <provID>2024 YR4</provID>
    <mode>CCD</mode>
    <stn>H01</stn>
    <obsTime>2025-02-25T04:24:41.79Z</obsTime>
    <ra>121.364712</ra>
    <dec>13.611253</dec>
    <astCat>Gaia3</astCat>
    <mag>24.4</mag>
    <band>G</band>
    <ref>~8ioT</ref>
    <subFmt>M92</subFmt>
    <precTime>1</precTime>
    <precRA>0.001</precRA>
    <precDec>0.01</precDec>
    <notes>K</notes>
    <orbProd>JPL</orbProd>
    <orbID>78</orbID>
    <resRA>0.053</resRA>
    <resDec>-0.022</resDec>
    <selAst>A</selAst>
    <sigRA>0.15</sigRA>
    <sigDec>0.15</sigDec>
    <sigTime>1.000</sigTime>
    <resMag>-0.30</resMag>
    <selPhot>A</selPhot>
    <sigMag>1</sigMag>
  </optical>
  <optical>
    <provID>2024 YR4</provID>
    <mode>CCD</mode>
    <stn>H01</stn>
    <obsTime>2025-02-25T03:14:13.29Z</obsTime>
    <ra>121.357663</ra>
    <dec>13.609883</dec>
    <astCat>Gaia3</astCat>
    <mag>24.6</mag>
    <band>G</band>
    <ref>~8ioT</ref>
    <subFmt>M92</subFmt>
    <precTime>1</precTime>
    <precRA>0.001</precRA>
    <precDec>0.01</precDec>
    <notes>K</notes>
    <orbProd>JPL</orbProd>
    <orbID>78</orbID>
    <resRA>-0.147</resRA>
    <resDec>-0.091</resDec>
    <selAst>A</selAst>
    <sigRA>0.15</sigRA>
    <sigDec>0.15</sigDec>
    <sigTime>1.000</sigTime>
    <resMag>-0.10</resMag>
    <selPhot>A</selPhot>
    <sigMag>1</sigMag>
  </optical>
  <optical>
    <provID>2024 YR4</provID>
    <mode>CCD</mode>
    <stn>H01</stn>
    <obsTime>2025-02-24T05:01:09.96Z</obsTime>
    <ra>121.207771</ra>
    <dec>13.584758</dec>
    <astCat>Gaia3</astCat>
    <mag>24.8</mag>
    <band>G</band>
    <ref>~8ioT</ref>
    <subFmt>M92</subFmt>
    <precTime>1</precTime>
    <precRA>0.001</precRA>
    <precDec>0.01</precDec>
    <notes>K</notes>
    <orbProd>JPL</orbProd>
    <orbID>78</orbID>
    <resRA>0.082</resRA>
    <resDec>-0.119</resDec>
    <selAst>A</selAst>
    <sigRA>0.15</sigRA>
    <sigDec>0.15</sigDec>
    <sigTime>1.000</sigTime>
    <resMag>0.17</resMag>
    <selPhot>A</selPhot>
    <sigMag>1</sigMag>
  </optical>
  <optical>
    <provID>2024 YR4</provID>
    <mode>CCD</mode>
    <stn>H01</stn>
    <obsTime>2025-02-24T04:09:29.23Z</obsTime>
    <ra>121.202821</ra>
    <dec>13.583750</dec>
    <astCat>Gaia3</astCat>
    <mag>24.9</mag>
    <band>G</band>
    <ref>~8ioT</ref>
    <subFmt>M92</subFmt>
    <precTime>1</precTime>
    <precRA>0.001</precRA>
    <precDec>0.01</precDec>
    <notes>K</notes>
    <orbProd>JPL</orbProd>
    <orbID>78</orbID>
    <resRA>-0.087</resRA>
    <resDec>-0.063</resDec>
    <selAst>A</selAst>
    <sigRA>0.15</sigRA>
    <sigDec>0.15</sigDec>
    <sigTime>1.000</sigTime>
    <resMag>0.27</resMag>
    <selPhot>A</selPhot>
    <sigMag>1</sigMag>
  </optical>
  <optical>
    <provID>2024 YR4</provID>
    <mode>CCD</mode>
    <stn>Z23</stn>
    <prog>01</prog>
    <obsTime>2025-02-23T23:45:33.67Z</obsTime>
    <ra>121.172608</ra>
    <dec>13.578989</dec>
    <astCat>Gaia3</astCat>
    <mag>24.6</mag>
    <band>G</band>
    <ref>~8ioT</ref>
    <subFmt>M92</subFmt>
    <precTime>1</precTime>
    <precRA>0.001</precRA>
    <precDec>0.01</precDec>
    <orbProd>JPL</orbProd>
    <orbID>78</orbID>
    <resRA>-0.002</resRA>
    <resDec>0.231</resDec>
    <selAst>A</selAst>
    <sigRA>0.2</sigRA>
    <sigDec>0.2</sigDec>
    <sigTime>1.000</sigTime>
    <resMag>-0.02</resMag>
    <selPhot>A</selPhot>
    <sigMag>1</sigMag>
  </optical>
  <optical>
    <provID>2024 YR4</provID>
    <mode>CCD</mode>
    <stn>T14</stn>
    <prog>00</prog>
    <obsTime>2025-02-23T09:20:05.97Z</obsTime>
    <ra>121.078900</ra>
    <dec>13.562075</dec>
    <astCat>Gaia2</astCat>
    <mag>24.62</mag>
    <band>G</band>
    <ref>~8ioT</ref>
    <subFmt>M92</subFmt>
    <precTime>1</precTime>
    <precRA>0.001</precRA>
    <precDec>0.01</precDec>
    <orbProd>JPL</orbProd>
    <orbID>78</orbID>
    <resRA>0.016</resRA>
    <resDec>0.006</resDec>
    <selAst>A</selAst>
    <sigRA>0.07</sigRA>
    <sigDec>0.07</sigDec>
    <sigTime>1.000</sigTime>
    <resMag>0.05</resMag>
    <selPhot>A</selPhot>
    <sigMag>1</sigMag>
  </optical>
  <optical>
    <provID>2024 YR4</provID>
    <mode>CCD</mode>
    <stn>T14</stn>
    <prog>00</prog>
    <obsTime>2025-02-23T09:10:20.35Z</obsTime>
    <ra>121.078025</ra>
    <dec>13.561889</dec>
    <astCat>Gaia2</astCat>
    <mag>24.58</mag>
    <band>G</band>
    <ref>~8ioT</ref>
    <subFmt>M92</subFmt>
    <precTime>1</precTime>
    <precRA>0.001</precRA>
    <precDec>0.01</precDec>
    <orbProd>JPL</orbProd>
    <orbID>78</orbID>
    <resRA>0.032</resRA>
    <resDec>0.020</resDec>
    <selAst>A</selAst>
    <sigRA>0.07</sigRA>
    <sigDec>0.07</sigDec>
    <sigTime>1.000</sigTime>
    <resMag>0.01</resMag>
    <selPhot>A</selPhot>
    <sigMag>1</sigMag>
  </optical>
  <optical>
    <provID>2024 YR4</provID>
    <mode>CCD</mode>
    <stn>T14</stn>
    <prog>00</prog>
    <obsTime>2025-02-23T09:00:35.94Z</obsTime>
    <ra>121.077146</ra>
    <dec>13.561694</dec>
    <astCat>Gaia2</astCat>
    <mag>24.48</mag>
    <band>G</band>
    <ref>~8ioT</ref>
    <subFmt>M92</subFmt>
    <precTime>1</precTime>
    <precRA>0.001</precRA>
    <precDec>0.01</precDec>
    <orbProd>JPL</orbProd>
    <orbID>78</orbID>
    <resRA>0.020</resRA>
    <resDec>0.008</resDec>
    <selAst>A</selAst>
    <sigRA>0.06</sigRA>
    <sigDec>0.06</sigDec>
    <sigTime>1.000</sigTime>
    <resMag>-0.09</resMag>
    <selPhot>A</selPhot>
    <sigMag>1</sigMag>
  </optical>
  <optical>
    <provID>2024 YR4</provID>
    <mode>CCD</mode>
    <stn>T14</stn>
    <prog>00</prog>
    <obsTime>2025-02-23T08:50:50.67Z</obsTime>
    <ra>121.076254</ra>
    <dec>13.561511</dec>
    <astCat>Gaia2</astCat>
    <mag>24.60</mag>
    <band>G</band>
    <ref>~8ioT</ref>
    <subFmt>M92</subFmt>
    <precTime>1</precTime>
    <precRA>0.001</precRA>
    <precDec>0.01</precDec>
    <orbProd>JPL</orbProd>
    <orbID>78</orbID>
    <resRA>-0.038</resRA>
    <resDec>0.044</resDec>
    <selAst>A</selAst>
    <sigRA>0.07</sigRA>
    <sigDec>0.07</sigDec>
    <sigTime>1.000</sigTime>
    <resMag>0.03</resMag>
    <selPhot>A</selPhot>
    <sigMag>1</sigMag>
  </optical>
  <optical>
    <provID>2024 YR4</provID>
    <mode>CCD</mode>
    <stn>675</stn>
    <prog>0Z</prog>
    <obsTime>2025-02-23T07:19:40.51Z</obsTime>
    <ra>121.065725</ra>
    <dec>13.558592</dec>
    <astCat>Gaia3</astCat>
    <mag>24.0</mag>
    <band>G</band>
    <ref>~8ioT</ref>
    <subFmt>M92</subFmt>
    <precTime>1</precTime>
    <precRA>0.001</precRA>
    <precDec>0.01</precDec>
    <orbProd>JPL</orbProd>
    <orbID>78</orbID>
    <resRA>0.037</resRA>
    <resDec>-0.131</resDec>
    <selAst>A</selAst>
    <sigRA>0.12</sigRA>
    <sigDec>0.13</sigDec>
    <sigTime>1.000</sigTime>
    <resMag>-0.57</resMag>
    <selPhot>A</selPhot>
    <sigMag>1</sigMag>
  </optical>
  <optical>
    <provID>2024 YR4</provID>
    <mode>CCD</mode>
    <stn>H01</stn>
    <obsTime>2025-02-23T06:07:21.16Z</obsTime>
    <ra>121.058513</ra>
    <dec>13.557125</dec>
    <astCat>Gaia3</astCat>
    <mag>24.2</mag>
    <band>G</band>
    <ref>~8ioT</ref>
    <subFmt>M92</subFmt>
    <precTime>1</precTime>
    <precRA>0.001</precRA>
    <precDec>0.01</precDec>
    <notes>K</notes>
    <orbProd>JPL</orbProd>
    <orbID>78</orbID>
    <resRA>-0.012</resRA>
    <resDec>-0.026</resDec>
    <selAst>A</selAst>
    <sigRA>0.15</sigRA>
    <sigDec>0.15</sigDec>
    <sigTime>1.000</sigTime>
    <resMag>-0.36</resMag>
    <selPhot>A</selPhot>
    <sigMag>1</sigMag>
  </optical>
  <optical>
    <provID>2024 YR4</provID>
    <mode>CCD</mode>
    <stn>G37</stn>
    <prog>02</prog>
    <obsTime>2025-02-23T05:14:10.84Z</obsTime>
    <ra>121.053904</ra>
    <dec>13.555964</dec>
    <astCat>Gaia2</astCat>
    <mag>25.83</mag>
    <band>G</band>
    <ref>~8ioT</ref>
    <subFmt>M92</subFmt>
    <precTime>1</precTime>
    <precRA>0.001</precRA>
    <precDec>0.01</precDec>
    <orbProd>JPL</orbProd>
    <orbID>78</orbID>
    <resRA>-0.071</resRA>
    <resDec>-0.181</resDec>
    <selAst>A</selAst>
    <sigRA>0.2</sigRA>
    <sigDec>0.2</sigDec>
    <sigTime>1.000</sigTime>
    <resMag>1.27</resMag>
    <selPhot>A</selPhot>
    <sigMag>1</sigMag>
  </optical>
  <optical>
    <provID>2024 YR4</provID>
    <mode>CCD</mode>
    <stn>H01</stn>
    <obsTime>2025-02-23T04:55:29.97Z</obsTime>
    <ra>121.051971</ra>
    <dec>13.555692</dec>
    <astCat>Gaia3</astCat>
    <mag>24.1</mag>
    <band>G</band>
    <ref>~8ioT</ref>
    <subFmt>M92</subFmt>
    <precTime>1</precTime>
    <precRA>0.001</precRA>
    <precDec>0.01</precDec>
    <notes>K</notes>
    <orbProd>JPL</orbProd>
    <orbID>78</orbID>
    <resRA>-0.002</resRA>
    <resDec>0.057</resDec>
    <selAst>A</selAst>
    <sigRA>0.15</sigRA>
    <sigDec>0.15</sigDec>
    <sigTime>1.000</sigTime>
    <resMag>-0.46</resMag>
    <selPhot>A</selPhot>
    <sigMag>1</sigMag>
  </optical>
  <optical>
    <provID>2024 YR4</provID>
    <mode>CCD</mode>
    <stn>G37</stn>
    <prog>02</prog>
    <obsTime>2025-02-23T04:54:46.25Z</obsTime>
    <ra>121.052129</ra>
    <dec>13.555639</dec>
    <astCat>Gaia2</astCat>
    <mag>25.10</mag>
    <band>G</band>
    <ref>~8ioT</ref>
    <subFmt>M92</subFmt>
    <precTime>1</precTime>
    <precRA>0.001</precRA>
    <precDec>0.01</precDec>
    <orbProd>JPL</orbProd>
    <orbID>78</orbID>
    <resRA>-0.103</resRA>
    <resDec>0.113</resDec>
    <selAst>A</selAst>
    <sigRA>0.2</sigRA>
    <sigDec>0.2</sigDec>
    <sigTime>1.000</sigTime>
    <resMag>0.54</resMag>
    <selPhot>A</selPhot>
    <sigMag>1</sigMag>
  </optical>
  <optical>
    <provID>2024 YR4</provID>
    <mode>CCD</mode>
    <stn>H01</stn>
    <obsTime>2025-02-23T03:32:16.57Z</obsTime>
    <ra>121.044425</ra>
    <dec>13.553850</dec>
    <astCat>Gaia3</astCat>
    <mag>24.4</mag>
    <band>G</band>
    <ref>~8ioT</ref>
    <subFmt>M92</subFmt>
    <precTime>1</precTime>
    <precRA>0.001</precRA>
    <precDec>0.01</precDec>
    <notes>K</notes>
    <orbProd>JPL</orbProd>
    <orbID>78</orbID>
    <resRA>0.108</resRA>
    <resDec>-0.133</resDec>
    <selAst>A</selAst>
    <sigRA>0.15</sigRA>
    <sigDec>0.15</sigDec>
    <sigTime>1.000</sigTime>
    <resMag>-0.15</resMag>
    <selPhot>A</selPhot>
    <sigMag>1</sigMag>
  </optical>
  <optical>
    <provID>2024 YR4</provID>
    <mode>CCD</mode>
    <stn>I11</stn>
    <prog>09</prog>
    <obsTime>2025-02-23T02:49:50.10Z</obsTime>
    <ra>121.038383</ra>
    <dec>13.557286</dec>
    <astCat>Gaia2</astCat>
    <mag>24.7</mag>
    <band>G</band>
    <ref>~8ioT</ref>
    <subFmt>M92</subFmt>
    <precTime>1</precTime>
    <precRA>0.001</precRA>
    <precDec>0.01</precDec>
    <orbProd>JPL</orbProd>
    <orbID>78</orbID>
    <resRA>0.107</resRA>
    <resDec>0.018</resDec>
    <selAst>A</selAst>
    <sigRA>0.14</sigRA>
    <sigDec>0.12</sigDec>
    <sigTime>1.000</sigTime>
    <resMag>0.15</resMag>
    <selPhot>A</selPhot>
    <sigMag>1</sigMag>
  </optical>
  <optical>
    <provID>2024 YR4</provID>
    <mode>CCD</mode>
    <stn>I11</stn>
    <prog>09</prog>
    <obsTime>2025-02-23T02:24:40.09Z</obsTime>
    <ra>121.036096</ra>
    <dec>13.556753</dec>
    <astCat>Gaia2</astCat>
    <mag>24.8</mag>
    <band>G</band>
    <ref>~8ioT</ref>
    <subFmt>M92</subFmt>
    <precTime>1</precTime>
    <precRA>0.001</precRA>
    <precDec>0.01</precDec>
    <orbProd>JPL</orbProd>
    <orbID>78</orbID>
    <resRA>0.008</resRA>
    <resDec>-0.019</resDec>
    <selAst>A</selAst>
    <sigRA>0.16</sigRA>
    <sigDec>0.14</sigDec>
    <sigTime>1.000</sigTime>
    <resMag>0.25</resMag>
    <selPhot>A</selPhot>
    <sigMag>1</sigMag>
  </optical>
  <optical>
    <provID>2024 YR4</provID>
    <mode>CCD</mode>
    <stn>T14</stn>
    <prog>00</prog>
    <obsTime>2025-02-22T11:04:33.17Z</obsTime>
    <ra>120.937187</ra>
    <dec>13.533642</dec>
    <astCat>Gaia2</astCat>
    <mag>24.78</mag>
    <band>G</band>
    <ref>~8ioT</ref>
    <subFmt>M92</subFmt>
    <precTime>1</precTime>
    <precRA>0.001</precRA>
    <precDec>0.01</precDec>
    <orbProd>JPL</orbProd>
    <orbID>78</orbID>
    <resRA>0.025</resRA>
    <resDec>-0.037</resDec>
    <selAst>A</selAst>
    <sigRA>0.08</sigRA>
    <sigDec>0.08</sigDec>
    <sigTime>1.000</sigTime>
    <resMag>0.28</resMag>
    <selPhot>A</selPhot>
    <sigMag>1</sigMag>
  </optical>
  <optical>
    <provID>2024 YR4</provID>
    <mode>CCD</mode>
    <stn>T14</stn>
    <prog>00</prog>
    <obsTime>2025-02-22T10:54:12.04Z</obsTime>
    <ra>120.936250</ra>
    <dec>13.533458</dec>
    <astCat>Gaia2</astCat>
    <mag>24.62</mag>
    <band>G</band>
    <ref>~8ioT</ref>
    <subFmt>M92</subFmt>
    <precTime>1</precTime>
    <precRA>0.001</precRA>
    <precDec>0.01</precDec>
    <orbProd>JPL</orbProd>
    <orbID>78</orbID>
    <resRA>0.002</resRA>
    <resDec>0.015</resDec>
    <selAst>A</selAst>
    <sigRA>0.08</sigRA>
    <sigDec>0.08</sigDec>
    <sigTime>1.000</sigTime>
    <resMag>0.12</resMag>
    <selPhot>A</selPhot>
    <sigMag>1</sigMag>
  </optical>
  <optical>
    <provID>2024 YR4</provID>
    <mode>CCD</mode>
    <stn>H01</stn>
    <obsTime>2025-02-22T05:37:56.09Z</obsTime>
    <ra>120.905796</ra>
    <dec>13.525747</dec>
    <astCat>Gaia3</astCat>
    <mag>24.2</mag>
    <band>G</band>
    <ref>~8ioT</ref>
    <subFmt>M92</subFmt>
    <precTime>1</precTime>
    <precRA>0.001</precRA>
    <precDec>0.01</precDec>
    <notes>K</notes>
    <orbProd>JPL</orbProd>
    <orbID>78</orbID>
    <resRA>0.078</resRA>
    <resDec>0.015</resDec>
    <selAst>A</selAst>
    <sigRA>0.15</sigRA>
    <sigDec>0.15</sigDec>
    <sigTime>1.000</sigTime>
    <resMag>-0.29</resMag>
    <selPhot>A</selPhot>
    <sigMag>1</sigMag>
  </optical>
  <optical>
    <provID>2024 YR4</provID>
    <mode>CCD</mode>
    <stn>H01</stn>
    <obsTime>2025-02-22T04:52:10.47Z</obsTime>
    <ra>120.901813</ra>
    <dec>13.524728</dec>
    <astCat>Gaia3</astCat>
    <mag>24.9</mag>
    <band>G</band>
    <ref>~8ioT</ref>
    <subFmt>M92</subFmt>
    <precTime>1</precTime>
    <precRA>0.001</precRA>
    <precDec>0.01</precDec>
    <notes>K</notes>
    <orbProd>JPL</orbProd>
    <orbID>78</orbID>
    <resRA>0.037</resRA>
    <resDec>-0.054</resDec>
    <selAst>A</selAst>
    <sigRA>0.15</sigRA>
    <sigDec>0.15</sigDec>
    <sigTime>1.000</sigTime>
    <resMag>0.41</resMag>
    <selPhot>A</selPhot>
    <sigMag>1</sigMag>
  </optical>
  <optical>
    <provID>2024 YR4</provID>
    <mode>CCD</mode>
    <stn>H01</stn>
    <obsTime>2025-02-22T04:10:00.94Z</obsTime>
    <ra>120.898112</ra>
    <dec>13.523736</dec>
    <astCat>Gaia3</astCat>
    <mag>24.3</mag>
    <band>G</band>
    <ref>~8ioT</ref>
    <subFmt>M92</subFmt>
    <precTime>1</precTime>
    <precRA>0.001</precRA>
    <precDec>0.01</precDec>
    <notes>K</notes>
    <orbProd>JPL</orbProd>
    <orbID>78</orbID>
    <resRA>-0.106</resRA>
    <resDec>-0.199</resDec>
    <selAst>A</selAst>
    <sigRA>0.2</sigRA>
    <sigDec>0.2</sigDec>
    <sigTime>1.000</sigTime>
    <resMag>-0.18</resMag>
    <selPhot>A</selPhot>
    <sigMag>1</sigMag>
  </optical>
  <optical>
    <provID>2024 YR4</provID>
    <mode>CCD</mode>
    <stn>G37</stn>
    <prog>02</prog>
    <obsTime>2025-02-22T03:56:04.24Z</obsTime>
    <ra>120.897212</ra>
    <dec>13.523411</dec>
    <astCat>Gaia2</astCat>
    <mag>24.94</mag>
    <band>G</band>
    <ref>~8ioT</ref>
    <subFmt>M92</subFmt>
    <precTime>1</precTime>
    <precRA>0.001</precRA>
    <precDec>0.01</precDec>
    <orbProd>JPL</orbProd>
    <orbID>78</orbID>
    <resRA>0.165</resRA>
    <resDec>0.039</resDec>
    <selAst>A</selAst>
    <sigRA>0.2</sigRA>
    <sigDec>0.2</sigDec>
    <sigTime>1.000</sigTime>
    <resMag>0.46</resMag>
    <selPhot>A</selPhot>
    <sigMag>1</sigMag>
  </optical>
  <optical>
    <provID>2024 YR4</provID>
    <mode>CCD</mode>
    <stn>G37</stn>
    <prog>02</prog>
    <obsTime>2025-02-22T03:36:07.17Z</obsTime>
    <ra>120.895400</ra>
    <dec>13.523000</dec>
    <astCat>Gaia2</astCat>
    <mag>24.68</mag>
    <band>G</band>
    <ref>~8ioT</ref>
    <subFmt>M92</subFmt>
    <precTime>1</precTime>
    <precRA>0.001</precRA>
    <precDec>0.01</precDec>
    <orbProd>JPL</orbProd>
    <orbID>78</orbID>
    <resRA>-0.039</resRA>
    <resDec>0.248</resDec>
    <selAst>A</selAst>
    <sigRA>0.2</sigRA>
    <sigDec>0.2</sigDec>
    <sigTime>1.000</sigTime>
    <resMag>0.20</resMag>
    <selPhot>A</selPhot>
    <sigMag>1</sigMag>
  </optical>
  <optical>
    <provID>2024 YR4</provID>
    <mode>CCD</mode>
    <stn>F65</stn>
    <prog>0E</prog>
    <obsTime>2025-02-21T10:20:06.26Z</obsTime>
    <ra>120.787496</ra>
    <dec>13.500417</dec>
    <astCat>Gaia3</astCat>
    <mag>24.4</mag>
    <band>G</band>
    <ref>~8ioT</ref>
    <subFmt>M92</subFmt>
    <precTime>1</precTime>
    <precRA>0.001</precRA>
    <precDec>0.01</precDec>
    <orbProd>JPL</orbProd>
    <orbID>78</orbID>
    <resRA>-0.171</resRA>
    <resDec>-0.192</resDec>
    <selAst>A</selAst>
    <sigRA>0.2</sigRA>
    <sigDec>0.2</sigDec>
    <sigTime>1.000</sigTime>
    <resMag>-0.03</resMag>
    <selPhot>A</selPhot>
    <sigMag>1</sigMag>
  </optical>
  <optical>
    <provID>2024 YR4</provID>
    <mode>CCD</mode>
    <stn>F65</stn>
    <prog>0E</prog>
    <obsTime>2025-02-21T09:49:44.34Z</obsTime>
    <ra>120.785067</ra>
    <dec>13.499789</dec>
    <astCat>Gaia3</astCat>
    <mag>25.1</mag>
    <band>G</band>
    <ref>~8ioT</ref>
    <subFmt>M92</subFmt>
    <precTime>1</precTime>
    <precRA>0.001</precRA>
    <precDec>0.01</precDec>
    <orbProd>JPL</orbProd>
    <orbID>78</orbID>
    <resRA>0.168</resRA>
    <resDec>-0.123</resDec>
    <selAst>A</selAst>
    <sigRA>0.5</sigRA>
    <sigDec>0.5</sigDec>
    <sigTime>1.000</sigTime>
    <resMag>0.67</resMag>
    <selPhot>A</selPhot>
    <sigMag>1</sigMag>
  </optical>
  <optical>
    <provID>2024 YR4</provID>
    <mode>CCD</mode>
    <stn>F65</stn>
    <prog>0E</prog>
    <obsTime>2025-02-21T09:19:22.08Z</obsTime>
    <ra>120.782458</ra>
    <dec>13.499222</dec>
    <astCat>Gaia3</astCat>
    <mag>24.3</mag>
    <band>G</band>
    <ref>~8ioT</ref>
    <subFmt>M92</subFmt>
    <precTime>1</precTime>
    <precRA>0.001</precRA>
    <precDec>0.01</precDec>
    <orbProd>JPL</orbProd>
    <orbID>78</orbID>
    <resRA>-0.222</resRA>
    <resDec>0.223</resDec>
    <selAst>A</selAst>
    <sigRA>0.3</sigRA>
    <sigDec>0.3</sigDec>
    <sigTime>1.000</sigTime>
    <resMag>-0.12</resMag>
    <selPhot>A</selPhot>
    <sigMag>1</sigMag>
  </optical>
  <optical>
    <provID>2024 YR4</provID>
    <mode>CCD</mode>
    <stn>675</stn>
    <prog>0Z</prog>
    <obsTime>2025-02-21T07:18:47.46Z</obsTime>
    <ra>120.770150</ra>
    <dec>13.495472</dec>
    <astCat>Gaia3</astCat>
    <mag>24.3</mag>
    <band>G</band>
    <ref>~8ioT</ref>
    <subFmt>M92</subFmt>
    <precTime>1</precTime>
    <precRA>0.001</precRA>
    <precDec>0.01</precDec>
    <orbProd>JPL</orbProd>
    <orbID>78</orbID>
    <resRA>0.049</resRA>
    <resDec>0.183</resDec>
    <selAst>A</selAst>
    <sigRA>0.15</sigRA>
    <sigDec>0.14</sigDec>
    <sigTime>1.000</sigTime>
    <resMag>-0.12</resMag>
    <selPhot>A</selPhot>
    <sigMag>1</sigMag>
  </optical>
  <optical>
    <provID>2024 YR4</provID>
    <mode>CCD</mode>
    <stn>T09</stn>
    <prog>08</prog>
    <obsTime>2025-02-21T07:00:06.3Z</obsTime>
    <ra>120.771154</ra>
    <dec>13.495975</dec>
    <astCat>PS1_DR1</astCat>
    <mag>24.3</mag>
    <band>r</band>
    <ref>~8ioT</ref>
    <subFmt>M92</subFmt>
    <precTime>10</precTime>
    <precRA>0.001</precRA>
    <precDec>0.01</precDec>
    <orbProd>JPL</orbProd>
    <orbID>78</orbID>
    <resRA>0.036</resRA>
    <resDec>0.002</resDec>
    <selAst>A</selAst>
    <sigRA>0.5</sigRA>
    <sigDec>0.5</sigDec>
    <sigTime>1.000</sigTime>
    <resMag>-0.21</resMag>
    <selPhot>A</selPhot>
    <sigMag>1</sigMag>
  </optical>
  <optical>
    <provID>2024 YR4</provID>
    <mode>CCD</mode>
    <stn>T09</stn>
    <prog>08</prog>
    <obsTime>2025-02-21T06:57:35.1Z</obsTime>
    <ra>120.770946</ra>
    <dec>13.495931</dec>
    <astCat>PS1_DR1</astCat>
    <mag>24.4</mag>
    <band>r</band>
    <ref>~8ioT</ref>
    <subFmt>M92</subFmt>
    <precTime>10</precTime>
    <precRA>0.001</precRA>
    <precDec>0.01</precDec>
    <orbProd>JPL</orbProd>
    <orbID>78</orbID>
    <resRA>0.029</resRA>
    <resDec>0.065</resDec>
    <selAst>A</selAst>
    <sigRA>0.5</sigRA>
    <sigDec>0.5</sigDec>
    <sigTime>1.000</sigTime>
    <resMag>-0.11</resMag>
    <selPhot>A</selPhot>
    <sigMag>1</sigMag>
  </optical>
  <optical>
    <provID>2024 YR4</provID>
    <mode>CCD</mode>
    <stn>T09</stn>
    <prog>08</prog>
    <obsTime>2025-02-21T06:55:03.9Z</obsTime>
    <ra>120.770717</ra>
    <dec>13.495853</dec>
    <astCat>PS1_DR1</astCat>
    <mag>24.8</mag>
    <band>r</band>
    <ref>~8ioT</ref>
    <subFmt>M92</subFmt>
    <precTime>10</precTime>
    <precRA>0.001</precRA>
    <precDec>0.01</precDec>
    <orbProd>JPL</orbProd>
    <orbID>78</orbID>
    <resRA>-0.050</resRA>
    <resDec>0.009</resDec>
    <selAst>A</selAst>
    <sigRA>0.5</sigRA>
    <sigDec>0.5</sigDec>
    <sigTime>1.000</sigTime>
    <resMag>0.29</resMag>
    <selPhot>A</selPhot>
    <sigMag>1</sigMag>
  </optical>
  <optical>
    <provID>2024 YR4</provID>
    <mode>CCD</mode>
    <stn>T09</stn>
    <prog>08</prog>
    <obsTime>2025-02-21T06:52:32.7Z</obsTime>
    <ra>120.770538</ra>
    <dec>13.495792</dec>
    <astCat>PS1_DR1</astCat>
    <mag>24.8</mag>
    <band>r</band>
    <ref>~8ioT</ref>
    <subFmt>M92</subFmt>
    <precTime>10</precTime>
    <precRA>0.001</precRA>
    <precDec>0.01</precDec>
    <orbProd>JPL</orbProd>
    <orbID>78</orbID>
    <resRA>0.046</resRA>
    <resDec>0.013</resDec>
    <selAst>A</selAst>
    <sigRA>0.5</sigRA>
    <sigDec>0.5</sigDec>
    <sigTime>1.000</sigTime>
    <resMag>0.29</resMag>
    <selPhot>A</selPhot>
    <sigMag>1</sigMag>
  </optical>
  <optical>
    <provID>2024 YR4</provID>
    <mode>CCD</mode>
    <stn>T09</stn>
    <prog>08</prog>
    <obsTime>2025-02-21T06:49:58.9Z</obsTime>
    <ra>120.770321</ra>
    <dec>13.495733</dec>
    <astCat>PS1_DR1</astCat>
    <mag>24.3</mag>
    <band>r</band>
    <ref>~8ioT</ref>
    <subFmt>M92</subFmt>
    <precTime>10</precTime>
    <precRA>0.001</precRA>
    <precDec>0.01</precDec>
    <orbProd>JPL</orbProd>
    <orbID>78</orbID>
    <resRA>0.024</resRA>
    <resDec>0.031</resDec>
    <selAst>A</selAst>
    <sigRA>0.5</sigRA>
    <sigDec>0.5</sigDec>
    <sigTime>1.000</sigTime>
    <resMag>-0.21</resMag>
    <selPhot>A</selPhot>
    <sigMag>1</sigMag>
  </optical>
  <optical>
    <provID>2024 YR4</provID>
    <mode>CCD</mode>
    <stn>T09</stn>
    <prog>08</prog>
    <obsTime>2025-02-21T06:47:28.6Z</obsTime>
    <ra>120.770121</ra>
    <dec>13.495683</dec>
    <astCat>PS1_DR1</astCat>
    <mag>24.3</mag>
    <band>r</band>
    <ref>~8ioT</ref>
    <subFmt>M92</subFmt>
    <precTime>10</precTime>
    <precRA>0.001</precRA>
    <precDec>0.01</precDec>
    <orbProd>JPL</orbProd>
    <orbID>78</orbID>
    <resRA>0.044</resRA>
    <resDec>0.075</resDec>
    <selAst>A</selAst>
    <sigRA>0.5</sigRA>
    <sigDec>0.5</sigDec>
    <sigTime>1.000</sigTime>
    <resMag>-0.21</resMag>
    <selPhot>A</selPhot>
    <sigMag>1</sigMag>
  </optical>
  <optical>
    <provID>2024 YR4</provID>
    <mode>CCD</mode>
    <stn>H01</stn>
    <obsTime>2025-02-21T05:18:00.23Z</obsTime>
    <ra>120.759454</ra>
    <dec>13.492622</dec>
    <astCat>Gaia3</astCat>
    <mag>24.6</mag>
    <band>G</band>
    <ref>~8ioT</ref>
    <subFmt>M92</subFmt>
    <precTime>1</precTime>
    <precRA>0.001</precRA>
    <precDec>0.01</precDec>
    <notes>K</notes>
    <orbProd>JPL</orbProd>
    <orbID>78</orbID>
    <resRA>-0.134</resRA>
    <resDec>-0.042</resDec>
    <selAst>A</selAst>
    <sigRA>0.15</sigRA>
    <sigDec>0.15</sigDec>
    <sigTime>1.000</sigTime>
    <resMag>0.19</resMag>
    <selPhot>A</selPhot>
    <sigMag>1</sigMag>
  </optical>
  <optical>
    <provID>2024 YR4</provID>
    <mode>CCD</mode>
    <stn>T14</stn>
    <prog>00</prog>
    <obsTime>2025-02-20T08:01:35.10Z</obsTime>
    <ra>120.636454</ra>
    <dec>13.463164</dec>
    <astCat>Gaia2</astCat>
    <mag>24.28</mag>
    <band>G</band>
    <ref>~8ioT</ref>
    <subFmt>M92</subFmt>
    <precTime>1</precTime>
    <precRA>0.001</precRA>
    <precDec>0.01</precDec>
    <orbProd>JPL</orbProd>
    <orbID>78</orbID>
    <resRA>-0.084</resRA>
    <resDec>0.007</resDec>
    <selAst>A</selAst>
    <sigRA>0.08</sigRA>
    <sigDec>0.08</sigDec>
    <sigTime>1.000</sigTime>
    <resMag>-0.06</resMag>
    <selPhot>A</selPhot>
    <sigMag>1</sigMag>
  </optical>
  <optical>
    <provID>2024 YR4</provID>
    <mode>CCD</mode>
    <stn>T14</stn>
    <prog>00</prog>
    <obsTime>2025-02-20T07:54:10.57Z</obsTime>
    <ra>120.635917</ra>
    <dec>13.462978</dec>
    <astCat>Gaia2</astCat>
    <mag>24.91</mag>
    <band>G</band>
    <ref>~8ioT</ref>
    <subFmt>M92</subFmt>
    <precTime>1</precTime>
    <precRA>0.001</precRA>
    <precDec>0.01</precDec>
    <orbProd>JPL</orbProd>
    <orbID>78</orbID>
    <resRA>0.026</resRA>
    <resDec>0.000</resDec>
    <selAst>A</selAst>
    <sigRA>0.08</sigRA>
    <sigDec>0.08</sigDec>
    <sigTime>1.000</sigTime>
    <resMag>0.57</resMag>
    <selPhot>A</selPhot>
    <sigMag>1</sigMag>
  </optical>
  <optical>
    <provID>2024 YR4</provID>
    <mode>CCD</mode>
    <stn>T14</stn>
    <prog>00</prog>
    <obsTime>2025-02-20T07:46:44.92Z</obsTime>
    <ra>120.635337</ra>
    <dec>13.462803</dec>
    <astCat>Gaia2</astCat>
    <mag>24.21</mag>
    <band>G</band>
    <ref>~8ioT</ref>
    <subFmt>M92</subFmt>
    <precTime>1</precTime>
    <precRA>0.001</precRA>
    <precDec>0.01</precDec>
    <orbProd>JPL</orbProd>
    <orbID>78</orbID>
    <resRA>-0.003</resRA>
    <resDec>0.040</resDec>
    <selAst>A</selAst>
    <sigRA>0.07</sigRA>
    <sigDec>0.07</sigDec>
    <sigTime>1.000</sigTime>
    <resMag>-0.13</resMag>
    <selPhot>A</selPhot>
    <sigMag>1</sigMag>
  </optical>
  <optical>
    <provID>2024 YR4</provID>
    <mode>CCD</mode>
    <stn>G83</stn>
    <prog>02</prog>
    <obsTime>2025-02-20T05:26:05.54Z</obsTime>
    <ra>120.621254</ra>
    <dec>13.458397</dec>
    <astCat>Gaia3</astCat>
    <mag>24.5</mag>
    <band>G</band>
    <ref>~8kwW</ref>
    <subFmt>M92</subFmt>
    <precTime>1</precTime>
    <precRA>0.001</precRA>
    <precDec>0.01</precDec>
    <orbProd>JPL</orbProd>
    <orbID>78</orbID>
    <resRA>0.032</resRA>
    <resDec>-0.023</resDec>
    <selAst>A</selAst>
    <sigRA>0.12</sigRA>
    <sigDec>0.12</sigDec>
    <sigTime>1.000</sigTime>
    <resMag>0.16</resMag>
    <selPhot>A</selPhot>
    <sigMag>1</sigMag>
  </optical>
  <optical>
    <provID>2024 YR4</provID>
    <mode>CCD</mode>
    <stn>G83</stn>
    <prog>02</prog>
    <obsTime>2025-02-20T05:25:56.04Z</obsTime>
    <ra>120.621200</ra>
    <dec>13.458425</dec>
    <astCat>Gaia3</astCat>
    <ref>~8kwW</ref>
    <subFmt>M92</subFmt>
    <precTime>1</precTime>
    <precRA>0.001</precRA>
    <precDec>0.01</precDec>
    <orbProd>JPL</orbProd>
    <orbID>78</orbID>
    <resRA>-0.115</resRA>
    <resDec>0.091</resDec>
    <selAst>A</selAst>
    <sigRA>0.16</sigRA>
    <sigDec>0.16</sigDec>
    <sigTime>1.000</sigTime>
  </optical>
  <optical>
    <provID>2024 YR4</provID>
    <mode>CCD</mode>
    <stn>G83</stn>
    <prog>02</prog>
    <obsTime>2025-02-20T05:10:17.73Z</obsTime>
    <ra>120.620000</ra>
    <dec>13.458039</dec>
    <astCat>Gaia3</astCat>
    <mag>24.0</mag>
    <band>G</band>
    <ref>~8kwW</ref>
    <subFmt>M92</subFmt>
    <precTime>1</precTime>
    <precRA>0.001</precRA>
    <precDec>0.01</precDec>
    <orbProd>JPL</orbProd>
    <orbID>78</orbID>
    <resRA>-0.037</resRA>
    <resDec>0.088</resDec>
    <selAst>A</selAst>
    <sigRA>0.09</sigRA>
    <sigDec>0.09</sigDec>
    <sigTime>1.000</sigTime>
    <resMag>-0.34</resMag>
    <selPhot>A</selPhot>
    <sigMag>1</sigMag>
  </optical>
  <optical>
    <provID>2024 YR4</provID>
    <mode>CCD</mode>
    <stn>G83</stn>
    <prog>02</prog>
    <obsTime>2025-02-20T05:10:08.92Z</obsTime>
    <ra>120.619992</ra>
    <dec>13.458011</dec>
    <astCat>Gaia3</astCat>
    <mag>24.5</mag>
    <band>G</band>
    <ref>~8kwW</ref>
    <subFmt>M92</subFmt>
    <precTime>1</precTime>
    <precRA>0.001</precRA>
    <precDec>0.01</precDec>
    <orbProd>JPL</orbProd>
    <orbID>78</orbID>
    <resRA>-0.026</resRA>
    <resDec>0.001</resDec>
    <selAst>A</selAst>
    <sigRA>0.08</sigRA>
    <sigDec>0.08</sigDec>
    <sigTime>1.000</sigTime>
    <resMag>0.16</resMag>
    <selPhot>A</selPhot>
    <sigMag>1</sigMag>
  </optical>
  <optical>
    <provID>2024 YR4</provID>
    <mode>CCD</mode>
    <stn>G83</stn>
    <prog>02</prog>
    <obsTime>2025-02-20T04:54:27.33Z</obsTime>
    <ra>120.618775</ra>
    <dec>13.457628</dec>
    <astCat>Gaia3</astCat>
    <mag>23.9</mag>
    <band>G</band>
    <ref>~8kwW</ref>
    <subFmt>M92</subFmt>
    <precTime>1</precTime>
    <precRA>0.001</precRA>
    <precDec>0.01</precDec>
    <orbProd>JPL</orbProd>
    <orbID>78</orbID>
    <resRA>0.009</resRA>
    <resDec>0.028</resDec>
    <selAst>A</selAst>
    <sigRA>0.09</sigRA>
    <sigDec>0.08</sigDec>
    <sigTime>1.000</sigTime>
    <resMag>-0.43</resMag>
    <selPhot>A</selPhot>
    <sigMag>1</sigMag>
  </optical>
  <optical>
    <provID>2024 YR4</provID>
    <mode>CCD</mode>
    <stn>G83</stn>
    <prog>02</prog>
    <obsTime>2025-02-20T04:53:42.66Z</obsTime>
    <ra>120.618708</ra>
    <dec>13.457589</dec>
    <astCat>Gaia3</astCat>
    <mag>24.1</mag>
    <band>G</band>
    <ref>~8kwW</ref>
    <subFmt>M92</subFmt>
    <precTime>1</precTime>
    <precRA>0.001</precRA>
    <precDec>0.01</precDec>
    <orbProd>JPL</orbProd>
    <orbID>78</orbID>
    <resRA>-0.020</resRA>
    <resDec>-0.045</resDec>
    <selAst>A</selAst>
    <sigRA>0.1</sigRA>
    <sigDec>0.09</sigDec>
    <sigTime>1.000</sigTime>
    <resMag>-0.23</resMag>
    <selPhot>A</selPhot>
    <sigMag>1</sigMag>
  </optical>
  <optical>
    <provID>2024 YR4</provID>
    <mode>CCD</mode>
    <stn>G83</stn>
    <prog>02</prog>
    <obsTime>2025-02-20T04:38:39.78Z</obsTime>
    <ra>120.617513</ra>
    <dec>13.457228</dec>
    <astCat>Gaia3</astCat>
    <mag>24.1</mag>
    <band>G</band>
    <ref>~8kwW</ref>
    <subFmt>M92</subFmt>
    <precTime>1</precTime>
    <precRA>0.001</precRA>
    <precDec>0.01</precDec>
    <orbProd>JPL</orbProd>
    <orbID>78</orbID>
    <resRA>-0.084</resRA>
    <resDec>0.020</resDec>
    <selAst>A</selAst>
    <sigRA>0.09</sigRA>
    <sigDec>0.1</sigDec>
    <sigTime>1.000</sigTime>
    <resMag>-0.23</resMag>
    <selPhot>A</selPhot>
    <sigMag>1</sigMag>
  </optical>
  <optical>
    <provID>2024 YR4</provID>
    <mode>CCD</mode>
    <stn>G83</stn>
    <prog>02</prog>
    <obsTime>2025-02-20T04:38:34.43Z</obsTime>
    <ra>120.617542</ra>
    <dec>13.457225</dec>
    <astCat>Gaia3</astCat>
    <mag>24.3</mag>
    <band>G</band>
    <ref>~8kwW</ref>
    <subFmt>M92</subFmt>
    <precTime>1</precTime>
    <precRA>0.001</precRA>
    <precDec>0.01</precDec>
    <orbProd>JPL</orbProd>
    <orbID>78</orbID>
    <resRA>0.042</resRA>
    <resDec>0.018</resDec>
    <selAst>A</selAst>
    <sigRA>0.09</sigRA>
    <sigDec>0.09</sigDec>
    <sigTime>1.000</sigTime>
    <resMag>-0.03</resMag>
    <selPhot>A</selPhot>
    <sigMag>1</sigMag>
  </optical>
  <optical>
    <provID>2024 YR4</provID>
    <mode>CCD</mode>
    <stn>H01</stn>
    <obsTime>2025-02-20T04:20:33.73Z</obsTime>
    <ra>120.615921</ra>
    <dec>13.456692</dec>
    <astCat>Gaia3</astCat>
    <mag>24.5</mag>
    <band>G</band>
    <ref>~8ioT</ref>
    <subFmt>M92</subFmt>
    <precTime>1</precTime>
    <precRA>0.001</precRA>
    <precDec>0.01</precDec>
    <notes>K</notes>
    <orbProd>JPL</orbProd>
    <orbID>78</orbID>
    <resRA>-0.040</resRA>
    <resDec>0.044</resDec>
    <selAst>A</selAst>
    <sigRA>0.15</sigRA>
    <sigDec>0.15</sigDec>
    <sigTime>1.000</sigTime>
    <resMag>0.17</resMag>
    <selPhot>A</selPhot>
    <sigMag>1</sigMag>
  </optical>
  <optical>
    <provID>2024 YR4</provID>
    <mode>CCD</mode>
    <stn>H01</stn>
    <obsTime>2025-02-20T03:50:22.27Z</obsTime>
    <ra>120.613554</ra>
    <dec>13.455875</dec>
    <astCat>Gaia3</astCat>
    <mag>24.1</mag>
    <band>G</band>
    <ref>~8ioT</ref>
    <subFmt>M92</subFmt>
    <precTime>1</precTime>
    <precRA>0.001</precRA>
    <precDec>0.01</precDec>
    <notes>K</notes>
    <orbProd>JPL</orbProd>
    <orbID>78</orbID>
    <resRA>0.008</resRA>
    <resDec>-0.105</resDec>
    <selAst>A</selAst>
    <sigRA>0.15</sigRA>
    <sigDec>0.15</sigDec>
    <sigTime>1.000</sigTime>
    <resMag>-0.23</resMag>
    <selPhot>A</selPhot>
    <sigMag>1</sigMag>
  </optical>
  <optical>
    <provID>2024 YR4</provID>
    <mode>CCD</mode>
    <stn>H01</stn>
    <obsTime>2025-02-20T03:21:26.58Z</obsTime>
    <ra>120.611283</ra>
    <dec>13.455144</dec>
    <astCat>Gaia3</astCat>
    <mag>24.5</mag>
    <band>G</band>
    <ref>~8ioT</ref>
    <subFmt>M92</subFmt>
    <precTime>1</precTime>
    <precRA>0.001</precRA>
    <precDec>0.01</precDec>
    <notes>K</notes>
    <orbProd>JPL</orbProd>
    <orbID>78</orbID>
    <resRA>0.106</resRA>
    <resDec>-0.011</resDec>
    <selAst>A</selAst>
    <sigRA>0.15</sigRA>
    <sigDec>0.15</sigDec>
    <sigTime>1.000</sigTime>
    <resMag>0.17</resMag>
    <selPhot>A</selPhot>
    <sigMag>1</sigMag>
  </optical>
  <optical>
    <provID>2024 YR4</provID>
    <mode>CCD</mode>
    <stn>H01</stn>
    <obsTime>2025-02-20T02:52:09.81Z</obsTime>
    <ra>120.608929</ra>
    <dec>13.454400</dec>
    <astCat>Gaia3</astCat>
    <mag>23.9</mag>
    <band>G</band>
    <ref>~8ioT</ref>
    <subFmt>M92</subFmt>
    <precTime>1</precTime>
    <precRA>0.001</precRA>
    <precDec>0.01</precDec>
    <orbProd>JPL</orbProd>
    <orbID>78</orbID>
    <resRA>0.099</resRA>
    <resDec>0.113</resDec>
    <selAst>A</selAst>
    <sigRA>0.15</sigRA>
    <sigDec>0.15</sigDec>
    <sigTime>1.000</sigTime>
    <resMag>-0.43</resMag>
    <selPhot>A</selPhot>
    <sigMag>1</sigMag>
  </optical>
  <optical>
    <provID>2024 YR4</provID>
    <mode>CCD</mode>
    <stn>Z23</stn>
    <prog>01</prog>
    <obsTime>2025-02-20T00:33:00.89Z</obsTime>
    <ra>120.592375</ra>
    <dec>13.451397</dec>
    <astCat>Gaia3</astCat>
    <mag>23.8</mag>
    <band>G</band>
    <ref>~8ioT</ref>
    <subFmt>M92</subFmt>
    <precTime>1</precTime>
    <precRA>0.001</precRA>
    <precDec>0.01</precDec>
    <orbProd>JPL</orbProd>
    <orbID>78</orbID>
    <resRA>0.096</resRA>
    <resDec>0.036</resDec>
    <selAst>A</selAst>
    <sigRA>0.1</sigRA>
    <sigDec>0.11</sigDec>
    <sigTime>1.000</sigTime>
    <resMag>-0.52</resMag>
    <selPhot>A</selPhot>
    <sigMag>1</sigMag>
  </optical>
  <optical>
    <provID>2024 YR4</provID>
    <mode>CMO</mode>
    <stn>Y68</stn>
    <obsTime>2025-02-19T23:52:16.0Z</obsTime>
    <ra>120.58904</ra>
    <dec>13.45042</dec>
    <astCat>ATLAS2</astCat>
    <mag>24.4</mag>
    <band>V</band>
    <ref>~8ioT</ref>
    <subFmt>M92</subFmt>
    <precTime>10</precTime>
    <precRA>0.01</precRA>
    <precDec>0.1</precDec>
    <notes>K</notes>
    <orbProd>JPL</orbProd>
    <orbID>78</orbID>
    <resRA>-0.228</resRA>
    <resDec>-0.100</resDec>
    <selAst>A</selAst>
    <sigRA>1</sigRA>
    <sigDec>1</sigDec>
    <sigTime>1.000</sigTime>
    <resMag>-0.20</resMag>
    <selPhot>A</selPhot>
    <sigMag>1</sigMag>
  </optical>
  <optical>
    <provID>2024 YR4</provID>
    <mode>CMO</mode>
    <stn>Y68</stn>
    <obsTime>2025-02-19T22:23:15.6Z</obsTime>
    <ra>120.58225</ra>
    <dec>13.44819</dec>
    <astCat>ATLAS2</astCat>
    <mag>24.5</mag>
    <band>V</band>
    <ref>~8ioT</ref>
    <subFmt>M92</subFmt>
    <precTime>10</precTime>
    <precRA>0.01</precRA>
    <precDec>0.1</precDec>
    <notes>K</notes>
    <orbProd>JPL</orbProd>
    <orbID>78</orbID>
    <resRA>-0.197</resRA>
    <resDec>-0.114</resDec>
    <selAst>A</selAst>
    <sigRA>1</sigRA>
    <sigDec>1</sigDec>
    <sigTime>1.000</sigTime>
    <resMag>-0.09</resMag>
    <selPhot>A</selPhot>
    <sigMag>1</sigMag>
  </optical>
  <optical>
    <provID>2024 YR4</provID>
    <mode>CCD</mode>
    <stn>F65</stn>
    <prog>0E</prog>
    <obsTime>2025-02-19T07:51:21.57Z</obsTime>
    <ra>120.501646</ra>
    <dec>13.426656</dec>
    <astCat>Gaia3</astCat>
    <mag>23.8</mag>
    <band>G</band>
    <ref>~8ioT</ref>
    <subFmt>M92</subFmt>
    <precTime>1</precTime>
    <precRA>0.001</precRA>
    <precDec>0.01</precDec>
    <orbProd>JPL</orbProd>
    <orbID>78</orbID>
    <resRA>-0.135</resRA>
    <resDec>-0.140</resDec>
    <selAst>A</selAst>
    <sigRA>0.35</sigRA>
    <sigDec>0.35</sigDec>
    <sigTime>1.000</sigTime>
    <resMag>-0.47</resMag>
    <selPhot>A</selPhot>
    <sigMag>1</sigMag>
  </optical>
  <optical>
    <provID>2024 YR4</provID>
    <mode>CCD</mode>
    <stn>F65</stn>
    <prog>0E</prog>
    <obsTime>2025-02-19T07:41:14.09Z</obsTime>
    <ra>120.500950</ra>
    <dec>13.426450</dec>
    <astCat>Gaia3</astCat>
    <mag>23.5</mag>
    <band>G</band>
    <ref>~8ioT</ref>
    <subFmt>M92</subFmt>
    <precTime>1</precTime>
    <precRA>0.001</precRA>
    <precDec>0.01</precDec>
    <orbProd>JPL</orbProd>
    <orbID>78</orbID>
    <resRA>0.009</resRA>
    <resDec>0.086</resDec>
    <selAst>A</selAst>
    <sigRA>0.35</sigRA>
    <sigDec>0.35</sigDec>
    <sigTime>1.000</sigTime>
    <resMag>-0.77</resMag>
    <selPhot>A</selPhot>
    <sigMag>1</sigMag>
  </optical>
  <optical>
    <provID>2024 YR4</provID>
    <mode>CCD</mode>
    <stn>F65</stn>
    <prog>0E</prog>
    <obsTime>2025-02-19T07:05:46.23Z</obsTime>
    <ra>120.498304</ra>
    <dec>13.425417</dec>
    <astCat>Gaia3</astCat>
    <mag>24.1</mag>
    <band>G</band>
    <ref>~8ioT</ref>
    <subFmt>M92</subFmt>
    <precTime>1</precTime>
    <precRA>0.001</precRA>
    <precDec>0.01</precDec>
    <orbProd>JPL</orbProd>
    <orbID>78</orbID>
    <resRA>-0.170</resRA>
    <resDec>-0.195</resDec>
    <selAst>A</selAst>
    <sigRA>0.5</sigRA>
    <sigDec>0.5</sigDec>
    <sigTime>1.000</sigTime>
    <resMag>-0.16</resMag>
    <selPhot>A</selPhot>
    <sigMag>1</sigMag>
  </optical>
  <optical>
    <provID>2024 YR4</provID>
    <mode>CCD</mode>
    <stn>H01</stn>
    <obsTime>2025-02-19T05:26:14.18Z</obsTime>
    <ra>120.487537</ra>
    <dec>13.421947</dec>
    <astCat>Gaia3</astCat>
    <mag>23.8</mag>
    <band>G</band>
    <ref>~8ioT</ref>
    <subFmt>M92</subFmt>
    <precTime>1</precTime>
    <precRA>0.001</precRA>
    <precDec>0.01</precDec>
    <notes>K</notes>
    <orbProd>JPL</orbProd>
    <orbID>78</orbID>
    <resRA>-0.067</resRA>
    <resDec>-0.058</resDec>
    <selAst>A</selAst>
    <sigRA>0.14</sigRA>
    <sigDec>0.14</sigDec>
    <sigTime>1.000</sigTime>
    <resMag>-0.46</resMag>
    <selPhot>A</selPhot>
    <sigMag>1</sigMag>
  </optical>
  <optical>
    <provID>2024 YR4</provID>
    <mode>CCD</mode>
    <stn>H01</stn>
    <obsTime>2025-02-19T04:16:16.95Z</obsTime>
    <ra>120.482358</ra>
    <dec>13.420089</dec>
    <astCat>Gaia3</astCat>
    <mag>23.5</mag>
    <band>G</band>
    <ref>~8ioT</ref>
    <subFmt>M92</subFmt>
    <precTime>1</precTime>
    <precRA>0.001</precRA>
    <precDec>0.01</precDec>
    <notes>K</notes>
    <orbProd>JPL</orbProd>
    <orbID>78</orbID>
    <resRA>-0.031</resRA>
    <resDec>-0.136</resDec>
    <selAst>A</selAst>
    <sigRA>0.14</sigRA>
    <sigDec>0.36</sigDec>
    <sigTime>1.000</sigTime>
    <resMag>-0.76</resMag>
    <selPhot>A</selPhot>
    <sigMag>1</sigMag>
  </optical>
  <optical>
    <provID>2024 YR4</provID>
    <mode>CCD</mode>
    <stn>G37</stn>
    <prog>02</prog>
    <obsTime>2025-02-19T03:36:06.05Z</obsTime>
    <ra>120.479613</ra>
    <dec>13.418961</dec>
    <astCat>Gaia2</astCat>
    <mag>24.56</mag>
    <band>G</band>
    <ref>~8ioT</ref>
    <subFmt>M92</subFmt>
    <precTime>1</precTime>
    <precRA>0.001</precRA>
    <precDec>0.01</precDec>
    <orbProd>JPL</orbProd>
    <orbID>78</orbID>
    <resRA>0.061</resRA>
    <resDec>0.032</resDec>
    <selAst>A</selAst>
    <sigRA>0.15</sigRA>
    <sigDec>0.15</sigDec>
    <sigTime>1.000</sigTime>
    <resMag>0.31</resMag>
    <selPhot>A</selPhot>
    <sigMag>1</sigMag>
  </optical>
  <optical>
    <provID>2024 YR4</provID>
    <mode>CCD</mode>
    <stn>H01</stn>
    <obsTime>2025-02-19T03:25:54.25Z</obsTime>
    <ra>120.478629</ra>
    <dec>13.418703</dec>
    <astCat>Gaia3</astCat>
    <mag>23.8</mag>
    <band>G</band>
    <ref>~8ioT</ref>
    <subFmt>M92</subFmt>
    <precTime>1</precTime>
    <precRA>0.001</precRA>
    <precDec>0.01</precDec>
    <notes>K</notes>
    <orbProd>JPL</orbProd>
    <orbID>78</orbID>
    <resRA>0.135</resRA>
    <resDec>-0.181</resDec>
    <selAst>A</selAst>
    <sigRA>0.18</sigRA>
    <sigDec>0.29</sigDec>
    <sigTime>1.000</sigTime>
    <resMag>-0.45</resMag>
    <selPhot>A</selPhot>
    <sigMag>1</sigMag>
  </optical>
  <optical>
    <provID>2024 YR4</provID>
    <mode>CCD</mode>
    <stn>G37</stn>
    <prog>02</prog>
    <obsTime>2025-02-19T03:13:31.38Z</obsTime>
    <ra>120.477858</ra>
    <dec>13.418311</dec>
    <astCat>Gaia2</astCat>
    <mag>24.28</mag>
    <band>G</band>
    <ref>~8ioT</ref>
    <subFmt>M92</subFmt>
    <precTime>1</precTime>
    <precRA>0.001</precRA>
    <precDec>0.01</precDec>
    <orbProd>JPL</orbProd>
    <orbID>78</orbID>
    <resRA>-0.043</resRA>
    <resDec>-0.039</resDec>
    <selAst>A</selAst>
    <sigRA>0.1</sigRA>
    <sigDec>0.1</sigDec>
    <sigTime>1.000</sigTime>
    <resMag>0.03</resMag>
    <selPhot>A</selPhot>
    <sigMag>1</sigMag>
  </optical>
  <optical>
    <provID>2024 YR4</provID>
    <mode>CCD</mode>
    <stn>309</stn>
    <prog>0F</prog>
    <obsTime>2025-02-19T00:58:17.30Z</obsTime>
    <ra>120.465446</ra>
    <dec>13.419214</dec>
    <astCat>Gaia3</astCat>
    <mag>24.6</mag>
    <band>G</band>
    <ref>~8ioT</ref>
    <subFmt>M92</subFmt>
    <precTime>1</precTime>
    <precRA>0.001</precRA>
    <precDec>0.01</precDec>
    <orbProd>JPL</orbProd>
    <orbID>78</orbID>
    <resRA>0.026</resRA>
    <resDec>0.006</resDec>
    <selAst>A</selAst>
    <sigRA>0.06</sigRA>
    <sigDec>0.06</sigDec>
    <sigTime>1.000</sigTime>
    <resMag>0.36</resMag>
    <selPhot>A</selPhot>
    <sigMag>1</sigMag>
  </optical>
  <optical>
    <provID>2024 YR4</provID>
    <mode>CCD</mode>
    <stn>G37</stn>
    <prog>02</prog>
    <obsTime>2025-02-18T05:39:49.80Z</obsTime>
    <ra>120.360929</ra>
    <dec>13.384097</dec>
    <astCat>Gaia2</astCat>
    <mag>24.67</mag>
    <band>G</band>
    <ref>~8ioT</ref>
    <subFmt>M92</subFmt>
    <precTime>1</precTime>
    <precRA>0.001</precRA>
    <precDec>0.01</precDec>
    <orbProd>JPL</orbProd>
    <orbID>78</orbID>
    <resRA>0.075</resRA>
    <resDec>0.028</resDec>
    <selAst>A</selAst>
    <sigRA>0.15</sigRA>
    <sigDec>0.15</sigDec>
    <sigTime>1.000</sigTime>
    <resMag>0.49</resMag>
    <selPhot>A</selPhot>
    <sigMag>1</sigMag>
  </optical>
  <optical>
    <provID>2024 YR4</provID>
    <mode>CCD</mode>
    <stn>G37</stn>
    <prog>02</prog>
    <obsTime>2025-02-18T05:26:43.56Z</obsTime>
    <ra>120.360004</ra>
    <dec>13.383731</dec>
    <astCat>Gaia2</astCat>
    <mag>24.29</mag>
    <band>G</band>
    <ref>~8ioT</ref>
    <subFmt>M92</subFmt>
    <precTime>1</precTime>
    <precRA>0.001</precRA>
    <precDec>0.01</precDec>
    <orbProd>JPL</orbProd>
    <orbID>78</orbID>
    <resRA>0.047</resRA>
    <resDec>-0.012</resDec>
    <selAst>A</selAst>
    <sigRA>0.15</sigRA>
    <sigDec>0.15</sigDec>
    <sigTime>1.000</sigTime>
    <resMag>0.11</resMag>
    <selPhot>A</selPhot>
    <sigMag>1</sigMag>
  </optical>
  <optical>
    <provID>2024 YR4</provID>
    <mode>CCD</mode>
    <stn>H01</stn>
    <obsTime>2025-02-18T04:40:13.09Z</obsTime>
    <ra>120.356433</ra>
    <dec>13.382503</dec>
    <astCat>Gaia3</astCat>
    <mag>23.5</mag>
    <band>G</band>
    <ref>~8ioT</ref>
    <subFmt>M92</subFmt>
    <precTime>1</precTime>
    <precRA>0.001</precRA>
    <precDec>0.01</precDec>
    <notes>K</notes>
    <orbProd>JPL</orbProd>
    <orbID>78</orbID>
    <resRA>-0.085</resRA>
    <resDec>-0.047</resDec>
    <selAst>A</selAst>
    <sigRA>0.16</sigRA>
    <sigDec>0.16</sigDec>
    <sigTime>1.000</sigTime>
    <resMag>-0.68</resMag>
    <selPhot>A</selPhot>
    <sigMag>1</sigMag>
  </optical>
  <optical>
    <provID>2024 YR4</provID>
    <mode>CCD</mode>
    <stn>H01</stn>
    <obsTime>2025-02-17T04:58:14.48Z</obsTime>
    <ra>120.235700</ra>
    <dec>13.342942</dec>
    <astCat>Gaia3</astCat>
    <mag>23.5</mag>
    <band>G</band>
    <ref>~8ioT</ref>
    <subFmt>M92</subFmt>
    <precTime>1</precTime>
    <precRA>0.001</precRA>
    <precDec>0.01</precDec>
    <notes>K</notes>
    <orbProd>JPL</orbProd>
    <orbID>78</orbID>
    <resRA>0.117</resRA>
    <resDec>-0.045</resDec>
    <selAst>A</selAst>
    <sigRA>0.1</sigRA>
    <sigDec>0.1</sigDec>
    <sigTime>1.000</sigTime>
    <resMag>-0.60</resMag>
    <selPhot>A</selPhot>
    <sigMag>1</sigMag>
  </optical>
  <optical>
    <provID>2024 YR4</provID>
    <mode>CCD</mode>
    <stn>H01</stn>
    <obsTime>2025-02-17T03:27:28.43Z</obsTime>
    <ra>120.229675</ra>
    <dec>13.340264</dec>
    <astCat>Gaia3</astCat>
    <mag>23.5</mag>
    <band>G</band>
    <ref>~8ioT</ref>
    <subFmt>M92</subFmt>
    <precTime>1</precTime>
    <precRA>0.001</precRA>
    <precDec>0.01</precDec>
    <notes>K</notes>
    <orbProd>JPL</orbProd>
    <orbID>78</orbID>
    <resRA>0.009</resRA>
    <resDec>-0.010</resDec>
    <selAst>A</selAst>
    <sigRA>0.1</sigRA>
    <sigDec>0.1</sigDec>
    <sigTime>1.000</sigTime>
    <resMag>-0.59</resMag>
    <selPhot>A</selPhot>
    <sigMag>1</sigMag>
  </optical>
  <optical>
    <provID>2024 YR4</provID>
    <mode>CCD</mode>
    <stn>H01</stn>
    <obsTime>2025-02-17T02:47:58.30Z</obsTime>
    <ra>120.226983</ra>
    <dec>13.339053</dec>
    <astCat>Gaia3</astCat>
    <mag>23.3</mag>
    <band>G</band>
    <ref>~8ioT</ref>
    <subFmt>M92</subFmt>
    <precTime>1</precTime>
    <precRA>0.001</precRA>
    <precDec>0.01</precDec>
    <notes>K</notes>
    <orbProd>JPL</orbProd>
    <orbID>78</orbID>
    <resRA>-0.030</resRA>
    <resDec>-0.007</resDec>
    <selAst>A</selAst>
    <sigRA>0.11</sigRA>
    <sigDec>0.11</sigDec>
    <sigTime>1.000</sigTime>
    <resMag>-0.79</resMag>
    <selPhot>A</selPhot>
    <sigMag>1</sigMag>
  </optical>
  <optical>
    <provID>2024 YR4</provID>
    <mode>CCD</mode>
    <stn>Z23</stn>
    <prog>01</prog>
    <obsTime>2025-02-16T22:51:49.31Z</obsTime>
    <ra>120.205721</ra>
    <dec>13.332858</dec>
    <astCat>Gaia3</astCat>
    <mag>24.0</mag>
    <band>G</band>
    <ref>~8ioT</ref>
    <subFmt>M92</subFmt>
    <precTime>1</precTime>
    <precRA>0.001</precRA>
    <precDec>0.01</precDec>
    <orbProd>JPL</orbProd>
    <orbID>78</orbID>
    <resRA>-0.012</resRA>
    <resDec>-0.044</resDec>
    <selAst>A</selAst>
    <sigRA>0.08</sigRA>
    <sigDec>0.09</sigDec>
    <sigTime>1.000</sigTime>
    <resMag>-0.08</resMag>
    <selPhot>A</selPhot>
    <sigMag>1</sigMag>
  </optical>
  <optical>
    <provID>2024 YR4</provID>
    <mode>CCD</mode>
    <stn>Z23</stn>
    <prog>01</prog>
    <obsTime>2025-02-16T22:31:21.82Z</obsTime>
    <ra>120.204396</ra>
    <dec>13.332275</dec>
    <astCat>Gaia3</astCat>
    <mag>24.3</mag>
    <band>G</band>
    <ref>~8ioT</ref>
    <subFmt>M92</subFmt>
    <precTime>1</precTime>
    <precRA>0.001</precRA>
    <precDec>0.01</precDec>
    <orbProd>JPL</orbProd>
    <orbID>78</orbID>
    <resRA>-0.105</resRA>
    <resDec>0.031</resDec>
    <selAst>A</selAst>
    <sigRA>0.07</sigRA>
    <sigDec>0.08</sigDec>
    <sigTime>1.000</sigTime>
    <resMag>0.22</resMag>
    <selPhot>A</selPhot>
    <sigMag>1</sigMag>
  </optical>
  <optical>
    <provID>2024 YR4</provID>
    <mode>CCD</mode>
    <stn>Z23</stn>
    <prog>01</prog>
    <obsTime>2025-02-15T21:37:13.70Z</obsTime>
    <ra>120.086508</ra>
    <dec>13.288167</dec>
    <astCat>Gaia3</astCat>
    <mag>23.5</mag>
    <band>G</band>
    <ref>~8ioT</ref>
    <subFmt>M92</subFmt>
    <precTime>1</precTime>
    <precRA>0.001</precRA>
    <precDec>0.01</precDec>
    <orbProd>JPL</orbProd>
    <orbID>78</orbID>
    <resRA>-0.043</resRA>
    <resDec>-0.039</resDec>
    <selAst>A</selAst>
    <sigRA>0.11</sigRA>
    <sigDec>0.1</sigDec>
    <sigTime>1.000</sigTime>
    <resMag>-0.49</resMag>
    <selPhot>A</selPhot>
    <sigMag>1</sigMag>
  </optical>
  <optical>
    <provID>2024 YR4</provID>
    <mode>CCD</mode>
    <stn>Z23</stn>
    <prog>01</prog>
    <obsTime>2025-02-08T22:22:44.20Z</obsTime>
    <ra>119.457229</ra>
    <dec>12.941308</dec>
    <astCat>Gaia3</astCat>
    <mag>23.2</mag>
    <band>G</band>
    <ref>~8eeI</ref>
    <subFmt>M92</subFmt>
    <precTime>1</precTime>
    <precRA>0.001</precRA>
    <precDec>0.01</precDec>
    <orbProd>JPL</orbProd>
    <orbID>78</orbID>
    <resRA>-0.181</resRA>
    <resDec>0.069</resDec>
    <selAst>A</selAst>
    <sigRA>0.17</sigRA>
    <sigDec>0.19</sigDec>
    <sigTime>1.000</sigTime>
    <resMag>-0.19</resMag>
    <selPhot>A</selPhot>
    <sigMag>1</sigMag>
  </optical>
  <optical>
    <provID>2024 YR4</provID>
    <mode>CCD</mode>
    <stn>F65</stn>
    <prog>0E</prog>
    <obsTime>2025-02-08T11:17:25.32Z</obsTime>
    <ra>119.421458</ra>
    <dec>12.915833</dec>
    <astCat>Gaia3</astCat>
    <mag>23.6</mag>
    <band>G</band>
    <ref>~8eeI</ref>
    <subFmt>M92</subFmt>
    <precTime>1</precTime>
    <precRA>0.001</precRA>
    <precDec>0.01</precDec>
    <orbProd>JPL</orbProd>
    <orbID>78</orbID>
    <resRA>-0.051</resRA>
    <resDec>0.136</resDec>
    <selAst>A</selAst>
    <sigRA>0.4</sigRA>
    <sigDec>0.4</sigDec>
    <sigTime>1.000</sigTime>
    <resMag>0.25</resMag>
    <selPhot>A</selPhot>
    <sigMag>1</sigMag>
  </optical>
  <optical>
    <provID>2024 YR4</provID>
    <mode>CCD</mode>
    <stn>F65</stn>
    <prog>0E</prog>
    <obsTime>2025-02-08T10:57:10.63Z</obsTime>
    <ra>119.421025</ra>
    <dec>12.915000</dec>
    <astCat>Gaia3</astCat>
    <ref>~8eeI</ref>
    <subFmt>M92</subFmt>
    <precTime>1</precTime>
    <precRA>0.001</precRA>
    <precDec>0.01</precDec>
    <orbProd>JPL</orbProd>
    <orbID>78</orbID>
    <resRA>0.117</resRA>
    <resDec>-0.170</resDec>
    <selAst>A</selAst>
    <sigRA>0.4</sigRA>
    <sigDec>0.4</sigDec>
    <sigTime>1.000</sigTime>
  </optical>
  <optical>
    <provID>2024 YR4</provID>
    <mode>CCD</mode>
    <stn>F65</stn>
    <prog>0E</prog>
    <obsTime>2025-02-08T10:36:55.84Z</obsTime>
    <ra>119.420583</ra>
    <dec>12.914333</dec>
    <astCat>Gaia3</astCat>
    <mag>23.4</mag>
    <band>G</band>
    <ref>~8eeI</ref>
    <subFmt>M92</subFmt>
    <precTime>1</precTime>
    <precRA>0.001</precRA>
    <precDec>0.01</precDec>
    <orbProd>JPL</orbProd>
    <orbID>78</orbID>
    <resRA>0.178</resRA>
    <resDec>0.156</resDec>
    <selAst>A</selAst>
    <sigRA>0.4</sigRA>
    <sigDec>0.4</sigDec>
    <sigTime>1.000</sigTime>
    <resMag>0.05</resMag>
    <selPhot>A</selPhot>
    <sigMag>1</sigMag>
  </optical>
  <optical>
    <provID>2024 YR4</provID>
    <mode>CCD</mode>
    <stn>F65</stn>
    <prog>0E</prog>
    <obsTime>2025-02-07T09:54:01.81Z</obsTime>
    <ra>119.358329</ra>
    <dec>12.854489</dec>
    <astCat>Gaia3</astCat>
    <mag>23.36</mag>
    <band>G</band>
    <ref>~8eeI</ref>
    <subFmt>M92</subFmt>
    <precTime>1</precTime>
    <precRA>0.001</precRA>
    <precDec>0.01</precDec>
    <orbProd>JPL</orbProd>
    <orbID>78</orbID>
    <resRA>0.014</resRA>
    <resDec>-0.136</resDec>
    <selAst>A</selAst>
    <sigRA>0.2</sigRA>
    <sigDec>0.2</sigDec>
    <sigTime>1.000</sigTime>
    <resMag>0.11</resMag>
    <selPhot>A</selPhot>
    <sigMag>1</sigMag>
  </optical>
  <optical>
    <provID>2024 YR4</provID>
    <mode>CCD</mode>
    <stn>F65</stn>
    <prog>0E</prog>
    <obsTime>2025-02-07T09:28:43.59Z</obsTime>
    <ra>119.357958</ra>
    <dec>12.853533</dec>
    <astCat>Gaia3</astCat>
    <mag>23.46</mag>
    <band>G</band>
    <ref>~8eeI</ref>
    <subFmt>M92</subFmt>
    <precTime>1</precTime>
    <precRA>0.001</precRA>
    <precDec>0.01</precDec>
    <orbProd>JPL</orbProd>
    <orbID>78</orbID>
    <resRA>0.046</resRA>
    <resDec>0.095</resDec>
    <selAst>A</selAst>
    <sigRA>0.2</sigRA>
    <sigDec>0.2</sigDec>
    <sigTime>1.000</sigTime>
    <resMag>0.21</resMag>
    <selPhot>A</selPhot>
    <sigMag>1</sigMag>
  </optical>
  <optical>
    <provID>2024 YR4</provID>
    <mode>CCD</mode>
    <stn>F65</stn>
    <prog>0E</prog>
    <obsTime>2025-02-07T08:58:21.42Z</obsTime>
    <ra>119.357542</ra>
    <dec>12.852211</dec>
    <astCat>Gaia3</astCat>
    <mag>23.80</mag>
    <band>G</band>
    <ref>~8eeI</ref>
    <subFmt>M92</subFmt>
    <precTime>1</precTime>
    <precRA>0.001</precRA>
    <precDec>0.01</precDec>
    <orbProd>JPL</orbProd>
    <orbID>78</orbID>
    <resRA>0.150</resRA>
    <resDec>-0.184</resDec>
    <selAst>A</selAst>
    <sigRA>0.2</sigRA>
    <sigDec>0.2</sigDec>
    <sigTime>1.000</sigTime>
    <resMag>0.55</resMag>
    <selPhot>A</selPhot>
    <sigMag>1</sigMag>
  </optical>
  <optical>
    <provID>2024 YR4</provID>
    <mode>CCD</mode>
    <stn>H01</stn>
    <obsTime>2025-02-07T06:30:20.10Z</obsTime>
    <ra>119.350475</ra>
    <dec>12.844836</dec>
    <astCat>Gaia2</astCat>
    <mag>23.9</mag>
    <band>G</band>
    <ref>~8eeI</ref>
    <subFmt>M92</subFmt>
    <precTime>1</precTime>
    <precRA>0.001</precRA>
    <precDec>0.01</precDec>
    <notes>K</notes>
    <orbProd>JPL</orbProd>
    <orbID>78</orbID>
    <resRA>-0.038</resRA>
    <resDec>0.104</resDec>
    <selAst>A</selAst>
    <sigRA>0.25</sigRA>
    <sigDec>0.25</sigDec>
    <sigTime>1.000</sigTime>
    <resMag>0.66</resMag>
    <selPhot>A</selPhot>
    <sigMag>1</sigMag>
  </optical>
  <optical>
    <provID>2024 YR4</provID>
    <mode>CCD</mode>
    <stn>I11</stn>
    <prog>09</prog>
    <obsTime>2025-02-07T04:37:49.50Z</obsTime>
    <ra>119.345246</ra>
    <dec>12.846453</dec>
    <astCat>Gaia2</astCat>
    <mag>23.3</mag>
    <band>G</band>
    <ref>~8eeI</ref>
    <subFmt>M92</subFmt>
    <precTime>1</precTime>
    <precRA>0.001</precRA>
    <precDec>0.01</precDec>
    <orbProd>JPL</orbProd>
    <orbID>78</orbID>
    <resRA>0.002</resRA>
    <resDec>0.010</resDec>
    <selAst>A</selAst>
    <sigRA>0.2</sigRA>
    <sigDec>0.1</sigDec>
    <sigTime>1.000</sigTime>
    <resMag>0.07</resMag>
    <selPhot>A</selPhot>
    <sigMag>1</sigMag>
  </optical>
  <optical>
    <provID>2024 YR4</provID>
    <mode>CCD</mode>
    <stn>I11</stn>
    <prog>09</prog>
    <obsTime>2025-02-07T03:44:53.09Z</obsTime>
    <ra>119.344408</ra>
    <dec>12.844328</dec>
    <astCat>Gaia2</astCat>
    <mag>23.4</mag>
    <band>G</band>
    <ref>~8eeI</ref>
    <subFmt>M92</subFmt>
    <precTime>1</precTime>
    <precRA>0.001</precRA>
    <precDec>0.01</precDec>
    <orbProd>JPL</orbProd>
    <orbID>78</orbID>
    <resRA>0.020</resRA>
    <resDec>0.041</resDec>
    <selAst>A</selAst>
    <sigRA>0.2</sigRA>
    <sigDec>0.1</sigDec>
    <sigTime>1.000</sigTime>
    <resMag>0.17</resMag>
    <selPhot>A</selPhot>
    <sigMag>1</sigMag>
  </optical>
  <optical>
    <provID>2024 YR4</provID>
    <mode>CCD</mode>
    <stn>G37</stn>
    <prog>02</prog>
    <obsTime>2025-02-07T03:41:06.89Z</obsTime>
    <ra>119.347754</ra>
    <dec>12.837517</dec>
    <astCat>Gaia2</astCat>
    <mag>23.43</mag>
    <band>G</band>
    <ref>~8eeI</ref>
    <subFmt>M92</subFmt>
    <precTime>1</precTime>
    <precRA>0.001</precRA>
    <precDec>0.01</precDec>
    <orbProd>JPL</orbProd>
    <orbID>78</orbID>
    <resRA>-0.070</resRA>
    <resDec>-0.027</resDec>
    <selAst>A</selAst>
    <sigRA>0.1</sigRA>
    <sigDec>0.1</sigDec>
    <sigTime>1.000</sigTime>
    <resMag>0.20</resMag>
    <selPhot>A</selPhot>
    <sigMag>1</sigMag>
  </optical>
  <optical>
    <provID>2024 YR4</provID>
    <mode>CCD</mode>
    <stn>G37</stn>
    <prog>02</prog>
    <obsTime>2025-02-07T03:21:42.48Z</obsTime>
    <ra>119.347392</ra>
    <dec>12.836669</dec>
    <astCat>Gaia2</astCat>
    <mag>23.29</mag>
    <band>G</band>
    <ref>~8eeI</ref>
    <subFmt>M92</subFmt>
    <precTime>1</precTime>
    <precRA>0.001</precRA>
    <precDec>0.01</precDec>
    <orbProd>JPL</orbProd>
    <orbID>78</orbID>
    <resRA>0.148</resRA>
    <resDec>0.033</resDec>
    <selAst>A</selAst>
    <sigRA>0.15</sigRA>
    <sigDec>0.15</sigDec>
    <sigTime>1.000</sigTime>
    <resMag>0.07</resMag>
    <selPhot>A</selPhot>
    <sigMag>1</sigMag>
  </optical>
  <optical>
    <provID>2024 YR4</provID>
    <mode>CCD</mode>
    <stn>I11</stn>
    <prog>09</prog>
    <obsTime>2025-02-07T02:49:52.00Z</obsTime>
    <ra>119.343558</ra>
    <dec>12.842042</dec>
    <astCat>Gaia2</astCat>
    <mag>23.6</mag>
    <band>G</band>
    <ref>~8eeI</ref>
    <subFmt>M92</subFmt>
    <precTime>1</precTime>
    <precRA>0.001</precRA>
    <precDec>0.01</precDec>
    <orbProd>JPL</orbProd>
    <orbID>78</orbID>
    <resRA>0.006</resRA>
    <resDec>0.039</resDec>
    <selAst>A</selAst>
    <sigRA>0.2</sigRA>
    <sigDec>0.1</sigDec>
    <sigTime>1.000</sigTime>
    <resMag>0.38</resMag>
    <selPhot>A</selPhot>
    <sigMag>1</sigMag>
  </optical>
  <optical>
    <provID>2024 YR4</provID>
    <mode>CCD</mode>
    <stn>F65</stn>
    <prog>0E</prog>
    <obsTime>2025-02-06T07:28:53.82Z</obsTime>
    <ra>119.302354</ra>
    <dec>12.788264</dec>
    <astCat>Gaia3</astCat>
    <mag>23.0</mag>
    <band>G</band>
    <ref>~8eeI</ref>
    <subFmt>M92</subFmt>
    <precTime>1</precTime>
    <precRA>0.001</precRA>
    <precDec>0.01</precDec>
    <orbProd>JPL</orbProd>
    <orbID>78</orbID>
    <resRA>-0.170</resRA>
    <resDec>0.004</resDec>
    <selAst>A</selAst>
    <sigRA>0.4</sigRA>
    <sigDec>0.4</sigDec>
    <sigTime>1.000</sigTime>
    <resMag>-0.15</resMag>
    <selPhot>A</selPhot>
    <sigMag>1</sigMag>
  </optical>
  <optical>
    <provID>2024 YR4</provID>
    <mode>CCD</mode>
    <stn>G37</stn>
    <prog>02</prog>
    <obsTime>2025-02-06T07:18:42.97Z</obsTime>
    <ra>119.297950</ra>
    <dec>12.786450</dec>
    <astCat>Gaia2</astCat>
    <mag>23.22</mag>
    <band>G</band>
    <ref>~8eeI</ref>
    <subFmt>M92</subFmt>
    <precTime>1</precTime>
    <precRA>0.001</precRA>
    <precDec>0.01</precDec>
    <orbProd>JPL</orbProd>
    <orbID>78</orbID>
    <resRA>0.044</resRA>
    <resDec>-0.013</resDec>
    <selAst>A</selAst>
    <sigRA>0.1</sigRA>
    <sigDec>0.1</sigDec>
    <sigTime>1.000</sigTime>
    <resMag>0.07</resMag>
    <selPhot>A</selPhot>
    <sigMag>1</sigMag>
  </optical>
  <optical>
    <provID>2024 YR4</provID>
    <mode>CCD</mode>
    <stn>H01</stn>
    <obsTime>2025-02-06T07:11:07.47Z</obsTime>
    <ra>119.297421</ra>
    <dec>12.786214</dec>
    <astCat>Gaia2</astCat>
    <mag>23.3</mag>
    <band>G</band>
    <ref>~8eeI</ref>
    <subFmt>M92</subFmt>
    <precTime>1</precTime>
    <precRA>0.001</precRA>
    <precDec>0.01</precDec>
    <notes>K</notes>
    <orbProd>JPL</orbProd>
    <orbID>78</orbID>
    <resRA>-0.106</resRA>
    <resDec>0.074</resDec>
    <selAst>A</selAst>
    <sigRA>0.1</sigRA>
    <sigDec>0.1</sigDec>
    <sigTime>1.000</sigTime>
    <resMag>0.15</resMag>
    <selPhot>A</selPhot>
    <sigMag>1</sigMag>
  </optical>
  <optical>
    <provID>2024 YR4</provID>
    <mode>CCD</mode>
    <stn>G37</stn>
    <prog>02</prog>
    <obsTime>2025-02-06T07:09:02.45Z</obsTime>
    <ra>119.297812</ra>
    <dec>12.786067</dec>
    <astCat>Gaia2</astCat>
    <mag>23.25</mag>
    <band>G</band>
    <ref>~8eeI</ref>
    <subFmt>M92</subFmt>
    <precTime>1</precTime>
    <precRA>0.001</precRA>
    <precDec>0.01</precDec>
    <orbProd>JPL</orbProd>
    <orbID>78</orbID>
    <resRA>-0.009</resRA>
    <resDec>0.043</resDec>
    <selAst>A</selAst>
    <sigRA>0.1</sigRA>
    <sigDec>0.1</sigDec>
    <sigTime>1.000</sigTime>
    <resMag>0.11</resMag>
    <selPhot>A</selPhot>
    <sigMag>1</sigMag>
  </optical>
  <optical>
    <provID>2024 YR4</provID>
    <mode>CCD</mode>
    <stn>F65</stn>
    <prog>0E</prog>
    <obsTime>2025-02-06T07:08:39.03Z</obsTime>
    <ra>119.302121</ra>
    <dec>12.787272</dec>
    <astCat>Gaia3</astCat>
    <mag>23.3</mag>
    <band>G</band>
    <ref>~8eeI</ref>
    <subFmt>M92</subFmt>
    <precTime>1</precTime>
    <precRA>0.001</precRA>
    <precDec>0.01</precDec>
    <orbProd>JPL</orbProd>
    <orbID>78</orbID>
    <resRA>-0.129</resRA>
    <resDec>-0.273</resDec>
    <selAst>A</selAst>
    <sigRA>0.4</sigRA>
    <sigDec>0.4</sigDec>
    <sigTime>1.000</sigTime>
    <resMag>0.16</resMag>
    <selPhot>A</selPhot>
    <sigMag>1</sigMag>
  </optical>
  <optical>
    <provID>2024 YR4</provID>
    <mode>CCD</mode>
    <stn>F65</stn>
    <prog>0E</prog>
    <obsTime>2025-02-06T06:48:24.16Z</obsTime>
    <ra>119.301917</ra>
    <dec>12.786528</dec>
    <astCat>Gaia3</astCat>
    <mag>23.3</mag>
    <band>G</band>
    <ref>~8eeI</ref>
    <subFmt>M92</subFmt>
    <precTime>1</precTime>
    <precRA>0.001</precRA>
    <precDec>0.01</precDec>
    <orbProd>JPL</orbProd>
    <orbID>78</orbID>
    <resRA>0.097</resRA>
    <resDec>0.373</resDec>
    <selAst>A</selAst>
    <sigRA>0.4</sigRA>
    <sigDec>0.4</sigDec>
    <sigTime>1.000</sigTime>
    <resMag>0.16</resMag>
    <selPhot>A</selPhot>
    <sigMag>1</sigMag>
  </optical>
  <optical>
    <provID>2024 YR4</provID>
    <mode>CCD</mode>
    <stn>H01</stn>
    <obsTime>2025-02-06T05:59:37.88Z</obsTime>
    <ra>119.296608</ra>
    <dec>12.783183</dec>
    <astCat>Gaia2</astCat>
    <mag>23.1</mag>
    <band>G</band>
    <ref>~8eeI</ref>
    <subFmt>M92</subFmt>
    <precTime>1</precTime>
    <precRA>0.001</precRA>
    <precDec>0.01</precDec>
    <notes>K</notes>
    <orbProd>JPL</orbProd>
    <orbID>78</orbID>
    <resRA>0.036</resRA>
    <resDec>-0.098</resDec>
    <selAst>A</selAst>
    <sigRA>0.1</sigRA>
    <sigDec>0.1</sigDec>
    <sigTime>1.000</sigTime>
    <resMag>-0.04</resMag>
    <selPhot>A</selPhot>
    <sigMag>1</sigMag>
  </optical>
  <optical>
    <provID>2024 YR4</provID>
    <mode>CCD</mode>
    <stn>W74</stn>
    <obsTime>2025-02-06T05:49:44.66Z</obsTime>
    <ra>119.293121</ra>
    <dec>12.788978</dec>
    <astCat>Gaia3</astCat>
    <mag>23.0</mag>
    <band>G</band>
    <ref>~8eeI</ref>
    <subFmt>M92</subFmt>
    <precTime>1</precTime>
    <precRA>0.001</precRA>
    <precDec>0.01</precDec>
    <notes>K</notes>
    <orbProd>JPL</orbProd>
    <orbID>78</orbID>
    <resRA>0.057</resRA>
    <resDec>-0.088</resDec>
    <selAst>A</selAst>
    <sigRA>0.12</sigRA>
    <sigDec>0.12</sigDec>
    <sigTime>1.000</sigTime>
    <resMag>-0.14</resMag>
    <selPhot>A</selPhot>
    <sigMag>1</sigMag>
  </optical>
  <optical>
    <provID>2024 YR4</provID>
    <mode>CCD</mode>
    <stn>H01</stn>
    <obsTime>2025-02-06T05:18:39.37Z</obsTime>
    <ra>119.296096</ra>
    <dec>12.781425</dec>
    <astCat>Gaia2</astCat>
    <mag>23.3</mag>
    <band>G</band>
    <ref>~8eeI</ref>
    <subFmt>M92</subFmt>
    <precTime>1</precTime>
    <precRA>0.001</precRA>
    <precDec>0.01</precDec>
    <notes>K</notes>
    <orbProd>JPL</orbProd>
    <orbID>78</orbID>
    <resRA>-0.113</resRA>
    <resDec>-0.085</resDec>
    <selAst>A</selAst>
    <sigRA>0.15</sigRA>
    <sigDec>0.15</sigDec>
    <sigTime>1.000</sigTime>
    <resMag>0.16</resMag>
    <selPhot>A</selPhot>
    <sigMag>1</sigMag>
  </optical>
  <optical>
    <provID>2024 YR4</provID>
    <mode>CCD</mode>
    <stn>H01</stn>
    <obsTime>2025-02-06T03:56:04.76Z</obsTime>
    <ra>119.295046</ra>
    <dec>12.777769</dec>
    <astCat>Gaia2</astCat>
    <mag>23.7</mag>
    <band>G</band>
    <ref>~8eeI</ref>
    <subFmt>M92</subFmt>
    <precTime>1</precTime>
    <precRA>0.001</precRA>
    <precDec>0.01</precDec>
    <notes>K</notes>
    <orbProd>JPL</orbProd>
    <orbID>78</orbID>
    <resRA>-0.110</resRA>
    <resDec>-0.057</resDec>
    <selAst>A</selAst>
    <sigRA>0.15</sigRA>
    <sigDec>0.15</sigDec>
    <sigTime>1.000</sigTime>
    <resMag>0.57</resMag>
    <selPhot>A</selPhot>
    <sigMag>1</sigMag>
  </optical>
  <optical>
    <provID>2024 YR4</provID>
    <mode>CMO</mode>
    <stn>Y68</stn>
    <obsTime>2025-02-05T22:11:54.8Z</obsTime>
    <ra>119.28325</ra>
    <dec>12.76367</dec>
    <astCat>ATLAS2</astCat>
    <mag>23.1</mag>
    <band>V</band>
    <ref>~8ioT</ref>
    <subFmt>M92</subFmt>
    <precTime>10</precTime>
    <precRA>0.01</precRA>
    <precDec>0.1</precDec>
    <notes>K</notes>
    <orbProd>JPL</orbProd>
    <orbID>78</orbID>
    <resRA>-0.064</resRA>
    <resDec>-0.028</resDec>
    <selAst>A</selAst>
    <sigRA>1</sigRA>
    <sigDec>1</sigDec>
    <sigTime>1.000</sigTime>
    <resMag>-0.29</resMag>
    <selPhot>A</selPhot>
    <sigMag>1</sigMag>
  </optical>
  <optical>
    <provID>2024 YR4</provID>
    <mode>CMO</mode>
    <stn>Y68</stn>
    <obsTime>2025-02-05T21:53:18.5Z</obsTime>
    <ra>119.28308</ra>
    <dec>12.76289</dec>
    <astCat>ATLAS2</astCat>
    <mag>23.1</mag>
    <band>V</band>
    <ref>~8ioT</ref>
    <subFmt>M92</subFmt>
    <precTime>10</precTime>
    <precRA>0.01</precRA>
    <precDec>0.1</precDec>
    <notes>K</notes>
    <orbProd>JPL</orbProd>
    <orbID>78</orbID>
    <resRA>0.088</resRA>
    <resDec>0.222</resDec>
    <selAst>A</selAst>
    <sigRA>1</sigRA>
    <sigDec>1</sigDec>
    <sigTime>1.000</sigTime>
    <resMag>-0.29</resMag>
    <selPhot>A</selPhot>
    <sigMag>1</sigMag>
  </optical>
  <optical>
    <provID>2024 YR4</provID>
    <mode>CMO</mode>
    <stn>Y68</stn>
    <obsTime>2025-02-05T21:34:39.6Z</obsTime>
    <ra>119.28283</ra>
    <dec>12.76200</dec>
    <astCat>ATLAS2</astCat>
    <mag>23.5</mag>
    <band>V</band>
    <ref>~8ioT</ref>
    <subFmt>M92</subFmt>
    <precTime>10</precTime>
    <precRA>0.01</precRA>
    <precDec>0.1</precDec>
    <notes>K</notes>
    <orbProd>JPL</orbProd>
    <orbID>78</orbID>
    <resRA>0.013</resRA>
    <resDec>0.106</resDec>
    <selAst>A</selAst>
    <sigRA>1</sigRA>
    <sigDec>1</sigDec>
    <sigTime>1.000</sigTime>
    <resMag>0.11</resMag>
    <selPhot>A</selPhot>
    <sigMag>1</sigMag>
  </optical>
  <optical>
    <provID>2024 YR4</provID>
    <mode>CMO</mode>
    <stn>Y68</stn>
    <obsTime>2025-02-05T21:13:12.3Z</obsTime>
    <ra>119.28258</ra>
    <dec>12.76100</dec>
    <astCat>ATLAS2</astCat>
    <mag>23.2</mag>
    <band>V</band>
    <ref>~8ioT</ref>
    <subFmt>M92</subFmt>
    <precTime>10</precTime>
    <precRA>0.01</precRA>
    <precDec>0.1</precDec>
    <notes>K</notes>
    <orbProd>JPL</orbProd>
    <orbID>78</orbID>
    <resRA>0.150</resRA>
    <resDec>0.084</resDec>
    <selAst>A</selAst>
    <sigRA>1</sigRA>
    <sigDec>1</sigDec>
    <sigTime>1.000</sigTime>
    <resMag>-0.18</resMag>
    <selPhot>A</selPhot>
    <sigMag>1</sigMag>
  </optical>
  <optical>
    <provID>2024 YR4</provID>
    <mode>CCD</mode>
    <stn>T12</stn>
    <prog>00</prog>
    <obsTime>2025-02-05T12:39:19.76Z</obsTime>
    <ra>119.257487</ra>
    <dec>12.739486</dec>
    <astCat>Gaia2</astCat>
    <mag>23.36</mag>
    <band>G</band>
    <ref>~8eeI</ref>
    <subFmt>M92</subFmt>
    <precTime>1</precTime>
    <precRA>0.001</precRA>
    <precDec>0.01</precDec>
    <orbProd>JPL</orbProd>
    <orbID>78</orbID>
    <resRA>0.046</resRA>
    <resDec>0.021</resDec>
    <selAst>A</selAst>
    <sigRA>0.07</sigRA>
    <sigDec>0.07</sigDec>
    <sigTime>1.000</sigTime>
    <resMag>0.29</resMag>
    <selPhot>A</selPhot>
    <sigMag>1</sigMag>
  </optical>
  <optical>
    <provID>2024 YR4</provID>
    <mode>CCD</mode>
    <stn>F65</stn>
    <prog>0E</prog>
    <obsTime>2025-02-05T11:32:14.29Z</obsTime>
    <ra>119.256817</ra>
    <dec>12.736719</dec>
    <astCat>Gaia3</astCat>
    <mag>23.08</mag>
    <band>G</band>
    <ref>~8eeI</ref>
    <subFmt>M92</subFmt>
    <precTime>1</precTime>
    <precRA>0.001</precRA>
    <precDec>0.01</precDec>
    <orbProd>JPL</orbProd>
    <orbID>78</orbID>
    <resRA>0.036</resRA>
    <resDec>-0.070</resDec>
    <selAst>A</selAst>
    <sigRA>0.2</sigRA>
    <sigDec>0.2</sigDec>
    <sigTime>1.000</sigTime>
    <resMag>0.01</resMag>
    <selPhot>A</selPhot>
    <sigMag>1</sigMag>
  </optical>
  <optical>
    <provID>2024 YR4</provID>
    <mode>CCD</mode>
    <stn>F65</stn>
    <prog>0E</prog>
    <obsTime>2025-02-05T11:11:58.30Z</obsTime>
    <ra>119.256633</ra>
    <dec>12.735928</dec>
    <astCat>Gaia3</astCat>
    <mag>22.86</mag>
    <band>G</band>
    <ref>~8eeI</ref>
    <subFmt>M92</subFmt>
    <precTime>1</precTime>
    <precRA>0.001</precRA>
    <precDec>0.01</precDec>
    <orbProd>JPL</orbProd>
    <orbID>78</orbID>
    <resRA>-0.045</resRA>
    <resDec>0.040</resDec>
    <selAst>A</selAst>
    <sigRA>0.2</sigRA>
    <sigDec>0.2</sigDec>
    <sigTime>1.000</sigTime>
    <resMag>-0.20</resMag>
    <selPhot>A</selPhot>
    <sigMag>1</sigMag>
  </optical>
  <optical>
    <provID>2024 YR4</provID>
    <mode>CCD</mode>
    <stn>F65</stn>
    <prog>0E</prog>
    <obsTime>2025-02-05T10:51:43.43Z</obsTime>
    <ra>119.256533</ra>
    <dec>12.735086</dec>
    <astCat>Gaia3</astCat>
    <mag>22.73</mag>
    <band>G</band>
    <ref>~8eeI</ref>
    <subFmt>M92</subFmt>
    <precTime>1</precTime>
    <precRA>0.001</precRA>
    <precDec>0.01</precDec>
    <orbProd>JPL</orbProd>
    <orbID>78</orbID>
    <resRA>0.081</resRA>
    <resDec>0.001</resDec>
    <selAst>A</selAst>
    <sigRA>0.2</sigRA>
    <sigDec>0.2</sigDec>
    <sigTime>1.000</sigTime>
    <resMag>-0.33</resMag>
    <selPhot>A</selPhot>
    <sigMag>1</sigMag>
  </optical>
  <optical>
    <provID>2024 YR4</provID>
    <mode>CCD</mode>
    <stn>H01</stn>
    <obsTime>2025-02-05T04:37:37.66Z</obsTime>
    <ra>119.249596</ra>
    <dec>12.717331</dec>
    <astCat>Gaia2</astCat>
    <mag>23.1</mag>
    <band>G</band>
    <ref>~8eeI</ref>
    <subFmt>M92</subFmt>
    <precTime>1</precTime>
    <precRA>0.001</precRA>
    <precDec>0.01</precDec>
    <notes>K</notes>
    <orbProd>JPL</orbProd>
    <orbID>78</orbID>
    <resRA>-0.112</resRA>
    <resDec>0.039</resDec>
    <selAst>A</selAst>
    <sigRA>0.15</sigRA>
    <sigDec>0.15</sigDec>
    <sigTime>1.000</sigTime>
    <resMag>0.06</resMag>
    <selPhot>A</selPhot>
    <sigMag>1</sigMag>
  </optical>
  <optical>
    <provID>2024 YR4</provID>
    <mode>CCD</mode>
    <stn>H01</stn>
    <obsTime>2025-02-05T03:58:55.75Z</obsTime>
    <ra>119.249283</ra>
    <dec>12.715503</dec>
    <astCat>Gaia2</astCat>
    <mag>23.0</mag>
    <band>G</band>
    <ref>~8eeI</ref>
    <subFmt>M92</subFmt>
    <precTime>1</precTime>
    <precRA>0.001</precRA>
    <precDec>0.01</precDec>
    <notes>K</notes>
    <orbProd>JPL</orbProd>
    <orbID>78</orbID>
    <resRA>-0.117</resRA>
    <resDec>-0.105</resDec>
    <selAst>A</selAst>
    <sigRA>0.15</sigRA>
    <sigDec>0.15</sigDec>
    <sigTime>1.000</sigTime>
    <resMag>-0.04</resMag>
    <selPhot>A</selPhot>
    <sigMag>1</sigMag>
  </optical>
  <optical>
    <provID>2024 YR4</provID>
    <mode>CCD</mode>
    <stn>H01</stn>
    <obsTime>2025-02-05T03:32:39.64Z</obsTime>
    <ra>119.249083</ra>
    <dec>12.714336</dec>
    <astCat>Gaia2</astCat>
    <mag>23.2</mag>
    <band>G</band>
    <ref>~8eeI</ref>
    <subFmt>M92</subFmt>
    <precTime>1</precTime>
    <precRA>0.001</precRA>
    <precDec>0.01</precDec>
    <notes>K</notes>
    <orbProd>JPL</orbProd>
    <orbID>78</orbID>
    <resRA>0.069</resRA>
    <resDec>0.126</resDec>
    <selAst>A</selAst>
    <sigRA>0.15</sigRA>
    <sigDec>0.15</sigDec>
    <sigTime>1.000</sigTime>
    <resMag>0.17</resMag>
    <selPhot>A</selPhot>
    <sigMag>1</sigMag>
  </optical>
  <optical>
    <provID>2024 YR4</provID>
    <mode>CCD</mode>
    <stn>Z23</stn>
    <prog>01</prog>
    <obsTime>2025-02-05T01:14:12.36Z</obsTime>
    <ra>119.239971</ra>
    <dec>12.708914</dec>
    <astCat>Gaia3</astCat>
    <mag>23.2</mag>
    <band>G</band>
    <ref>~8eeI</ref>
    <subFmt>M92</subFmt>
    <precTime>1</precTime>
    <precRA>0.001</precRA>
    <precDec>0.01</precDec>
    <orbProd>JPL</orbProd>
    <orbID>78</orbID>
    <resRA>-0.011</resRA>
    <resDec>-0.125</resDec>
    <selAst>A</selAst>
    <sigRA>0.12</sigRA>
    <sigDec>0.1</sigDec>
    <sigTime>1.000</sigTime>
    <resMag>0.18</resMag>
    <selPhot>A</selPhot>
    <sigMag>1</sigMag>
  </optical>
  <optical>
    <provID>2024 YR4</provID>
    <mode>CCD</mode>
    <stn>Z23</stn>
    <prog>01</prog>
    <obsTime>2025-02-05T00:45:54.69Z</obsTime>
    <ra>119.239867</ra>
    <dec>12.707725</dec>
    <astCat>Gaia3</astCat>
    <mag>22.9</mag>
    <band>G</band>
    <ref>~8eeI</ref>
    <subFmt>M92</subFmt>
    <precTime>1</precTime>
    <precRA>0.001</precRA>
    <precDec>0.01</precDec>
    <orbProd>JPL</orbProd>
    <orbID>78</orbID>
    <resRA>0.028</resRA>
    <resDec>-0.042</resDec>
    <selAst>A</selAst>
    <sigRA>0.08</sigRA>
    <sigDec>0.08</sigDec>
    <sigTime>1.000</sigTime>
    <resMag>-0.12</resMag>
    <selPhot>A</selPhot>
    <sigMag>1</sigMag>
  </optical>
  <optical>
    <provID>2024 YR4</provID>
    <mode>CCD</mode>
    <stn>F65</stn>
    <prog>0E</prog>
    <obsTime>2025-02-04T10:56:01.85Z</obsTime>
    <ra>119.215550</ra>
    <dec>12.671661</dec>
    <astCat>Gaia2</astCat>
    <mag>23.6</mag>
    <band>G</band>
    <ref>~8eeI</ref>
    <subFmt>M92</subFmt>
    <precTime>1</precTime>
    <precRA>0.001</precRA>
    <precDec>0.01</precDec>
    <orbProd>JPL</orbProd>
    <orbID>78</orbID>
    <resRA>-0.088</resRA>
    <resDec>0.147</resDec>
    <selAst>A</selAst>
    <sigRA>0.3</sigRA>
    <sigDec>0.3</sigDec>
    <sigTime>1.000</sigTime>
    <resMag>0.63</resMag>
    <selPhot>A</selPhot>
    <sigMag>1</sigMag>
  </optical>
  <optical>
    <provID>2024 YR4</provID>
    <mode>CCD</mode>
    <stn>F65</stn>
    <prog>0E</prog>
    <obsTime>2025-02-04T10:50:58.16Z</obsTime>
    <ra>119.215625</ra>
    <dec>12.671389</dec>
    <astCat>Gaia2</astCat>
    <mag>22.9</mag>
    <band>G</band>
    <ref>~8eeI</ref>
    <subFmt>M92</subFmt>
    <precTime>1</precTime>
    <precRA>0.001</precRA>
    <precDec>0.01</precDec>
    <orbProd>JPL</orbProd>
    <orbID>78</orbID>
    <resRA>0.184</resRA>
    <resDec>-0.057</resDec>
    <selAst>A</selAst>
    <sigRA>0.3</sigRA>
    <sigDec>0.3</sigDec>
    <sigTime>1.000</sigTime>
    <resMag>-0.07</resMag>
    <selPhot>A</selPhot>
    <sigMag>1</sigMag>
  </optical>
  <optical>
    <provID>2024 YR4</provID>
    <mode>CCD</mode>
    <stn>F65</stn>
    <prog>0E</prog>
    <obsTime>2025-02-04T10:45:54.55Z</obsTime>
    <ra>119.215575</ra>
    <dec>12.671186</dec>
    <astCat>Gaia2</astCat>
    <mag>22.6</mag>
    <band>G</band>
    <ref>~8eeI</ref>
    <subFmt>M92</subFmt>
    <precTime>1</precTime>
    <precRA>0.001</precRA>
    <precDec>0.01</precDec>
    <orbProd>JPL</orbProd>
    <orbID>78</orbID>
    <resRA>0.012</resRA>
    <resDec>-0.010</resDec>
    <selAst>A</selAst>
    <sigRA>0.3</sigRA>
    <sigDec>0.3</sigDec>
    <sigTime>1.000</sigTime>
    <resMag>-0.37</resMag>
    <selPhot>A</selPhot>
    <sigMag>1</sigMag>
  </optical>
  <optical>
    <provID>2024 YR4</provID>
    <mode>CCD</mode>
    <stn>F65</stn>
    <prog>0E</prog>
    <obsTime>2025-02-04T10:40:50.76Z</obsTime>
    <ra>119.215608</ra>
    <dec>12.670919</dec>
    <astCat>Gaia2</astCat>
    <mag>23.2</mag>
    <band>G</band>
    <ref>~8eeI</ref>
    <subFmt>M92</subFmt>
    <precTime>1</precTime>
    <precRA>0.001</precRA>
    <precDec>0.01</precDec>
    <orbProd>JPL</orbProd>
    <orbID>78</orbID>
    <resRA>0.129</resRA>
    <resDec>-0.190</resDec>
    <selAst>A</selAst>
    <sigRA>0.3</sigRA>
    <sigDec>0.3</sigDec>
    <sigTime>1.000</sigTime>
    <resMag>0.24</resMag>
    <selPhot>A</selPhot>
    <sigMag>1</sigMag>
  </optical>
  <optical>
    <provID>2024 YR4</provID>
    <mode>CCD</mode>
    <stn>W74</stn>
    <obsTime>2025-02-04T04:40:57.42Z</obsTime>
    <ra>119.207058</ra>
    <dec>12.660114</dec>
    <astCat>Gaia3</astCat>
    <mag>23.4</mag>
    <band>G</band>
    <ref>~8eeI</ref>
    <subFmt>M92</subFmt>
    <precTime>1</precTime>
    <precRA>0.001</precRA>
    <precDec>0.01</precDec>
    <notes>K</notes>
    <orbProd>JPL</orbProd>
    <orbID>78</orbID>
    <resRA>0.105</resRA>
    <resDec>-0.120</resDec>
    <selAst>A</selAst>
    <sigRA>0.11</sigRA>
    <sigDec>0.11</sigDec>
    <sigTime>1.000</sigTime>
    <resMag>0.46</resMag>
    <selPhot>A</selPhot>
    <sigMag>1</sigMag>
  </optical>
  <optical>
    <provID>2024 YR4</provID>
    <mode>CMO</mode>
    <stn>R87</stn>
    <obsTime>2025-02-03T23:09:21.3Z</obsTime>
    <ra>119.199742</ra>
    <dec>12.637311</dec>
    <astCat>ATLAS2</astCat>
    <ref>~8nm6</ref>
    <subFmt>M92</subFmt>
    <precTime>10</precTime>
    <precRA>0.001</precRA>
    <precDec>0.01</precDec>
    <notes>K</notes>
    <orbProd>JPL</orbProd>
    <orbID>78</orbID>
    <resRA>-0.007</resRA>
    <resDec>0.053</resDec>
    <selAst>A</selAst>
    <sigRA>1</sigRA>
    <sigDec>1</sigDec>
    <sigTime>1.000</sigTime>
  </optical>
  <optical>
    <provID>2024 YR4</provID>
    <mode>CMO</mode>
    <stn>R87</stn>
    <obsTime>2025-02-03T22:43:52.0Z</obsTime>
    <ra>119.199708</ra>
    <dec>12.636169</dec>
    <astCat>ATLAS2</astCat>
    <mag>22.5</mag>
    <band>V</band>
    <ref>~8nm6</ref>
    <subFmt>M92</subFmt>
    <precTime>10</precTime>
    <precRA>0.001</precRA>
    <precDec>0.01</precDec>
    <notes>K</notes>
    <orbProd>JPL</orbProd>
    <orbID>78</orbID>
    <resRA>0.052</resRA>
    <resDec>0.074</resDec>
    <selAst>A</selAst>
    <sigRA>1</sigRA>
    <sigDec>1</sigDec>
    <sigTime>1.000</sigTime>
    <resMag>-0.70</resMag>
    <selPhot>A</selPhot>
    <sigMag>1</sigMag>
  </optical>
  <optical>
    <provID>2024 YR4</provID>
    <mode>CMO</mode>
    <stn>R87</stn>
    <obsTime>2025-02-03T22:16:05.4Z</obsTime>
    <ra>119.199550</ra>
    <dec>12.635011</dec>
    <astCat>ATLAS2</astCat>
    <mag>23.3</mag>
    <band>V</band>
    <ref>~8nm6</ref>
    <subFmt>M92</subFmt>
    <precTime>10</precTime>
    <precRA>0.001</precRA>
    <precDec>0.01</precDec>
    <notes>K</notes>
    <orbProd>JPL</orbProd>
    <orbID>78</orbID>
    <resRA>-0.333</resRA>
    <resDec>0.462</resDec>
    <selAst>A</selAst>
    <sigRA>1</sigRA>
    <sigDec>1</sigDec>
    <sigTime>1.000</sigTime>
    <resMag>0.11</resMag>
    <selPhot>A</selPhot>
    <sigMag>1</sigMag>
  </optical>
  <optical>
    <provID>2024 YR4</provID>
    <mode>CCD</mode>
    <stn>W74</stn>
    <obsTime>2025-02-03T06:26:17.15Z</obsTime>
    <ra>119.174671</ra>
    <dec>12.598925</dec>
    <astCat>Gaia3</astCat>
    <mag>22.8</mag>
    <band>G</band>
    <ref>~8eeI</ref>
    <subFmt>M92</subFmt>
    <precTime>1</precTime>
    <precRA>0.001</precRA>
    <precDec>0.01</precDec>
    <notes>K</notes>
    <orbProd>JPL</orbProd>
    <orbID>78</orbID>
    <resRA>0.108</resRA>
    <resDec>-0.055</resDec>
    <selAst>A</selAst>
    <sigRA>0.09</sigRA>
    <sigDec>0.09</sigDec>
    <sigTime>1.000</sigTime>
    <resMag>-0.05</resMag>
    <selPhot>A</selPhot>
    <sigMag>1</sigMag>
  </optical>
  <optical>
    <provID>2024 YR4</provID>
    <mode>CMO</mode>
    <stn>204</stn>
    <obsTime>2025-02-02T22:54:34.93Z</obsTime>
    <ra>119.169162</ra>
    <dec>12.570006</dec>
    <astCat>Gaia3</astCat>
    <mag>23.1</mag>
    <band>G</band>
    <ref>~8eeI</ref>
    <subFmt>M92</subFmt>
    <precTime>1</precTime>
    <precRA>0.001</precRA>
    <precDec>0.01</precDec>
    <notes>K</notes>
    <orbProd>JPL</orbProd>
    <orbID>78</orbID>
    <resRA>-0.493</resRA>
    <resDec>0.316</resDec>
    <selAst>A</selAst>
    <sigRA>0.5</sigRA>
    <sigDec>0.5</sigDec>
    <sigTime>1.000</sigTime>
    <resMag>0.28</resMag>
    <selPhot>A</selPhot>
    <sigMag>1</sigMag>
  </optical>
  <optical>
    <provID>2024 YR4</provID>
    <mode>CCD</mode>
    <stn>G37</stn>
    <prog>02</prog>
    <obsTime>2025-02-02T08:52:48.35Z</obsTime>
    <ra>119.152017</ra>
    <dec>12.531167</dec>
    <astCat>Gaia2</astCat>
    <mag>22.93</mag>
    <band>G</band>
    <ref>~8eeI</ref>
    <subFmt>M92</subFmt>
    <precTime>1</precTime>
    <precRA>0.001</precRA>
    <precDec>0.01</precDec>
    <orbProd>JPL</orbProd>
    <orbID>78</orbID>
    <resRA>-0.014</resRA>
    <resDec>0.003</resDec>
    <selAst>A</selAst>
    <sigRA>0.1</sigRA>
    <sigDec>0.1</sigDec>
    <sigTime>1.000</sigTime>
    <resMag>0.17</resMag>
    <selPhot>A</selPhot>
    <sigMag>1</sigMag>
  </optical>
  <optical>
    <provID>2024 YR4</provID>
    <mode>CCD</mode>
    <stn>G37</stn>
    <prog>02</prog>
    <obsTime>2025-02-02T08:42:05.62Z</obsTime>
    <ra>119.152083</ra>
    <dec>12.530708</dec>
    <astCat>Gaia2</astCat>
    <mag>23.03</mag>
    <band>G</band>
    <ref>~8eeI</ref>
    <subFmt>M92</subFmt>
    <precTime>1</precTime>
    <precRA>0.001</precRA>
    <precDec>0.01</precDec>
    <orbProd>JPL</orbProd>
    <orbID>78</orbID>
    <resRA>0.002</resRA>
    <resDec>0.068</resDec>
    <selAst>A</selAst>
    <sigRA>0.1</sigRA>
    <sigDec>0.1</sigDec>
    <sigTime>1.000</sigTime>
    <resMag>0.27</resMag>
    <selPhot>A</selPhot>
    <sigMag>1</sigMag>
  </optical>
  <optical>
    <provID>2024 YR4</provID>
    <mode>CCD</mode>
    <stn>H01</stn>
    <obsTime>2025-02-02T05:36:57.43Z</obsTime>
    <ra>119.153450</ra>
    <dec>12.522161</dec>
    <astCat>Gaia2</astCat>
    <mag>22.5</mag>
    <band>G</band>
    <ref>~8eeI</ref>
    <subFmt>M92</subFmt>
    <precTime>1</precTime>
    <precRA>0.001</precRA>
    <precDec>0.01</precDec>
    <notes>K</notes>
    <orbProd>JPL</orbProd>
    <orbID>78</orbID>
    <resRA>0.035</resRA>
    <resDec>0.066</resDec>
    <selAst>A</selAst>
    <sigRA>0.1</sigRA>
    <sigDec>0.1</sigDec>
    <sigTime>1.000</sigTime>
    <resMag>-0.24</resMag>
    <selPhot>A</selPhot>
    <sigMag>1</sigMag>
  </optical>
  <optical>
    <provID>2024 YR4</provID>
    <mode>CCD</mode>
    <stn>H01</stn>
    <obsTime>2025-02-02T05:20:18.12Z</obsTime>
    <ra>119.153604</ra>
    <dec>12.521350</dec>
    <astCat>Gaia2</astCat>
    <mag>22.6</mag>
    <band>G</band>
    <ref>~8eeI</ref>
    <subFmt>M92</subFmt>
    <precTime>1</precTime>
    <precRA>0.001</precRA>
    <precDec>0.01</precDec>
    <notes>K</notes>
    <orbProd>JPL</orbProd>
    <orbID>78</orbID>
    <resRA>-0.053</resRA>
    <resDec>0.072</resDec>
    <selAst>A</selAst>
    <sigRA>0.1</sigRA>
    <sigDec>0.1</sigDec>
    <sigTime>1.000</sigTime>
    <resMag>-0.14</resMag>
    <selPhot>A</selPhot>
    <sigMag>1</sigMag>
  </optical>
  <optical>
    <provID>2024 YR4</provID>
    <mode>CCD</mode>
    <stn>H01</stn>
    <obsTime>2025-02-02T05:04:19.95Z</obsTime>
    <ra>119.153758</ra>
    <dec>12.520567</dec>
    <astCat>Gaia2</astCat>
    <mag>23.0</mag>
    <band>G</band>
    <ref>~8eeI</ref>
    <subFmt>M92</subFmt>
    <precTime>1</precTime>
    <precRA>0.001</precRA>
    <precDec>0.01</precDec>
    <notes>K</notes>
    <orbProd>JPL</orbProd>
    <orbID>78</orbID>
    <resRA>-0.093</resRA>
    <resDec>0.080</resDec>
    <selAst>A</selAst>
    <sigRA>0.1</sigRA>
    <sigDec>0.1</sigDec>
    <sigTime>1.000</sigTime>
    <resMag>0.26</resMag>
    <selPhot>A</selPhot>
    <sigMag>1</sigMag>
  </optical>
  <optical>
    <provID>2024 YR4</provID>
    <mode>CCD</mode>
    <stn>W74</stn>
    <obsTime>2025-02-02T01:49:49.38Z</obsTime>
    <ra>119.152279</ra>
    <dec>12.518417</dec>
    <astCat>Gaia3</astCat>
    <mag>22.7</mag>
    <band>G</band>
    <ref>~8eeI</ref>
    <subFmt>M92</subFmt>
    <precTime>1</precTime>
    <precRA>0.001</precRA>
    <precDec>0.01</precDec>
    <notes>K</notes>
    <orbProd>JPL</orbProd>
    <orbID>78</orbID>
    <resRA>-0.023</resRA>
    <resDec>0.048</resDec>
    <selAst>A</selAst>
    <sigRA>0.08</sigRA>
    <sigDec>0.08</sigDec>
    <sigTime>1.000</sigTime>
    <resMag>-0.03</resMag>
    <selPhot>A</selPhot>
    <sigMag>1</sigMag>
  </optical>
  <optical>
    <provID>2024 YR4</provID>
    <mode>CCD</mode>
    <stn>W74</stn>
    <obsTime>2025-02-02T01:33:19.67Z</obsTime>
    <ra>119.152458</ra>
    <dec>12.517589</dec>
    <astCat>Gaia3</astCat>
    <mag>22.7</mag>
    <band>G</band>
    <ref>~8eeI</ref>
    <subFmt>M92</subFmt>
    <precTime>1</precTime>
    <precRA>0.001</precRA>
    <precDec>0.01</precDec>
    <notes>K</notes>
    <orbProd>JPL</orbProd>
    <orbID>78</orbID>
    <resRA>0.064</resRA>
    <resDec>0.087</resDec>
    <selAst>A</selAst>
    <sigRA>0.08</sigRA>
    <sigDec>0.08</sigDec>
    <sigTime>1.000</sigTime>
    <resMag>-0.02</resMag>
    <selPhot>A</selPhot>
    <sigMag>1</sigMag>
  </optical>
  <optical>
    <provID>2024 YR4</provID>
    <mode>CCD</mode>
    <stn>Z23</stn>
    <prog>01</prog>
    <obsTime>2025-02-02T00:07:31.35Z</obsTime>
    <ra>119.148025</ra>
    <dec>12.507000</dec>
    <astCat>Gaia3</astCat>
    <mag>22.8</mag>
    <band>G</band>
    <ref>~8eeI</ref>
    <subFmt>M92</subFmt>
    <precTime>1</precTime>
    <precRA>0.001</precRA>
    <precDec>0.01</precDec>
    <orbProd>JPL</orbProd>
    <orbID>78</orbID>
    <resRA>0.050</resRA>
    <resDec>-0.017</resDec>
    <selAst>A</selAst>
    <sigRA>0.08</sigRA>
    <sigDec>0.09</sigDec>
    <sigTime>1.000</sigTime>
    <resMag>0.08</resMag>
    <selPhot>A</selPhot>
    <sigMag>1</sigMag>
  </optical>
  <optical>
    <provID>2024 YR4</provID>
    <mode>CCD</mode>
    <stn>Z23</stn>
    <prog>01</prog>
    <obsTime>2025-02-01T23:40:34.98Z</obsTime>
    <ra>119.148379</ra>
    <dec>12.505683</dec>
    <astCat>Gaia3</astCat>
    <mag>22.6</mag>
    <band>G</band>
    <ref>~8eeI</ref>
    <subFmt>M92</subFmt>
    <precTime>1</precTime>
    <precRA>0.001</precRA>
    <precDec>0.01</precDec>
    <orbProd>JPL</orbProd>
    <orbID>78</orbID>
    <resRA>-0.029</resRA>
    <resDec>-0.044</resDec>
    <selAst>A</selAst>
    <sigRA>0.08</sigRA>
    <sigDec>0.08</sigDec>
    <sigTime>1.000</sigTime>
    <resMag>-0.12</resMag>
    <selPhot>A</selPhot>
    <sigMag>1</sigMag>
  </optical>
  <optical>
    <provID>2024 YR4</provID>
    <mode>CCD</mode>
    <stn>H01</stn>
    <obsTime>2025-02-01T05:23:51.10Z</obsTime>
    <ra>119.135783</ra>
    <dec>12.451886</dec>
    <astCat>Gaia2</astCat>
    <mag>22.6</mag>
    <band>G</band>
    <ref>~8eeI</ref>
    <subFmt>M92</subFmt>
    <precTime>1</precTime>
    <precRA>0.001</precRA>
    <precDec>0.01</precDec>
    <notes>K</notes>
    <orbProd>JPL</orbProd>
    <orbID>78</orbID>
    <resRA>-0.111</resRA>
    <resDec>0.027</resDec>
    <selAst>A</selAst>
    <sigRA>0.15</sigRA>
    <sigDec>0.15</sigDec>
    <sigTime>1.000</sigTime>
    <resMag>-0.04</resMag>
    <selPhot>A</selPhot>
    <sigMag>1</sigMag>
  </optical>
  <optical>
    <provID>2024 YR4</provID>
    <mode>CCD</mode>
    <stn>H01</stn>
    <obsTime>2025-02-01T04:49:20.44Z</obsTime>
    <ra>119.136333</ra>
    <dec>12.450147</dec>
    <astCat>Gaia2</astCat>
    <mag>22.7</mag>
    <band>G</band>
    <ref>~8eeI</ref>
    <subFmt>M92</subFmt>
    <precTime>1</precTime>
    <precRA>0.001</precRA>
    <precDec>0.01</precDec>
    <notes>K</notes>
    <orbProd>JPL</orbProd>
    <orbID>78</orbID>
    <resRA>-0.102</resRA>
    <resDec>0.069</resDec>
    <selAst>A</selAst>
    <sigRA>0.15</sigRA>
    <sigDec>0.15</sigDec>
    <sigTime>1.000</sigTime>
    <resMag>0.06</resMag>
    <selPhot>A</selPhot>
    <sigMag>1</sigMag>
  </optical>
  <optical>
    <provID>2024 YR4</provID>
    <mode>CCD</mode>
    <stn>H01</stn>
    <obsTime>2025-02-01T04:32:39.15Z</obsTime>
    <ra>119.136575</ra>
    <dec>12.449256</dec>
    <astCat>Gaia2</astCat>
    <mag>22.7</mag>
    <band>G</band>
    <ref>~8eeI</ref>
    <subFmt>M92</subFmt>
    <precTime>1</precTime>
    <precRA>0.001</precRA>
    <precDec>0.01</precDec>
    <notes>K</notes>
    <orbProd>JPL</orbProd>
    <orbID>78</orbID>
    <resRA>-0.125</resRA>
    <resDec>-0.057</resDec>
    <selAst>A</selAst>
    <sigRA>0.15</sigRA>
    <sigDec>0.15</sigDec>
    <sigTime>1.000</sigTime>
    <resMag>0.07</resMag>
    <selPhot>A</selPhot>
    <sigMag>1</sigMag>
  </optical>
  <optical>
    <provID>2024 YR4</provID>
    <mode>CCD</mode>
    <stn>H01</stn>
    <obsTime>2025-02-01T04:16:43.91Z</obsTime>
    <ra>119.136817</ra>
    <dec>12.448456</dec>
    <astCat>Gaia2</astCat>
    <mag>22.7</mag>
    <band>G</band>
    <ref>~8eeI</ref>
    <subFmt>M92</subFmt>
    <precTime>1</precTime>
    <precRA>0.001</precRA>
    <precDec>0.01</precDec>
    <notes>K</notes>
    <orbProd>JPL</orbProd>
    <orbID>78</orbID>
    <resRA>-0.064</resRA>
    <resDec>0.027</resDec>
    <selAst>A</selAst>
    <sigRA>0.15</sigRA>
    <sigDec>0.15</sigDec>
    <sigTime>1.000</sigTime>
    <resMag>0.07</resMag>
    <selPhot>A</selPhot>
    <sigMag>1</sigMag>
  </optical>
  <optical>
    <provID>2024 YR4</provID>
    <mode>CCD</mode>
    <stn>W74</stn>
    <obsTime>2025-02-01T03:24:50.31Z</obsTime>
    <ra>119.133975</ra>
    <dec>12.453583</dec>
    <astCat>Gaia3</astCat>
    <mag>23.4</mag>
    <band>G</band>
    <ref>~8eeI</ref>
    <subFmt>M92</subFmt>
    <precTime>1</precTime>
    <precRA>0.001</precRA>
    <precDec>0.01</precDec>
    <notes>K</notes>
    <orbProd>JPL</orbProd>
    <orbID>78</orbID>
    <resRA>-0.024</resRA>
    <resDec>0.065</resDec>
    <selAst>A</selAst>
    <sigRA>0.09</sigRA>
    <sigDec>0.1</sigDec>
    <sigTime>1.000</sigTime>
    <resMag>0.77</resMag>
    <selPhot>A</selPhot>
    <sigMag>1</sigMag>
  </optical>
  <optical>
    <provID>2024 YR4</provID>
    <mode>CCD</mode>
    <stn>291</stn>
    <obsTime>2025-01-31T10:25:38.2Z</obsTime>
    <ra>119.11987</ra>
    <dec>12.39531</dec>
    <astCat>Gaia2</astCat>
    <mag>23.2</mag>
    <band>G</band>
    <ref>~8eeI</ref>
    <subFmt>M92</subFmt>
    <precTime>10</precTime>
    <precRA>0.01</precRA>
    <precDec>0.1</precDec>
    <notes>K</notes>
    <orbProd>JPL</orbProd>
    <orbID>78</orbID>
    <resRA>0.018</resRA>
    <resDec>0.207</resDec>
    <selAst>A</selAst>
    <sigRA>0.56000</sigRA>
    <sigDec>0.56000</sigDec>
    <sigTime>1.000</sigTime>
    <resMag>0.64</resMag>
    <selPhot>A</selPhot>
    <sigMag>1</sigMag>
  </optical>
  <optical>
    <provID>2024 YR4</provID>
    <mode>CCD</mode>
    <stn>291</stn>
    <obsTime>2025-01-31T09:35:40.10Z</obsTime>
    <ra>119.12063</ra>
    <dec>12.39297</dec>
    <astCat>Gaia2</astCat>
    <mag>23.6</mag>
    <band>G</band>
    <ref>~8eeI</ref>
    <subFmt>M92</subFmt>
    <precTime>10</precTime>
    <precRA>0.01</precRA>
    <precDec>0.1</precDec>
    <notes>K</notes>
    <orbProd>JPL</orbProd>
    <orbID>78</orbID>
    <resRA>0.506</resRA>
    <resDec>-0.027</resDec>
    <selAst>A</selAst>
    <sigRA>0.56000</sigRA>
    <sigDec>0.56000</sigDec>
    <sigTime>1.000</sigTime>
    <resMag>1.05</resMag>
    <selPhot>A</selPhot>
    <sigMag>1</sigMag>
  </optical>
  <optical>
    <provID>2024 YR4</provID>
    <mode>CCD</mode>
    <stn>291</stn>
    <obsTime>2025-01-31T08:45:45.5Z</obsTime>
    <ra>119.12129</ra>
    <dec>12.39064</dec>
    <astCat>Gaia2</astCat>
    <mag>23.2</mag>
    <band>G</band>
    <ref>~8eeI</ref>
    <subFmt>M92</subFmt>
    <precTime>10</precTime>
    <precRA>0.01</precRA>
    <precDec>0.1</precDec>
    <notes>K</notes>
    <orbProd>JPL</orbProd>
    <orbID>78</orbID>
    <resRA>-0.089</resRA>
    <resDec>-0.094</resDec>
    <selAst>A</selAst>
    <sigRA>0.56000</sigRA>
    <sigDec>0.56000</sigDec>
    <sigTime>1.000</sigTime>
    <resMag>0.65</resMag>
    <selPhot>A</selPhot>
    <sigMag>1</sigMag>
  </optical>
  <optical>
    <provID>2024 YR4</provID>
    <mode>CCD</mode>
    <stn>291</stn>
    <obsTime>2025-01-31T04:29:56.5Z</obsTime>
    <ra>119.12696</ra>
    <dec>12.37778</dec>
    <astCat>Gaia2</astCat>
    <mag>22.6</mag>
    <band>G</band>
    <ref>~8eeI</ref>
    <subFmt>M92</subFmt>
    <precTime>10</precTime>
    <precRA>0.01</precRA>
    <precDec>0.1</precDec>
    <notes>K</notes>
    <orbProd>JPL</orbProd>
    <orbID>78</orbID>
    <resRA>0.135</resRA>
    <resDec>-0.188</resDec>
    <selAst>A</selAst>
    <sigRA>0.56000</sigRA>
    <sigDec>0.56000</sigDec>
    <sigTime>1.000</sigTime>
    <resMag>0.07</resMag>
    <selPhot>A</selPhot>
    <sigMag>1</sigMag>
  </optical>
  <optical>
    <provID>2024 YR4</provID>
    <mode>CCD</mode>
    <stn>291</stn>
    <obsTime>2025-01-31T03:57:29.1Z</obsTime>
    <ra>119.12754</ra>
    <dec>12.37611</dec>
    <astCat>Gaia2</astCat>
    <mag>22.6</mag>
    <band>G</band>
    <ref>~8eeI</ref>
    <subFmt>M92</subFmt>
    <precTime>10</precTime>
    <precRA>0.01</precRA>
    <precDec>0.1</precDec>
    <notes>K</notes>
    <orbProd>JPL</orbProd>
    <orbID>78</orbID>
    <resRA>0.101</resRA>
    <resDec>0.099</resDec>
    <selAst>A</selAst>
    <sigRA>0.56000</sigRA>
    <sigDec>0.56000</sigDec>
    <sigTime>1.000</sigTime>
    <resMag>0.07</resMag>
    <selPhot>A</selPhot>
    <sigMag>1</sigMag>
  </optical>
  <optical>
    <provID>2024 YR4</provID>
    <mode>CCD</mode>
    <stn>W74</stn>
    <obsTime>2025-01-31T02:35:52.45Z</obsTime>
    <ra>119.125200</ra>
    <dec>12.379725</dec>
    <astCat>Gaia3</astCat>
    <mag>22.7</mag>
    <band>G</band>
    <ref>~8eeI</ref>
    <subFmt>M92</subFmt>
    <precTime>1</precTime>
    <precRA>0.001</precRA>
    <precDec>0.01</precDec>
    <notes>K</notes>
    <orbProd>JPL</orbProd>
    <orbID>78</orbID>
    <resRA>-0.032</resRA>
    <resDec>0.025</resDec>
    <selAst>A</selAst>
    <sigRA>0.08</sigRA>
    <sigDec>0.08</sigDec>
    <sigTime>1.000</sigTime>
    <resMag>0.18</resMag>
    <selPhot>A</selPhot>
    <sigMag>1</sigMag>
  </optical>
  <optical>
    <provID>2024 YR4</provID>
    <mode>CCD</mode>
    <stn>W74</stn>
    <obsTime>2025-01-31T01:58:58.37Z</obsTime>
    <ra>119.126037</ra>
    <dec>12.377750</dec>
    <astCat>Gaia3</astCat>
    <mag>22.4</mag>
    <band>G</band>
    <ref>~8eeI</ref>
    <subFmt>M92</subFmt>
    <precTime>1</precTime>
    <precRA>0.001</precRA>
    <precDec>0.01</precDec>
    <notes>K</notes>
    <orbProd>JPL</orbProd>
    <orbID>78</orbID>
    <resRA>-0.002</resRA>
    <resDec>-0.076</resDec>
    <selAst>A</selAst>
    <sigRA>0.08</sigRA>
    <sigDec>0.08</sigDec>
    <sigTime>1.000</sigTime>
    <resMag>-0.12</resMag>
    <selPhot>A</selPhot>
    <sigMag>1</sigMag>
  </optical>
  <optical>
    <provID>2024 YR4</provID>
    <mode>CCD</mode>
    <stn>Z23</stn>
    <prog>01</prog>
    <obsTime>2025-01-31T01:32:28.61Z</obsTime>
    <ra>119.120700</ra>
    <dec>12.369447</dec>
    <astCat>Gaia3</astCat>
    <mag>22.4</mag>
    <band>G</band>
    <ref>~8eeI</ref>
    <subFmt>M92</subFmt>
    <precTime>1</precTime>
    <precRA>0.001</precRA>
    <precDec>0.01</precDec>
    <orbProd>JPL</orbProd>
    <orbID>78</orbID>
    <resRA>0.094</resRA>
    <resDec>-0.007</resDec>
    <selAst>A</selAst>
    <sigRA>0.07</sigRA>
    <sigDec>0.07</sigDec>
    <sigTime>1.000</sigTime>
    <resMag>-0.12</resMag>
    <selPhot>A</selPhot>
    <sigMag>1</sigMag>
  </optical>
  <optical>
    <provID>2024 YR4</provID>
    <mode>CCD</mode>
    <stn>Z23</stn>
    <prog>01</prog>
    <obsTime>2025-01-31T01:14:15.13Z</obsTime>
    <ra>119.121142</ra>
    <dec>12.368567</dec>
    <astCat>Gaia3</astCat>
    <mag>22.5</mag>
    <band>G</band>
    <ref>~8eeI</ref>
    <subFmt>M92</subFmt>
    <precTime>1</precTime>
    <precRA>0.001</precRA>
    <precDec>0.01</precDec>
    <orbProd>JPL</orbProd>
    <orbID>78</orbID>
    <resRA>0.064</resRA>
    <resDec>0.027</resDec>
    <selAst>A</selAst>
    <sigRA>0.07</sigRA>
    <sigDec>0.08</sigDec>
    <sigTime>1.000</sigTime>
    <resMag>-0.01</resMag>
    <selPhot>A</selPhot>
    <sigMag>1</sigMag>
  </optical>
  <optical>
    <provID>2024 YR4</provID>
    <mode>CCD</mode>
    <stn>Z23</stn>
    <prog>01</prog>
    <obsTime>2025-01-31T00:56:01.65Z</obsTime>
    <ra>119.121575</ra>
    <dec>12.367667</dec>
    <astCat>Gaia3</astCat>
    <mag>22.5</mag>
    <band>G</band>
    <ref>~8eeI</ref>
    <subFmt>M92</subFmt>
    <precTime>1</precTime>
    <precRA>0.001</precRA>
    <precDec>0.01</precDec>
    <orbProd>JPL</orbProd>
    <orbID>78</orbID>
    <resRA>-0.031</resRA>
    <resDec>0.024</resDec>
    <selAst>A</selAst>
    <sigRA>0.07</sigRA>
    <sigDec>0.08</sigDec>
    <sigTime>1.000</sigTime>
    <resMag>-0.01</resMag>
    <selPhot>A</selPhot>
    <sigMag>1</sigMag>
  </optical>
  <optical>
    <provID>2024 YR4</provID>
    <mode>CCD</mode>
    <stn>H21</stn>
    <obsTime>2025-01-30T03:52:23.66Z</obsTime>
    <ra>119.12229</ra>
    <dec>12.30194</dec>
    <astCat>Gaia2</astCat>
    <mag>22.3</mag>
    <band>G</band>
    <ref>~8eeI</ref>
    <subFmt>M92</subFmt>
    <precTime>1</precTime>
    <precRA>0.01</precRA>
    <precDec>0.1</precDec>
    <notes>K</notes>
    <orbProd>JPL</orbProd>
    <orbID>78</orbID>
    <resRA>0.145</resRA>
    <resDec>0.290</resDec>
    <selAst>A</selAst>
    <sigRA>1</sigRA>
    <sigDec>1</sigDec>
    <sigTime>1.000</sigTime>
    <resMag>-0.12</resMag>
    <selPhot>A</selPhot>
    <sigMag>1</sigMag>
  </optical>
  <optical>
    <provID>2024 YR4</provID>
    <mode>CCD</mode>
    <stn>H21</stn>
    <obsTime>2025-01-30T03:43:45.61Z</obsTime>
    <ra>119.12246</ra>
    <dec>12.30156</dec>
    <astCat>Gaia2</astCat>
    <mag>22.5</mag>
    <band>G</band>
    <ref>~8eeI</ref>
    <subFmt>M92</subFmt>
    <precTime>1</precTime>
    <precRA>0.01</precRA>
    <precDec>0.1</precDec>
    <notes>K</notes>
    <orbProd>JPL</orbProd>
    <orbID>78</orbID>
    <resRA>-0.048</resRA>
    <resDec>0.551</resDec>
    <selAst>A</selAst>
    <sigRA>1</sigRA>
    <sigDec>1</sigDec>
    <sigTime>1.000</sigTime>
    <resMag>0.08</resMag>
    <selPhot>A</selPhot>
    <sigMag>1</sigMag>
  </optical>
  <optical>
    <provID>2024 YR4</provID>
    <mode>CCD</mode>
    <stn>W74</stn>
    <obsTime>2025-01-30T03:06:38.91Z</obsTime>
    <ra>119.121829</ra>
    <dec>12.308206</dec>
    <astCat>Gaia3</astCat>
    <mag>22.3</mag>
    <band>G</band>
    <ref>~8eeI</ref>
    <subFmt>M92</subFmt>
    <precTime>1</precTime>
    <precRA>0.001</precRA>
    <precDec>0.01</precDec>
    <notes>K</notes>
    <orbProd>JPL</orbProd>
    <orbID>78</orbID>
    <resRA>-0.093</resRA>
    <resDec>-0.032</resDec>
    <selAst>A</selAst>
    <sigRA>0.06</sigRA>
    <sigDec>0.06</sigDec>
    <sigTime>1.000</sigTime>
    <resMag>-0.12</resMag>
    <selPhot>A</selPhot>
    <sigMag>1</sigMag>
  </optical>
  <optical>
    <provID>2024 YR4</provID>
    <mode>CCD</mode>
    <stn>W74</stn>
    <obsTime>2025-01-30T02:52:19.06Z</obsTime>
    <ra>119.122271</ra>
    <dec>12.307458</dec>
    <astCat>Gaia3</astCat>
    <mag>22.6</mag>
    <band>G</band>
    <ref>~8eeI</ref>
    <subFmt>M92</subFmt>
    <precTime>1</precTime>
    <precRA>0.001</precRA>
    <precDec>0.01</precDec>
    <notes>K</notes>
    <orbProd>JPL</orbProd>
    <orbID>78</orbID>
    <resRA>-0.049</resRA>
    <resDec>0.013</resDec>
    <selAst>A</selAst>
    <sigRA>0.07</sigRA>
    <sigDec>0.07</sigDec>
    <sigTime>1.000</sigTime>
    <resMag>0.19</resMag>
    <selPhot>A</selPhot>
    <sigMag>1</sigMag>
  </optical>
  <optical>
    <provID>2024 YR4</provID>
    <mode>CCD</mode>
    <stn>W74</stn>
    <obsTime>2025-01-30T02:37:57.82Z</obsTime>
    <ra>119.122692</ra>
    <dec>12.306681</dec>
    <astCat>Gaia3</astCat>
    <mag>22.4</mag>
    <band>G</band>
    <ref>~8eeI</ref>
    <subFmt>M92</subFmt>
    <precTime>1</precTime>
    <precRA>0.001</precRA>
    <precDec>0.01</precDec>
    <notes>K</notes>
    <orbProd>JPL</orbProd>
    <orbID>78</orbID>
    <resRA>-0.056</resRA>
    <resDec>-0.027</resDec>
    <selAst>A</selAst>
    <sigRA>0.06</sigRA>
    <sigDec>0.07</sigDec>
    <sigTime>1.000</sigTime>
    <resMag>-0.01</resMag>
    <selPhot>A</selPhot>
    <sigMag>1</sigMag>
  </optical>
  <optical>
    <provID>2024 YR4</provID>
    <mode>CCD</mode>
    <stn>W87</stn>
    <prog>02</prog>
    <obsTime>2025-01-30T02:15:46.31Z</obsTime>
    <ra>119.123250</ra>
    <dec>12.305431</dec>
    <astCat>Gaia2</astCat>
    <mag>22.5</mag>
    <band>G</band>
    <ref>~8eeI</ref>
    <subFmt>M92</subFmt>
    <precTime>1</precTime>
    <precRA>0.001</precRA>
    <precDec>0.01</precDec>
    <orbProd>JPL</orbProd>
    <orbID>78</orbID>
    <resRA>-0.252</resRA>
    <resDec>-0.553</resDec>
    <selAst>A</selAst>
    <sigRA>0.4</sigRA>
    <sigDec>0.4</sigDec>
    <sigTime>1.000</sigTime>
    <resMag>0.09</resMag>
    <selPhot>A</selPhot>
    <sigMag>1</sigMag>
  </optical>
  <optical>
    <provID>2024 YR4</provID>
    <mode>CCD</mode>
    <stn>W87</stn>
    <prog>02</prog>
    <obsTime>2025-01-30T02:04:50.79Z</obsTime>
    <ra>119.123688</ra>
    <dec>12.305044</dec>
    <astCat>Gaia2</astCat>
    <mag>22.5</mag>
    <band>G</band>
    <ref>~8eeI</ref>
    <subFmt>M92</subFmt>
    <precTime>1</precTime>
    <precRA>0.001</precRA>
    <precDec>0.01</precDec>
    <orbProd>JPL</orbProd>
    <orbID>78</orbID>
    <resRA>0.230</resRA>
    <resDec>0.193</resDec>
    <selAst>A</selAst>
    <sigRA>0.4</sigRA>
    <sigDec>0.4</sigDec>
    <sigTime>1.000</sigTime>
    <resMag>0.09</resMag>
    <selPhot>A</selPhot>
    <sigMag>1</sigMag>
  </optical>
  <optical>
    <provID>2024 YR4</provID>
    <mode>CCD</mode>
    <stn>W87</stn>
    <prog>02</prog>
    <obsTime>2025-01-30T01:53:55.02Z</obsTime>
    <ra>119.123913</ra>
    <dec>12.304431</dec>
    <astCat>Gaia2</astCat>
    <mag>22.4</mag>
    <band>G</band>
    <ref>~8eeI</ref>
    <subFmt>M92</subFmt>
    <precTime>1</precTime>
    <precRA>0.001</precRA>
    <precDec>0.01</precDec>
    <orbProd>JPL</orbProd>
    <orbID>78</orbID>
    <resRA>-0.010</resRA>
    <resDec>0.131</resDec>
    <selAst>A</selAst>
    <sigRA>0.4</sigRA>
    <sigDec>0.4</sigDec>
    <sigTime>1.000</sigTime>
    <resMag>-0.01</resMag>
    <selPhot>A</selPhot>
    <sigMag>1</sigMag>
  </optical>
  <optical>
    <provID>2024 YR4</provID>
    <mode>CMO</mode>
    <stn>Y64</stn>
    <obsTime>2025-01-29T22:13:23.8Z</obsTime>
    <ra>119.12433</ra>
    <dec>12.28581</dec>
    <astCat>Gaia2</astCat>
    <mag>22.3</mag>
    <band>G</band>
    <ref>~8eeI</ref>
    <subFmt>M92</subFmt>
    <precTime>10</precTime>
    <precRA>0.01</precRA>
    <precDec>0.1</precDec>
    <notes>K</notes>
    <orbProd>JPL</orbProd>
    <orbID>78</orbID>
    <resRA>-0.187</resRA>
    <resDec>0.733</resDec>
    <selAst>d</selAst>
    <sigRA>1</sigRA>
    <sigDec>1</sigDec>
    <sigTime>1.000</sigTime>
    <resMag>-0.09</resMag>
    <selPhot>D</selPhot>
    <sigMag>1</sigMag>
  </optical>
  <optical>
    <provID>2024 YR4</provID>
    <mode>CMO</mode>
    <stn>Y64</stn>
    <obsTime>2025-01-29T21:52:56.1Z</obsTime>
    <ra>119.12500</ra>
    <dec>12.28464</dec>
    <astCat>Gaia2</astCat>
    <mag>21.6</mag>
    <band>G</band>
    <ref>~8eeI</ref>
    <subFmt>M92</subFmt>
    <precTime>10</precTime>
    <precRA>0.01</precRA>
    <precDec>0.1</precDec>
    <notes>K</notes>
    <orbProd>JPL</orbProd>
    <orbID>78</orbID>
    <resRA>0.227</resRA>
    <resDec>0.620</resDec>
    <selAst>d</selAst>
    <sigRA>1</sigRA>
    <sigDec>1</sigDec>
    <sigTime>1.000</sigTime>
    <resMag>-0.79</resMag>
    <selPhot>D</selPhot>
    <sigMag>1</sigMag>
  </optical>
  <optical>
    <provID>2024 YR4</provID>
    <mode>CMO</mode>
    <stn>Y64</stn>
    <obsTime>2025-01-29T21:31:06.2Z</obsTime>
    <ra>119.12538</ra>
    <dec>12.28331</dec>
    <astCat>Gaia2</astCat>
    <mag>21.6</mag>
    <band>G</band>
    <ref>~8eeI</ref>
    <subFmt>M92</subFmt>
    <precTime>10</precTime>
    <precRA>0.01</precRA>
    <precDec>0.1</precDec>
    <notes>K</notes>
    <orbProd>JPL</orbProd>
    <orbID>78</orbID>
    <resRA>-0.384</resRA>
    <resDec>0.219</resDec>
    <selAst>d</selAst>
    <sigRA>1</sigRA>
    <sigDec>1</sigDec>
    <sigTime>1.000</sigTime>
    <resMag>-0.79</resMag>
    <selPhot>D</selPhot>
    <sigMag>1</sigMag>
  </optical>
  <optical>
    <provID>2024 YR4</provID>
    <mode>CCD</mode>
    <stn>598</stn>
    <obsTime>2025-01-29T20:03:01.93Z</obsTime>
    <ra>119.124413</ra>
    <dec>12.276825</dec>
    <astCat>Gaia3</astCat>
    <mag>22.1</mag>
    <band>G</band>
    <ref>~8eeI</ref>
    <subFmt>M92</subFmt>
    <precTime>1</precTime>
    <precRA>0.001</precRA>
    <precDec>0.01</precDec>
    <notes>K</notes>
    <orbProd>JPL</orbProd>
    <orbID>78</orbID>
    <resRA>0.355</resRA>
    <resDec>-0.064</resDec>
    <selAst>A</selAst>
    <sigRA>0.32</sigRA>
    <sigDec>0.31</sigDec>
    <sigTime>1.000</sigTime>
    <resMag>-0.28</resMag>
    <selPhot>A</selPhot>
    <sigMag>1</sigMag>
  </optical>
  <optical>
    <provID>2024 YR4</provID>
    <mode>CCD</mode>
    <stn>598</stn>
    <obsTime>2025-01-29T19:38:04.01Z</obsTime>
    <ra>119.124867</ra>
    <dec>12.275392</dec>
    <astCat>Gaia3</astCat>
    <mag>22.4</mag>
    <band>G</band>
    <ref>~8eeI</ref>
    <subFmt>M92</subFmt>
    <precTime>1</precTime>
    <precRA>0.001</precRA>
    <precDec>0.01</precDec>
    <notes>K</notes>
    <orbProd>JPL</orbProd>
    <orbID>78</orbID>
    <resRA>0.093</resRA>
    <resDec>-0.250</resDec>
    <selAst>A</selAst>
    <sigRA>0.33</sigRA>
    <sigDec>0.32</sigDec>
    <sigTime>1.000</sigTime>
    <resMag>0.02</resMag>
    <selPhot>A</selPhot>
    <sigMag>1</sigMag>
  </optical>
  <optical>
    <provID>2024 YR4</provID>
    <mode>CCD</mode>
    <stn>H01</stn>
    <obsTime>2025-01-29T05:39:48.76Z</obsTime>
    <ra>119.125313</ra>
    <dec>12.233211</dec>
    <astCat>Gaia2</astCat>
    <mag>22.3</mag>
    <band>G</band>
    <ref>~8eeI</ref>
    <subFmt>M92</subFmt>
    <precTime>1</precTime>
    <precRA>0.001</precRA>
    <precDec>0.01</precDec>
    <notes>K</notes>
    <orbProd>JPL</orbProd>
    <orbID>78</orbID>
    <resRA>-0.065</resRA>
    <resDec>0.083</resDec>
    <selAst>A</selAst>
    <sigRA>0.1</sigRA>
    <sigDec>0.1</sigDec>
    <sigTime>1.000</sigTime>
    <resMag>-0.02</resMag>
    <selPhot>A</selPhot>
    <sigMag>1</sigMag>
  </optical>
  <optical>
    <provID>2024 YR4</provID>
    <mode>CCD</mode>
    <stn>H01</stn>
    <obsTime>2025-01-29T05:23:47.21Z</obsTime>
    <ra>119.125904</ra>
    <dec>12.232317</dec>
    <astCat>Gaia2</astCat>
    <mag>22.3</mag>
    <band>G</band>
    <ref>~8eeI</ref>
    <subFmt>M92</subFmt>
    <precTime>1</precTime>
    <precRA>0.001</precRA>
    <precDec>0.01</precDec>
    <notes>K</notes>
    <orbProd>JPL</orbProd>
    <orbID>78</orbID>
    <resRA>0.105</resRA>
    <resDec>-0.012</resDec>
    <selAst>A</selAst>
    <sigRA>0.1</sigRA>
    <sigDec>0.1</sigDec>
    <sigTime>1.000</sigTime>
    <resMag>-0.02</resMag>
    <selPhot>A</selPhot>
    <sigMag>1</sigMag>
  </optical>
  <optical>
    <provID>2024 YR4</provID>
    <mode>CCD</mode>
    <stn>H01</stn>
    <obsTime>2025-01-29T05:07:34.44Z</obsTime>
    <ra>119.126413</ra>
    <dec>12.231453</dec>
    <astCat>Gaia2</astCat>
    <mag>22.3</mag>
    <band>G</band>
    <ref>~8eeI</ref>
    <subFmt>M92</subFmt>
    <precTime>1</precTime>
    <precRA>0.001</precRA>
    <precDec>0.01</precDec>
    <notes>K</notes>
    <orbProd>JPL</orbProd>
    <orbID>78</orbID>
    <resRA>-0.010</resRA>
    <resDec>0.065</resDec>
    <selAst>A</selAst>
    <sigRA>0.1</sigRA>
    <sigDec>0.1</sigDec>
    <sigTime>1.000</sigTime>
    <resMag>-0.02</resMag>
    <selPhot>A</selPhot>
    <sigMag>1</sigMag>
  </optical>
  <optical>
    <provID>2024 YR4</provID>
    <mode>CCD</mode>
    <stn>H01</stn>
    <obsTime>2025-01-29T04:25:06.67Z</obsTime>
    <ra>119.127758</ra>
    <dec>12.229058</dec>
    <astCat>Gaia2</astCat>
    <mag>22.4</mag>
    <band>G</band>
    <ref>~8eeI</ref>
    <subFmt>M92</subFmt>
    <precTime>1</precTime>
    <precRA>0.001</precRA>
    <precDec>0.01</precDec>
    <notes>K</notes>
    <orbProd>JPL</orbProd>
    <orbID>78</orbID>
    <resRA>-0.055</resRA>
    <resDec>-0.094</resDec>
    <selAst>A</selAst>
    <sigRA>0.15</sigRA>
    <sigDec>0.15</sigDec>
    <sigTime>1.000</sigTime>
    <resMag>0.09</resMag>
    <selPhot>A</selPhot>
    <sigMag>1</sigMag>
  </optical>
  <optical>
    <provID>2024 YR4</provID>
    <mode>CCD</mode>
    <stn>H21</stn>
    <obsTime>2025-01-29T04:08:30.22Z</obsTime>
    <ra>119.12604</ra>
    <dec>12.22758</dec>
    <astCat>Gaia2</astCat>
    <mag>22.5</mag>
    <band>G</band>
    <ref>~8eeI</ref>
    <subFmt>M92</subFmt>
    <precTime>1</precTime>
    <precRA>0.01</precRA>
    <precDec>0.1</precDec>
    <notes>K</notes>
    <orbProd>JPL</orbProd>
    <orbID>78</orbID>
    <resRA>-0.192</resRA>
    <resDec>-0.286</resDec>
    <selAst>A</selAst>
    <sigRA>1</sigRA>
    <sigDec>1</sigDec>
    <sigTime>1.000</sigTime>
    <resMag>0.19</resMag>
    <selPhot>A</selPhot>
    <sigMag>1</sigMag>
  </optical>
  <optical>
    <provID>2024 YR4</provID>
    <mode>CCD</mode>
    <stn>H21</stn>
    <obsTime>2025-01-29T03:44:04.96Z</obsTime>
    <ra>119.12683</ra>
    <dec>12.22625</dec>
    <astCat>Gaia2</astCat>
    <mag>22.3</mag>
    <band>G</band>
    <ref>~8eeI</ref>
    <subFmt>M92</subFmt>
    <precTime>1</precTime>
    <precRA>0.01</precRA>
    <precDec>0.1</precDec>
    <notes>K</notes>
    <orbProd>JPL</orbProd>
    <orbID>78</orbID>
    <resRA>-0.123</resRA>
    <resDec>-0.285</resDec>
    <selAst>A</selAst>
    <sigRA>1</sigRA>
    <sigDec>1</sigDec>
    <sigTime>1.000</sigTime>
    <resMag>-0.01</resMag>
    <selPhot>A</selPhot>
    <sigMag>1</sigMag>
  </optical>
  <optical>
    <provID>2024 YR4</provID>
    <mode>CCD</mode>
    <stn>W74</stn>
    <obsTime>2025-01-29T02:12:47.98Z</obsTime>
    <ra>119.128325</ra>
    <dec>12.230408</dec>
    <astCat>Gaia3</astCat>
    <mag>22.4</mag>
    <band>G</band>
    <ref>~8eeI</ref>
    <subFmt>M92</subFmt>
    <precTime>1</precTime>
    <precRA>0.001</precRA>
    <precDec>0.01</precDec>
    <notes>K</notes>
    <orbProd>JPL</orbProd>
    <orbID>78</orbID>
    <resRA>0.001</resRA>
    <resDec>-0.041</resDec>
    <selAst>A</selAst>
    <sigRA>0.05</sigRA>
    <sigDec>0.06</sigDec>
    <sigTime>1.000</sigTime>
    <resMag>0.10</resMag>
    <selPhot>A</selPhot>
    <sigMag>1</sigMag>
  </optical>
  <optical>
    <provID>2024 YR4</provID>
    <mode>CCD</mode>
    <stn>W74</stn>
    <obsTime>2025-01-29T01:41:03.21Z</obsTime>
    <ra>119.129338</ra>
    <dec>12.228650</dec>
    <astCat>Gaia3</astCat>
    <mag>22.6</mag>
    <band>G</band>
    <ref>~8eeI</ref>
    <subFmt>M92</subFmt>
    <precTime>1</precTime>
    <precRA>0.001</precRA>
    <precDec>0.01</precDec>
    <notes>K</notes>
    <orbProd>JPL</orbProd>
    <orbID>78</orbID>
    <resRA>-0.066</resRA>
    <resDec>0.034</resDec>
    <selAst>A</selAst>
    <sigRA>0.07</sigRA>
    <sigDec>0.08</sigDec>
    <sigTime>1.000</sigTime>
    <resMag>0.30</resMag>
    <selPhot>A</selPhot>
    <sigMag>1</sigMag>
  </optical>
  <optical>
    <provID>2024 YR4</provID>
    <mode>CMO</mode>
    <stn>204</stn>
    <obsTime>2025-01-28T23:37:26.72Z</obsTime>
    <ra>119.124592</ra>
    <dec>12.212581</dec>
    <astCat>Gaia3</astCat>
    <mag>22.5</mag>
    <band>G</band>
    <ref>~8eeI</ref>
    <subFmt>M92</subFmt>
    <precTime>1</precTime>
    <precRA>0.001</precRA>
    <precDec>0.01</precDec>
    <notes>K</notes>
    <orbProd>JPL</orbProd>
    <orbID>78</orbID>
    <resRA>-0.162</resRA>
    <resDec>-0.025</resDec>
    <selAst>A</selAst>
    <sigRA>1</sigRA>
    <sigDec>1</sigDec>
    <sigTime>1.000</sigTime>
    <resMag>0.21</resMag>
    <selPhot>A</selPhot>
    <sigMag>1</sigMag>
  </optical>
  <optical>
    <provID>2024 YR4</provID>
    <mode>CCD</mode>
    <stn>095</stn>
    <prog>02</prog>
    <obsTime>2025-01-28T20:13:50.9Z</obsTime>
    <ra>119.12862</ra>
    <dec>12.20208</dec>
    <astCat>USNOA2</astCat>
    <mag>21.8</mag>
    <band>V</band>
    <ref>~8eeI</ref>
    <subFmt>M92</subFmt>
    <precTime>10</precTime>
    <precRA>0.01</precRA>
    <precDec>0.1</precDec>
    <orbProd>JPL</orbProd>
    <orbID>78</orbID>
    <resRA>0.037</resRA>
    <resDec>0.318</resDec>
    <selAst>d</selAst>
    <sigRA>1.8</sigRA>
    <sigDec>1.8</sigDec>
    <sigTime>1.000</sigTime>
    <biasRA>0.056</biasRA>
    <biasDec>0.271</biasDec>
    <resMag>-0.76</resMag>
    <selPhot>D</selPhot>
    <sigMag>1</sigMag>
  </optical>
  <optical>
    <provID>2024 YR4</provID>
    <mode>CCD</mode>
    <stn>095</stn>
    <prog>02</prog>
    <obsTime>2025-01-28T20:11:45.6Z</obsTime>
    <ra>119.12871</ra>
    <dec>12.20200</dec>
    <astCat>USNOA2</astCat>
    <mag>22.1</mag>
    <band>V</band>
    <ref>~8eeI</ref>
    <subFmt>M92</subFmt>
    <precTime>10</precTime>
    <precRA>0.01</precRA>
    <precDec>0.1</precDec>
    <orbProd>JPL</orbProd>
    <orbID>78</orbID>
    <resRA>0.094</resRA>
    <resDec>0.427</resDec>
    <selAst>d</selAst>
    <sigRA>1.8</sigRA>
    <sigDec>1.8</sigDec>
    <sigTime>1.000</sigTime>
    <biasRA>0.056</biasRA>
    <biasDec>0.271</biasDec>
    <resMag>-0.46</resMag>
    <selPhot>D</selPhot>
    <sigMag>1</sigMag>
  </optical>
  <optical>
    <provID>2024 YR4</provID>
    <mode>CCD</mode>
    <stn>095</stn>
    <prog>02</prog>
    <obsTime>2025-01-28T20:09:39.5Z</obsTime>
    <ra>119.12871</ra>
    <dec>12.20178</dec>
    <astCat>USNOA2</astCat>
    <mag>21.9</mag>
    <band>V</band>
    <ref>~8eeI</ref>
    <subFmt>M92</subFmt>
    <precTime>10</precTime>
    <precRA>0.01</precRA>
    <precDec>0.1</precDec>
    <orbProd>JPL</orbProd>
    <orbID>78</orbID>
    <resRA>-0.144</resRA>
    <resDec>0.039</resDec>
    <selAst>d</selAst>
    <sigRA>1.8</sigRA>
    <sigDec>1.8</sigDec>
    <sigTime>1.000</sigTime>
    <biasRA>0.056</biasRA>
    <biasDec>0.271</biasDec>
    <resMag>-0.66</resMag>
    <selPhot>D</selPhot>
    <sigMag>1</sigMag>
  </optical>
  <optical>
    <provID>2024 YR4</provID>
    <mode>CCD</mode>
    <stn>095</stn>
    <prog>02</prog>
    <obsTime>2025-01-28T20:07:33.3Z</obsTime>
    <ra>119.12879</ra>
    <dec>12.20172</dec>
    <astCat>USNOA2</astCat>
    <mag>22.1</mag>
    <band>V</band>
    <ref>~8eeI</ref>
    <subFmt>M92</subFmt>
    <precTime>10</precTime>
    <precRA>0.01</precRA>
    <precDec>0.1</precDec>
    <orbProd>JPL</orbProd>
    <orbID>78</orbID>
    <resRA>-0.088</resRA>
    <resDec>0.251</resDec>
    <selAst>d</selAst>
    <sigRA>1.8</sigRA>
    <sigDec>1.8</sigDec>
    <sigTime>1.000</sigTime>
    <biasRA>0.056</biasRA>
    <biasDec>0.271</biasDec>
    <resMag>-0.46</resMag>
    <selPhot>D</selPhot>
    <sigMag>1</sigMag>
  </optical>
  <optical>
    <provID>2024 YR4</provID>
    <mode>CCD</mode>
    <stn>095</stn>
    <prog>02</prog>
    <obsTime>2025-01-28T19:59:10.5Z</obsTime>
    <ra>119.12913</ra>
    <dec>12.20119</dec>
    <astCat>USNOA2</astCat>
    <mag>22.1</mag>
    <band>V</band>
    <ref>~8eeI</ref>
    <subFmt>M92</subFmt>
    <precTime>10</precTime>
    <precRA>0.01</precRA>
    <precDec>0.1</precDec>
    <orbProd>JPL</orbProd>
    <orbID>78</orbID>
    <resRA>0.144</resRA>
    <resDec>-0.002</resDec>
    <selAst>d</selAst>
    <sigRA>1.8</sigRA>
    <sigDec>1.8</sigDec>
    <sigTime>1.000</sigTime>
    <biasRA>0.056</biasRA>
    <biasDec>0.271</biasDec>
    <resMag>-0.45</resMag>
    <selPhot>D</selPhot>
    <sigMag>1</sigMag>
  </optical>
  <optical>
    <provID>2024 YR4</provID>
    <mode>CCD</mode>
    <stn>095</stn>
    <prog>02</prog>
    <obsTime>2025-01-28T19:57:04.3Z</obsTime>
    <ra>119.12921</ra>
    <dec>12.20117</dec>
    <astCat>USNOA2</astCat>
    <mag>21.9</mag>
    <band>V</band>
    <ref>~8eeI</ref>
    <subFmt>M92</subFmt>
    <precTime>10</precTime>
    <precRA>0.01</precRA>
    <precDec>0.1</precDec>
    <orbProd>JPL</orbProd>
    <orbID>78</orbID>
    <resRA>0.202</resRA>
    <resDec>0.312</resDec>
    <selAst>d</selAst>
    <sigRA>1.8</sigRA>
    <sigDec>1.8</sigDec>
    <sigTime>1.000</sigTime>
    <biasRA>0.056</biasRA>
    <biasDec>0.271</biasDec>
    <resMag>-0.65</resMag>
    <selPhot>D</selPhot>
    <sigMag>1</sigMag>
  </optical>
  <optical>
    <provID>2024 YR4</provID>
    <mode>CCD</mode>
    <stn>095</stn>
    <prog>02</prog>
    <obsTime>2025-01-28T19:54:59.0Z</obsTime>
    <ra>119.12925</ra>
    <dec>12.20089</dec>
    <astCat>USNOA2</astCat>
    <mag>21.9</mag>
    <band>V</band>
    <ref>~8eeI</ref>
    <subFmt>M92</subFmt>
    <precTime>10</precTime>
    <precRA>0.01</precRA>
    <precDec>0.1</precDec>
    <orbProd>JPL</orbProd>
    <orbID>78</orbID>
    <resRA>0.116</resRA>
    <resDec>-0.276</resDec>
    <selAst>d</selAst>
    <sigRA>1.8</sigRA>
    <sigDec>1.8</sigDec>
    <sigTime>1.000</sigTime>
    <biasRA>0.056</biasRA>
    <biasDec>0.271</biasDec>
    <resMag>-0.65</resMag>
    <selPhot>D</selPhot>
    <sigMag>1</sigMag>
  </optical>
  <optical>
    <provID>2024 YR4</provID>
    <mode>CCD</mode>
    <stn>095</stn>
    <prog>02</prog>
    <obsTime>2025-01-28T19:40:18.6Z</obsTime>
    <ra>119.12975</ra>
    <dec>12.20019</dec>
    <astCat>USNOA2</astCat>
    <mag>22.1</mag>
    <band>V</band>
    <ref>~8eeI</ref>
    <subFmt>M92</subFmt>
    <precTime>10</precTime>
    <precRA>0.01</precRA>
    <precDec>0.1</precDec>
    <orbProd>JPL</orbProd>
    <orbID>78</orbID>
    <resRA>0.252</resRA>
    <resDec>0.126</resDec>
    <selAst>d</selAst>
    <sigRA>1.8</sigRA>
    <sigDec>1.8</sigDec>
    <sigTime>1.000</sigTime>
    <biasRA>0.056</biasRA>
    <biasDec>0.271</biasDec>
    <resMag>-0.45</resMag>
    <selPhot>D</selPhot>
    <sigMag>1</sigMag>
  </optical>
  <optical>
    <provID>2024 YR4</provID>
    <mode>CCD</mode>
    <stn>095</stn>
    <prog>02</prog>
    <obsTime>2025-01-28T19:36:07.2Z</obsTime>
    <ra>119.12971</ra>
    <dec>12.19992</dec>
    <astCat>USNOA2</astCat>
    <mag>22.1</mag>
    <band>V</band>
    <ref>~8eeI</ref>
    <subFmt>M92</subFmt>
    <precTime>10</precTime>
    <precRA>0.01</precRA>
    <precDec>0.1</precDec>
    <orbProd>JPL</orbProd>
    <orbID>78</orbID>
    <resRA>-0.353</resRA>
    <resDec>-0.042</resDec>
    <selAst>d</selAst>
    <sigRA>1.8</sigRA>
    <sigDec>1.8</sigDec>
    <sigTime>1.000</sigTime>
    <biasRA>0.056</biasRA>
    <biasDec>0.271</biasDec>
    <resMag>-0.45</resMag>
    <selPhot>D</selPhot>
    <sigMag>1</sigMag>
  </optical>
  <optical>
    <provID>2024 YR4</provID>
    <mode>CCD</mode>
    <stn>095</stn>
    <prog>02</prog>
    <obsTime>2025-01-28T19:34:01.1Z</obsTime>
    <ra>119.12983</ra>
    <dec>12.19981</dec>
    <astCat>USNOA2</astCat>
    <mag>22.4</mag>
    <band>V</band>
    <ref>~8eeI</ref>
    <subFmt>M92</subFmt>
    <precTime>10</precTime>
    <precRA>0.01</precRA>
    <precDec>0.1</precDec>
    <orbProd>JPL</orbProd>
    <orbID>78</orbID>
    <resRA>-0.142</resRA>
    <resDec>-0.024</resDec>
    <selAst>d</selAst>
    <sigRA>1.8</sigRA>
    <sigDec>1.8</sigDec>
    <sigTime>1.000</sigTime>
    <biasRA>0.056</biasRA>
    <biasDec>0.271</biasDec>
    <resMag>-0.15</resMag>
    <selPhot>D</selPhot>
    <sigMag>1</sigMag>
  </optical>
  <optical>
    <provID>2024 YR4</provID>
    <mode>CCD</mode>
    <stn>095</stn>
    <prog>02</prog>
    <obsTime>2025-01-28T19:27:44.4Z</obsTime>
    <ra>119.13004</ra>
    <dec>12.19953</dec>
    <astCat>USNOA2</astCat>
    <mag>22.1</mag>
    <band>V</band>
    <ref>~8eeI</ref>
    <subFmt>M92</subFmt>
    <precTime>10</precTime>
    <precRA>0.01</precRA>
    <precDec>0.1</precDec>
    <orbProd>JPL</orbProd>
    <orbID>78</orbID>
    <resRA>-0.089</resRA>
    <resDec>0.227</resDec>
    <selAst>d</selAst>
    <sigRA>1.8</sigRA>
    <sigDec>1.8</sigDec>
    <sigTime>1.000</sigTime>
    <biasRA>0.056</biasRA>
    <biasDec>0.271</biasDec>
    <resMag>-0.45</resMag>
    <selPhot>D</selPhot>
    <sigMag>1</sigMag>
  </optical>
  <optical>
    <provID>2024 YR4</provID>
    <mode>CCD</mode>
    <stn>095</stn>
    <prog>02</prog>
    <obsTime>2025-01-28T19:25:38.2Z</obsTime>
    <ra>119.13021</ra>
    <dec>12.19936</dec>
    <astCat>USNOA2</astCat>
    <mag>22.2</mag>
    <band>V</band>
    <ref>~8eeI</ref>
    <subFmt>M92</subFmt>
    <precTime>10</precTime>
    <precRA>0.01</precRA>
    <precDec>0.1</precDec>
    <orbProd>JPL</orbProd>
    <orbID>78</orbID>
    <resRA>0.271</resRA>
    <resDec>0.046</resDec>
    <selAst>d</selAst>
    <sigRA>1.8</sigRA>
    <sigDec>1.8</sigDec>
    <sigTime>1.000</sigTime>
    <biasRA>0.056</biasRA>
    <biasDec>0.271</biasDec>
    <resMag>-0.35</resMag>
    <selPhot>D</selPhot>
    <sigMag>1</sigMag>
  </optical>
  <optical>
    <provID>2024 YR4</provID>
    <mode>CCD</mode>
    <stn>095</stn>
    <prog>02</prog>
    <obsTime>2025-01-28T19:23:32.1Z</obsTime>
    <ra>119.13029</ra>
    <dec>12.19914</dec>
    <astCat>USNOA2</astCat>
    <mag>22.1</mag>
    <band>V</band>
    <ref>~8eeI</ref>
    <subFmt>M92</subFmt>
    <precTime>10</precTime>
    <precRA>0.01</precRA>
    <precDec>0.1</precDec>
    <orbProd>JPL</orbProd>
    <orbID>78</orbID>
    <resRA>0.338</resRA>
    <resDec>-0.334</resDec>
    <selAst>d</selAst>
    <sigRA>1.8</sigRA>
    <sigDec>1.8</sigDec>
    <sigTime>1.000</sigTime>
    <biasRA>0.056</biasRA>
    <biasDec>0.271</biasDec>
    <resMag>-0.45</resMag>
    <selPhot>D</selPhot>
    <sigMag>1</sigMag>
  </optical>
  <optical>
    <provID>2024 YR4</provID>
    <mode>CCD</mode>
    <stn>H01</stn>
    <obsTime>2025-01-28T04:33:57.34Z</obsTime>
    <ra>119.138854</ra>
    <dec>12.152822</dec>
    <astCat>Gaia2</astCat>
    <mag>22.4</mag>
    <band>G</band>
    <ref>~8eeI</ref>
    <subFmt>M92</subFmt>
    <precTime>1</precTime>
    <precRA>0.001</precRA>
    <precDec>0.01</precDec>
    <notes>K</notes>
    <orbProd>JPL</orbProd>
    <orbID>78</orbID>
    <resRA>-0.034</resRA>
    <resDec>-0.009</resDec>
    <selAst>A</selAst>
    <sigRA>0.1</sigRA>
    <sigDec>0.1</sigDec>
    <sigTime>1.000</sigTime>
    <resMag>0.20</resMag>
    <selPhot>A</selPhot>
    <sigMag>1</sigMag>
  </optical>
  <optical>
    <provID>2024 YR4</provID>
    <mode>CCD</mode>
    <stn>H01</stn>
    <obsTime>2025-01-28T04:16:30.78Z</obsTime>
    <ra>119.139500</ra>
    <dec>12.151836</dec>
    <astCat>Gaia2</astCat>
    <mag>22.4</mag>
    <band>G</band>
    <ref>~8eeI</ref>
    <subFmt>M92</subFmt>
    <precTime>1</precTime>
    <precRA>0.001</precRA>
    <precDec>0.01</precDec>
    <notes>K</notes>
    <orbProd>JPL</orbProd>
    <orbID>78</orbID>
    <resRA>0.008</resRA>
    <resDec>0.036</resDec>
    <selAst>A</selAst>
    <sigRA>0.1</sigRA>
    <sigDec>0.1</sigDec>
    <sigTime>1.000</sigTime>
    <resMag>0.20</resMag>
    <selPhot>A</selPhot>
    <sigMag>1</sigMag>
  </optical>
  <optical>
    <provID>2024 YR4</provID>
    <mode>CCD</mode>
    <stn>H01</stn>
    <obsTime>2025-01-28T03:57:28.48Z</obsTime>
    <ra>119.140146</ra>
    <dec>12.150739</dec>
    <astCat>Gaia2</astCat>
    <mag>22.2</mag>
    <band>G</band>
    <ref>~8eeI</ref>
    <subFmt>M92</subFmt>
    <precTime>1</precTime>
    <precRA>0.001</precRA>
    <precDec>0.01</precDec>
    <notes>K</notes>
    <orbProd>JPL</orbProd>
    <orbID>78</orbID>
    <resRA>-0.065</resRA>
    <resDec>0.041</resDec>
    <selAst>A</selAst>
    <sigRA>0.1</sigRA>
    <sigDec>0.1</sigDec>
    <sigTime>1.000</sigTime>
    <resMag>-0.00</resMag>
    <selPhot>A</selPhot>
    <sigMag>1</sigMag>
  </optical>
  <optical>
    <provID>2024 YR4</provID>
    <mode>CCD</mode>
    <stn>H01</stn>
    <obsTime>2025-01-28T03:41:29.01Z</obsTime>
    <ra>119.140708</ra>
    <dec>12.149822</dec>
    <astCat>Gaia2</astCat>
    <mag>22.0</mag>
    <band>G</band>
    <ref>~8eeI</ref>
    <subFmt>M92</subFmt>
    <precTime>1</precTime>
    <precRA>0.001</precRA>
    <precDec>0.01</precDec>
    <notes>K</notes>
    <orbProd>JPL</orbProd>
    <orbID>78</orbID>
    <resRA>0.024</resRA>
    <resDec>0.085</resDec>
    <selAst>A</selAst>
    <sigRA>0.1</sigRA>
    <sigDec>0.1</sigDec>
    <sigTime>1.000</sigTime>
    <resMag>-0.20</resMag>
    <selPhot>A</selPhot>
    <sigMag>1</sigMag>
  </optical>
  <optical>
    <provID>2024 YR4</provID>
    <mode>CCD</mode>
    <stn>G37</stn>
    <prog>05</prog>
    <obsTime>2025-01-27T06:52:24.61Z</obsTime>
    <ra>119.151600</ra>
    <dec>12.082033</dec>
    <astCat>Gaia3</astCat>
    <mag>22.4</mag>
    <band>G</band>
    <ref>~8eeI</ref>
    <subFmt>M92</subFmt>
    <precTime>1</precTime>
    <precRA>0.001</precRA>
    <precDec>0.01</precDec>
    <orbProd>JPL</orbProd>
    <orbID>78</orbID>
    <resRA>-0.049</resRA>
    <resDec>-0.103</resDec>
    <selAst>A</selAst>
    <sigRA>0.07</sigRA>
    <sigDec>0.06</sigDec>
    <sigTime>1.000</sigTime>
    <resMag>0.30</resMag>
    <selPhot>A</selPhot>
    <sigMag>1</sigMag>
  </optical>
  <optical>
    <provID>2024 YR4</provID>
    <mode>CCD</mode>
    <stn>G37</stn>
    <prog>05</prog>
    <obsTime>2025-01-27T06:42:24.57Z</obsTime>
    <ra>119.152092</ra>
    <dec>12.081500</dec>
    <astCat>Gaia3</astCat>
    <mag>22.2</mag>
    <band>G</band>
    <ref>~8eeI</ref>
    <subFmt>M92</subFmt>
    <precTime>1</precTime>
    <precRA>0.001</precRA>
    <precDec>0.01</precDec>
    <orbProd>JPL</orbProd>
    <orbID>78</orbID>
    <resRA>0.054</resRA>
    <resDec>-0.037</resDec>
    <selAst>A</selAst>
    <sigRA>0.07</sigRA>
    <sigDec>0.07</sigDec>
    <sigTime>1.000</sigTime>
    <resMag>0.10</resMag>
    <selPhot>A</selPhot>
    <sigMag>1</sigMag>
  </optical>
  <optical>
    <provID>2024 YR4</provID>
    <mode>CCD</mode>
    <stn>G37</stn>
    <prog>05</prog>
    <obsTime>2025-01-27T06:31:39.68Z</obsTime>
    <ra>119.152592</ra>
    <dec>12.080917</dec>
    <astCat>Gaia3</astCat>
    <mag>22.8</mag>
    <band>G</band>
    <ref>~8eeI</ref>
    <subFmt>M92</subFmt>
    <precTime>1</precTime>
    <precRA>0.001</precRA>
    <precDec>0.01</precDec>
    <orbProd>JPL</orbProd>
    <orbID>78</orbID>
    <resRA>0.065</resRA>
    <resDec>0.010</resDec>
    <selAst>A</selAst>
    <sigRA>0.07</sigRA>
    <sigDec>0.07</sigDec>
    <sigTime>1.000</sigTime>
    <resMag>0.70</resMag>
    <selPhot>A</selPhot>
    <sigMag>1</sigMag>
  </optical>
  <optical>
    <provID>2024 YR4</provID>
    <mode>CCD</mode>
    <stn>G37</stn>
    <prog>05</prog>
    <obsTime>2025-01-27T06:21:39.63Z</obsTime>
    <ra>119.153046</ra>
    <dec>12.080333</dec>
    <astCat>Gaia3</astCat>
    <mag>22.4</mag>
    <band>G</band>
    <ref>~8eeI</ref>
    <subFmt>M92</subFmt>
    <precTime>1</precTime>
    <precRA>0.001</precRA>
    <precDec>0.01</precDec>
    <orbProd>JPL</orbProd>
    <orbID>78</orbID>
    <resRA>0.041</resRA>
    <resDec>-0.082</resDec>
    <selAst>A</selAst>
    <sigRA>0.07</sigRA>
    <sigDec>0.07</sigDec>
    <sigTime>1.000</sigTime>
    <resMag>0.30</resMag>
    <selPhot>A</selPhot>
    <sigMag>1</sigMag>
  </optical>
  <optical>
    <provID>2024 YR4</provID>
    <mode>CCD</mode>
    <stn>G37</stn>
    <prog>05</prog>
    <obsTime>2025-01-27T06:10:21.22Z</obsTime>
    <ra>119.153571</ra>
    <dec>12.079706</dec>
    <astCat>Gaia3</astCat>
    <mag>22.5</mag>
    <band>G</band>
    <ref>~8eeI</ref>
    <subFmt>M92</subFmt>
    <precTime>1</precTime>
    <precRA>0.001</precRA>
    <precDec>0.01</precDec>
    <orbProd>JPL</orbProd>
    <orbID>78</orbID>
    <resRA>0.060</resRA>
    <resDec>-0.060</resDec>
    <selAst>A</selAst>
    <sigRA>0.08</sigRA>
    <sigDec>0.11</sigDec>
    <sigTime>1.000</sigTime>
    <resMag>0.40</resMag>
    <selPhot>A</selPhot>
    <sigMag>1</sigMag>
  </optical>
  <optical>
    <provID>2024 YR4</provID>
    <mode>CCD</mode>
    <stn>W74</stn>
    <obsTime>2025-01-27T05:42:23.76Z</obsTime>
    <ra>119.149633</ra>
    <dec>12.087011</dec>
    <astCat>Gaia3</astCat>
    <mag>22.2</mag>
    <band>G</band>
    <ref>~8eeI</ref>
    <subFmt>M92</subFmt>
    <precTime>1</precTime>
    <precRA>0.001</precRA>
    <precDec>0.01</precDec>
    <notes>K</notes>
    <orbProd>JPL</orbProd>
    <orbID>78</orbID>
    <resRA>0.070</resRA>
    <resDec>-0.051</resDec>
    <selAst>A</selAst>
    <sigRA>0.05</sigRA>
    <sigDec>0.07</sigDec>
    <sigTime>1.000</sigTime>
    <resMag>0.10</resMag>
    <selPhot>A</selPhot>
    <sigMag>1</sigMag>
  </optical>
  <optical>
    <provID>2024 YR4</provID>
    <mode>CCD</mode>
    <stn>W74</stn>
    <obsTime>2025-01-27T05:31:36.45Z</obsTime>
    <ra>119.150117</ra>
    <dec>12.086464</dec>
    <astCat>Gaia3</astCat>
    <mag>22.2</mag>
    <band>G</band>
    <ref>~8eeI</ref>
    <subFmt>M92</subFmt>
    <precTime>1</precTime>
    <precRA>0.001</precRA>
    <precDec>0.01</precDec>
    <notes>K</notes>
    <orbProd>JPL</orbProd>
    <orbID>78</orbID>
    <resRA>0.015</resRA>
    <resDec>0.011</resDec>
    <selAst>A</selAst>
    <sigRA>0.06</sigRA>
    <sigDec>0.07</sigDec>
    <sigTime>1.000</sigTime>
    <resMag>0.10</resMag>
    <selPhot>A</selPhot>
    <sigMag>1</sigMag>
  </optical>
  <optical>
    <provID>2024 YR4</provID>
    <mode>CCD</mode>
    <stn>W74</stn>
    <obsTime>2025-01-27T05:07:21.99Z</obsTime>
    <ra>119.151246</ra>
    <dec>12.085167</dec>
    <astCat>Gaia3</astCat>
    <mag>22.2</mag>
    <band>G</band>
    <ref>~8eeI</ref>
    <subFmt>M92</subFmt>
    <precTime>1</precTime>
    <precRA>0.001</precRA>
    <precDec>0.01</precDec>
    <notes>K</notes>
    <orbProd>JPL</orbProd>
    <orbID>78</orbID>
    <resRA>-0.034</resRA>
    <resDec>-0.047</resDec>
    <selAst>A</selAst>
    <sigRA>0.07</sigRA>
    <sigDec>0.07</sigDec>
    <sigTime>1.000</sigTime>
    <resMag>0.10</resMag>
    <selPhot>A</selPhot>
    <sigMag>1</sigMag>
  </optical>
  <optical>
    <provID>2024 YR4</provID>
    <mode>CCD</mode>
    <stn>W74</stn>
    <obsTime>2025-01-27T04:55:32.65Z</obsTime>
    <ra>119.151842</ra>
    <dec>12.084542</dec>
    <astCat>Gaia3</astCat>
    <mag>22.4</mag>
    <band>G</band>
    <ref>~8eeI</ref>
    <subFmt>M92</subFmt>
    <precTime>1</precTime>
    <precRA>0.001</precRA>
    <precDec>0.01</precDec>
    <notes>K</notes>
    <orbProd>JPL</orbProd>
    <orbID>78</orbID>
    <resRA>0.070</resRA>
    <resDec>-0.025</resDec>
    <selAst>A</selAst>
    <sigRA>0.06</sigRA>
    <sigDec>0.06</sigDec>
    <sigTime>1.000</sigTime>
    <resMag>0.30</resMag>
    <selPhot>A</selPhot>
    <sigMag>1</sigMag>
  </optical>
  <optical>
    <provID>2024 YR4</provID>
    <mode>CCD</mode>
    <stn>H01</stn>
    <obsTime>2025-01-27T04:28:40.68Z</obsTime>
    <ra>119.157592</ra>
    <dec>12.074028</dec>
    <astCat>Gaia2</astCat>
    <mag>22.2</mag>
    <band>G</band>
    <ref>~8eeI</ref>
    <subFmt>M92</subFmt>
    <precTime>1</precTime>
    <precRA>0.001</precRA>
    <precDec>0.01</precDec>
    <notes>K</notes>
    <orbProd>JPL</orbProd>
    <orbID>78</orbID>
    <resRA>0.000</resRA>
    <resDec>0.005</resDec>
    <selAst>A</selAst>
    <sigRA>0.1</sigRA>
    <sigDec>0.1</sigDec>
    <sigTime>1.000</sigTime>
    <resMag>0.11</resMag>
    <selPhot>A</selPhot>
    <sigMag>1</sigMag>
  </optical>
  <optical>
    <provID>2024 YR4</provID>
    <mode>CCD</mode>
    <stn>H01</stn>
    <obsTime>2025-01-27T04:15:37.99Z</obsTime>
    <ra>119.158117</ra>
    <dec>12.073269</dec>
    <astCat>Gaia2</astCat>
    <mag>22.2</mag>
    <band>G</band>
    <ref>~8eeI</ref>
    <subFmt>M92</subFmt>
    <precTime>1</precTime>
    <precRA>0.001</precRA>
    <precDec>0.01</precDec>
    <notes>K</notes>
    <orbProd>JPL</orbProd>
    <orbID>78</orbID>
    <resRA>-0.065</resRA>
    <resDec>0.033</resDec>
    <selAst>A</selAst>
    <sigRA>0.1</sigRA>
    <sigDec>0.1</sigDec>
    <sigTime>1.000</sigTime>
    <resMag>0.11</resMag>
    <selPhot>A</selPhot>
    <sigMag>1</sigMag>
  </optical>
  <optical>
    <provID>2024 YR4</provID>
    <mode>CCD</mode>
    <stn>H01</stn>
    <obsTime>2025-01-27T04:01:51.92Z</obsTime>
    <ra>119.158696</ra>
    <dec>12.072453</dec>
    <astCat>Gaia2</astCat>
    <mag>22.0</mag>
    <band>G</band>
    <ref>~8eeI</ref>
    <subFmt>M92</subFmt>
    <precTime>1</precTime>
    <precRA>0.001</precRA>
    <precDec>0.01</precDec>
    <notes>K</notes>
    <orbProd>JPL</orbProd>
    <orbID>78</orbID>
    <resRA>0.005</resRA>
    <resDec>0.020</resDec>
    <selAst>A</selAst>
    <sigRA>0.1</sigRA>
    <sigDec>0.1</sigDec>
    <sigTime>1.000</sigTime>
    <resMag>-0.09</resMag>
    <selPhot>A</selPhot>
    <sigMag>1</sigMag>
  </optical>
  <optical>
    <provID>2024 YR4</provID>
    <mode>CCD</mode>
    <stn>H01</stn>
    <obsTime>2025-01-27T03:47:23.08Z</obsTime>
    <ra>119.159258</ra>
    <dec>12.071608</dec>
    <astCat>Gaia2</astCat>
    <mag>21.9</mag>
    <band>G</band>
    <ref>~8eeI</ref>
    <subFmt>M92</subFmt>
    <precTime>1</precTime>
    <precRA>0.001</precRA>
    <precDec>0.01</precDec>
    <notes>K</notes>
    <orbProd>JPL</orbProd>
    <orbID>78</orbID>
    <resRA>-0.025</resRA>
    <resDec>0.076</resDec>
    <selAst>A</selAst>
    <sigRA>0.1</sigRA>
    <sigDec>0.1</sigDec>
    <sigTime>1.000</sigTime>
    <resMag>-0.19</resMag>
    <selPhot>A</selPhot>
    <sigMag>1</sigMag>
  </optical>
  <optical>
    <provID>2024 YR4</provID>
    <mode>CCD</mode>
    <stn>J04</stn>
    <prog>02</prog>
    <obsTime>2025-01-27T02:34:35.30Z</obsTime>
    <ra>119.151583</ra>
    <dec>12.068517</dec>
    <astCat>Gaia3</astCat>
    <mag>22.1</mag>
    <band>G</band>
    <ref>~8eeI</ref>
    <subFmt>M92</subFmt>
    <precTime>1</precTime>
    <precRA>0.001</precRA>
    <precDec>0.01</precDec>
    <orbProd>JPL</orbProd>
    <orbID>78</orbID>
    <resRA>0.009</resRA>
    <resDec>-0.152</resDec>
    <selAst>A</selAst>
    <sigRA>0.17</sigRA>
    <sigDec>0.17</sigDec>
    <sigTime>1.000</sigTime>
    <resMag>0.02</resMag>
    <selPhot>A</selPhot>
    <sigMag>1</sigMag>
  </optical>
  <optical>
    <provID>2024 YR4</provID>
    <mode>CCD</mode>
    <stn>J04</stn>
    <prog>02</prog>
    <obsTime>2025-01-27T01:17:16.74Z</obsTime>
    <ra>119.155246</ra>
    <dec>12.064439</dec>
    <astCat>Gaia3</astCat>
    <mag>21.9</mag>
    <band>G</band>
    <ref>~8eeI</ref>
    <subFmt>M92</subFmt>
    <precTime>1</precTime>
    <precRA>0.001</precRA>
    <precDec>0.01</precDec>
    <orbProd>JPL</orbProd>
    <orbID>78</orbID>
    <resRA>-0.044</resRA>
    <resDec>-0.127</resDec>
    <selAst>A</selAst>
    <sigRA>0.16</sigRA>
    <sigDec>0.16</sigDec>
    <sigTime>1.000</sigTime>
    <resMag>-0.18</resMag>
    <selPhot>A</selPhot>
    <sigMag>1</sigMag>
  </optical>
  <optical>
    <provID>2024 YR4</provID>
    <mode>CCD</mode>
    <stn>J04</stn>
    <prog>02</prog>
    <obsTime>2025-01-27T00:00:10.37Z</obsTime>
    <ra>119.159083</ra>
    <dec>12.060186</dec>
    <astCat>Gaia3</astCat>
    <mag>22.0</mag>
    <band>G</band>
    <ref>~8eeI</ref>
    <subFmt>M92</subFmt>
    <precTime>1</precTime>
    <precRA>0.001</precRA>
    <precDec>0.01</precDec>
    <orbProd>JPL</orbProd>
    <orbID>78</orbID>
    <resRA>-0.085</resRA>
    <resDec>-0.121</resDec>
    <selAst>A</selAst>
    <sigRA>0.15</sigRA>
    <sigDec>0.16</sigDec>
    <sigTime>1.000</sigTime>
    <resMag>-0.07</resMag>
    <selPhot>A</selPhot>
    <sigMag>1</sigMag>
  </optical>
  <optical>
    <provID>2024 YR4</provID>
    <mode>CCD</mode>
    <stn>X17</stn>
    <obsTime>2025-01-25T02:27:46.4Z</obsTime>
    <ra>119.21858</ra>
    <dec>11.91444</dec>
    <astCat>Gaia2</astCat>
    <mag>21.4</mag>
    <band>G</band>
    <ref>~8eeI</ref>
    <subFmt>M92</subFmt>
    <precTime>10</precTime>
    <precRA>0.01</precRA>
    <precDec>0.1</precDec>
    <orbProd>JPL</orbProd>
    <orbID>78</orbID>
    <resRA>0.498</resRA>
    <resDec>0.060</resDec>
    <selAst>A</selAst>
    <sigRA>1</sigRA>
    <sigDec>1</sigDec>
    <sigTime>1.000</sigTime>
    <resMag>-0.46</resMag>
    <selPhot>A</selPhot>
    <sigMag>1</sigMag>
  </optical>
  <optical>
    <provID>2024 YR4</provID>
    <mode>CCD</mode>
    <stn>X17</stn>
    <obsTime>2025-01-25T02:22:29.3Z</obsTime>
    <ra>119.21871</ra>
    <dec>11.91408</dec>
    <astCat>Gaia2</astCat>
    <mag>21.9</mag>
    <band>G</band>
    <ref>~8eeI</ref>
    <subFmt>M92</subFmt>
    <precTime>10</precTime>
    <precRA>0.01</precRA>
    <precDec>0.1</precDec>
    <orbProd>JPL</orbProd>
    <orbID>78</orbID>
    <resRA>-0.124</resRA>
    <resDec>-0.081</resDec>
    <selAst>A</selAst>
    <sigRA>1</sigRA>
    <sigDec>1</sigDec>
    <sigTime>1.000</sigTime>
    <resMag>0.04</resMag>
    <selPhot>A</selPhot>
    <sigMag>1</sigMag>
  </optical>
  <optical>
    <provID>2024 YR4</provID>
    <mode>CCD</mode>
    <stn>X17</stn>
    <obsTime>2025-01-25T02:17:13.1Z</obsTime>
    <ra>119.21892</ra>
    <dec>11.91389</dec>
    <astCat>Gaia2</astCat>
    <mag>21.7</mag>
    <band>G</band>
    <ref>~8eeI</ref>
    <subFmt>M92</subFmt>
    <precTime>10</precTime>
    <precRA>0.01</precRA>
    <precDec>0.1</precDec>
    <orbProd>JPL</orbProd>
    <orbID>78</orbID>
    <resRA>-0.442</resRA>
    <resDec>0.378</resDec>
    <selAst>A</selAst>
    <sigRA>1</sigRA>
    <sigDec>1</sigDec>
    <sigTime>1.000</sigTime>
    <resMag>-0.16</resMag>
    <selPhot>A</selPhot>
    <sigMag>1</sigMag>
  </optical>
  <optical>
    <provID>2024 YR4</provID>
    <mode>CCD</mode>
    <stn>H01</stn>
    <obsTime>2025-01-24T06:30:48.79Z</obsTime>
    <ra>119.248050</ra>
    <dec>11.835433</dec>
    <astCat>Gaia2</astCat>
    <mag>21.9</mag>
    <band>G</band>
    <ref>~8eeI</ref>
    <subFmt>M92</subFmt>
    <precTime>1</precTime>
    <precRA>0.001</precRA>
    <precDec>0.01</precDec>
    <notes>K</notes>
    <orbProd>JPL</orbProd>
    <orbID>78</orbID>
    <resRA>0.084</resRA>
    <resDec>0.021</resDec>
    <selAst>A</selAst>
    <sigRA>0.1</sigRA>
    <sigDec>0.1</sigDec>
    <sigTime>1.000</sigTime>
    <resMag>0.13</resMag>
    <selPhot>A</selPhot>
    <sigMag>1</sigMag>
  </optical>
  <optical>
    <provID>2024 YR4</provID>
    <mode>CCD</mode>
    <stn>W74</stn>
    <obsTime>2025-01-24T06:22:40.11Z</obsTime>
    <ra>119.243346</ra>
    <dec>11.844561</dec>
    <astCat>Gaia3</astCat>
    <mag>21.9</mag>
    <band>G</band>
    <ref>~8eeI</ref>
    <subFmt>M92</subFmt>
    <precTime>1</precTime>
    <precRA>0.001</precRA>
    <precDec>0.01</precDec>
    <notes>K</notes>
    <orbProd>JPL</orbProd>
    <orbID>78</orbID>
    <resRA>0.018</resRA>
    <resDec>-0.051</resDec>
    <selAst>A</selAst>
    <sigRA>0.08</sigRA>
    <sigDec>0.09</sigDec>
    <sigTime>1.000</sigTime>
    <resMag>0.13</resMag>
    <selPhot>A</selPhot>
    <sigMag>1</sigMag>
  </optical>
  <optical>
    <provID>2024 YR4</provID>
    <mode>CCD</mode>
    <stn>H01</stn>
    <obsTime>2025-01-24T05:55:35.70Z</obsTime>
    <ra>119.250287</ra>
    <dec>11.833331</dec>
    <astCat>Gaia2</astCat>
    <mag>21.6</mag>
    <band>G</band>
    <ref>~8eeI</ref>
    <subFmt>M92</subFmt>
    <precTime>1</precTime>
    <precRA>0.001</precRA>
    <precDec>0.01</precDec>
    <notes>K</notes>
    <orbProd>JPL</orbProd>
    <orbID>78</orbID>
    <resRA>-0.038</resRA>
    <resDec>0.039</resDec>
    <selAst>A</selAst>
    <sigRA>0.1</sigRA>
    <sigDec>0.1</sigDec>
    <sigTime>1.000</sigTime>
    <resMag>-0.16</resMag>
    <selPhot>A</selPhot>
    <sigMag>1</sigMag>
  </optical>
  <optical>
    <provID>2024 YR4</provID>
    <mode>CCD</mode>
    <stn>W74</stn>
    <obsTime>2025-01-24T05:54:15.35Z</obsTime>
    <ra>119.245142</ra>
    <dec>11.842989</dec>
    <astCat>Gaia3</astCat>
    <mag>21.9</mag>
    <band>G</band>
    <ref>~8eeI</ref>
    <subFmt>M92</subFmt>
    <precTime>1</precTime>
    <precRA>0.001</precRA>
    <precDec>0.01</precDec>
    <notes>K</notes>
    <orbProd>JPL</orbProd>
    <orbID>78</orbID>
    <resRA>0.030</resRA>
    <resDec>-0.066</resDec>
    <selAst>A</selAst>
    <sigRA>0.08</sigRA>
    <sigDec>0.09</sigDec>
    <sigTime>1.000</sigTime>
    <resMag>0.14</resMag>
    <selPhot>A</selPhot>
    <sigMag>1</sigMag>
  </optical>
  <optical>
    <provID>2024 YR4</provID>
    <mode>CCD</mode>
    <stn>W74</stn>
    <obsTime>2025-01-24T05:25:51.54Z</obsTime>
    <ra>119.246979</ra>
    <dec>11.841400</dec>
    <astCat>Gaia3</astCat>
    <mag>21.9</mag>
    <band>G</band>
    <ref>~8eeI</ref>
    <subFmt>M92</subFmt>
    <precTime>1</precTime>
    <precRA>0.001</precRA>
    <precDec>0.01</precDec>
    <notes>K</notes>
    <orbProd>JPL</orbProd>
    <orbID>78</orbID>
    <resRA>0.003</resRA>
    <resDec>-0.055</resDec>
    <selAst>A</selAst>
    <sigRA>0.08</sigRA>
    <sigDec>0.09</sigDec>
    <sigTime>1.000</sigTime>
    <resMag>0.14</resMag>
    <selPhot>A</selPhot>
    <sigMag>1</sigMag>
  </optical>
  <optical>
    <provID>2024 YR4</provID>
    <mode>CCD</mode>
    <stn>H01</stn>
    <obsTime>2025-01-24T05:08:15.30Z</obsTime>
    <ra>119.253279</ra>
    <dec>11.830436</dec>
    <astCat>Gaia2</astCat>
    <mag>21.8</mag>
    <band>G</band>
    <ref>~8eeI</ref>
    <subFmt>M92</subFmt>
    <precTime>1</precTime>
    <precRA>0.001</precRA>
    <precDec>0.01</precDec>
    <notes>K</notes>
    <orbProd>JPL</orbProd>
    <orbID>78</orbID>
    <resRA>-0.017</resRA>
    <resDec>0.036</resDec>
    <selAst>A</selAst>
    <sigRA>0.1</sigRA>
    <sigDec>0.1</sigDec>
    <sigTime>1.000</sigTime>
    <resMag>0.04</resMag>
    <selPhot>A</selPhot>
    <sigMag>1</sigMag>
  </optical>
  <optical>
    <provID>2024 YR4</provID>
    <mode>CCD</mode>
    <stn>H01</stn>
    <obsTime>2025-01-24T04:58:25.80Z</obsTime>
    <ra>119.253912</ra>
    <dec>11.829822</dec>
    <astCat>Gaia2</astCat>
    <mag>21.6</mag>
    <band>G</band>
    <ref>~8eeI</ref>
    <subFmt>M92</subFmt>
    <precTime>1</precTime>
    <precRA>0.001</precRA>
    <precDec>0.01</precDec>
    <notes>K</notes>
    <orbProd>JPL</orbProd>
    <orbID>78</orbID>
    <resRA>0.086</resRA>
    <resDec>0.019</resDec>
    <selAst>A</selAst>
    <sigRA>0.1</sigRA>
    <sigDec>0.15</sigDec>
    <sigTime>1.000</sigTime>
    <resMag>-0.16</resMag>
    <selPhot>A</selPhot>
    <sigMag>1</sigMag>
  </optical>
  <optical>
    <provID>2024 YR4</provID>
    <mode>CCD</mode>
    <stn>W74</stn>
    <obsTime>2025-01-23T02:56:08.10Z</obsTime>
    <ra>119.304171</ra>
    <dec>11.747178</dec>
    <astCat>Gaia3</astCat>
    <mag>21.7</mag>
    <band>G</band>
    <ref>~8eeI</ref>
    <subFmt>M92</subFmt>
    <precTime>1</precTime>
    <precRA>0.001</precRA>
    <precDec>0.01</precDec>
    <notes>K</notes>
    <orbProd>JPL</orbProd>
    <orbID>78</orbID>
    <resRA>0.028</resRA>
    <resDec>0.021</resDec>
    <selAst>A</selAst>
    <sigRA>0.06</sigRA>
    <sigDec>0.06</sigDec>
    <sigTime>1.000</sigTime>
    <resMag>0.06</resMag>
    <selPhot>A</selPhot>
    <sigMag>1</sigMag>
  </optical>
  <optical>
    <provID>2024 YR4</provID>
    <mode>CCD</mode>
    <stn>W74</stn>
    <obsTime>2025-01-23T02:45:08.87Z</obsTime>
    <ra>119.304942</ra>
    <dec>11.746492</dec>
    <astCat>Gaia3</astCat>
    <mag>21.6</mag>
    <band>G</band>
    <ref>~8eeI</ref>
    <subFmt>M92</subFmt>
    <precTime>1</precTime>
    <precRA>0.001</precRA>
    <precDec>0.01</precDec>
    <notes>K</notes>
    <orbProd>JPL</orbProd>
    <orbID>78</orbID>
    <resRA>0.014</resRA>
    <resDec>0.050</resDec>
    <selAst>A</selAst>
    <sigRA>0.07</sigRA>
    <sigDec>0.07</sigDec>
    <sigTime>1.000</sigTime>
    <resMag>-0.04</resMag>
    <selPhot>A</selPhot>
    <sigMag>1</sigMag>
  </optical>
  <optical>
    <provID>2024 YR4</provID>
    <mode>CCD</mode>
    <stn>W74</stn>
    <obsTime>2025-01-23T02:17:18.93Z</obsTime>
    <ra>119.306867</ra>
    <dec>11.744694</dec>
    <astCat>Gaia3</astCat>
    <mag>21.8</mag>
    <band>G</band>
    <ref>~8eeI</ref>
    <subFmt>M92</subFmt>
    <precTime>1</precTime>
    <precRA>0.001</precRA>
    <precDec>0.01</precDec>
    <notes>K</notes>
    <orbProd>JPL</orbProd>
    <orbID>78</orbID>
    <resRA>0.023</resRA>
    <resDec>-0.031</resDec>
    <selAst>A</selAst>
    <sigRA>0.07</sigRA>
    <sigDec>0.07</sigDec>
    <sigTime>1.000</sigTime>
    <resMag>0.17</resMag>
    <selPhot>A</selPhot>
    <sigMag>1</sigMag>
  </optical>
  <optical>
    <provID>2024 YR4</provID>
    <mode>CCD</mode>
    <stn>W74</stn>
    <obsTime>2025-01-23T02:06:19.18Z</obsTime>
    <ra>119.307604</ra>
    <dec>11.743992</dec>
    <astCat>Gaia3</astCat>
    <mag>21.3</mag>
    <band>G</band>
    <ref>~8eeI</ref>
    <subFmt>M92</subFmt>
    <precTime>1</precTime>
    <precRA>0.001</precRA>
    <precDec>0.01</precDec>
    <notes>K</notes>
    <orbProd>JPL</orbProd>
    <orbID>78</orbID>
    <resRA>0.009</resRA>
    <resDec>-0.013</resDec>
    <selAst>A</selAst>
    <sigRA>0.12</sigRA>
    <sigDec>0.13</sigDec>
    <sigTime>1.000</sigTime>
    <resMag>-0.33</resMag>
    <selPhot>A</selPhot>
    <sigMag>1</sigMag>
  </optical>
  <optical>
    <provID>2024 YR4</provID>
    <mode>CCD</mode>
    <stn>T12</stn>
    <prog>00</prog>
    <obsTime>2025-01-22T13:21:09.59Z</obsTime>
    <ra>119.323096</ra>
    <dec>11.689389</dec>
    <astCat>Gaia2</astCat>
    <mag>22.01</mag>
    <band>G</band>
    <ref>~8eeI</ref>
    <subFmt>M92</subFmt>
    <precTime>1</precTime>
    <precRA>0.001</precRA>
    <precDec>0.01</precDec>
    <orbProd>JPL</orbProd>
    <orbID>78</orbID>
    <resRA>0.138</resRA>
    <resDec>-0.018</resDec>
    <selAst>d</selAst>
    <sigRA>0.06</sigRA>
    <sigDec>0.06</sigDec>
    <sigTime>1.000</sigTime>
    <resMag>0.44</resMag>
    <selPhot>D</selPhot>
    <sigMag>1</sigMag>
  </optical>
  <optical>
    <provID>2024 YR4</provID>
    <mode>CCD</mode>
    <stn>T12</stn>
    <prog>00</prog>
    <obsTime>2025-01-22T13:05:50.81Z</obsTime>
    <ra>119.324129</ra>
    <dec>11.688558</dec>
    <astCat>Gaia2</astCat>
    <mag>21.84</mag>
    <band>G</band>
    <ref>~8eeI</ref>
    <subFmt>M92</subFmt>
    <precTime>1</precTime>
    <precRA>0.001</precRA>
    <precDec>0.01</precDec>
    <orbProd>JPL</orbProd>
    <orbID>78</orbID>
    <resRA>0.119</resRA>
    <resDec>0.017</resDec>
    <selAst>d</selAst>
    <sigRA>0.06</sigRA>
    <sigDec>0.06</sigDec>
    <sigTime>1.000</sigTime>
    <resMag>0.27</resMag>
    <selPhot>D</selPhot>
    <sigMag>1</sigMag>
  </optical>
  <optical>
    <provID>2024 YR4</provID>
    <mode>CCD</mode>
    <stn>F51</stn>
    <obsTime>2025-01-22T09:32:09.57Z</obsTime>
    <ra>119.340854</ra>
    <dec>11.675897</dec>
    <astCat>Gaia2</astCat>
    <mag>21.19</mag>
    <band>G</band>
    <ref>~8eeI</ref>
    <subFmt>M92</subFmt>
    <precTime>1</precTime>
    <precRA>0.001</precRA>
    <precDec>0.01</precDec>
    <orbProd>JPL</orbProd>
    <orbID>78</orbID>
    <resRA>-0.107</resRA>
    <resDec>0.126</resDec>
    <selAst>A</selAst>
    <sigRA>0.2</sigRA>
    <sigDec>0.2</sigDec>
    <sigTime>1.000</sigTime>
    <resMag>-0.37</resMag>
    <selPhot>A</selPhot>
    <sigMag>1</sigMag>
  </optical>
  <optical>
    <provID>2024 YR4</provID>
    <mode>CCD</mode>
    <stn>F51</stn>
    <obsTime>2025-01-22T09:12:57.60Z</obsTime>
    <ra>119.342412</ra>
    <dec>11.674639</dec>
    <astCat>Gaia2</astCat>
    <mag>21.67</mag>
    <band>G</band>
    <ref>~8eeI</ref>
    <subFmt>M92</subFmt>
    <precTime>1</precTime>
    <precRA>0.001</precRA>
    <precDec>0.01</precDec>
    <orbProd>JPL</orbProd>
    <orbID>78</orbID>
    <resRA>-0.065</resRA>
    <resDec>-0.045</resDec>
    <selAst>A</selAst>
    <sigRA>0.2</sigRA>
    <sigDec>0.2</sigDec>
    <sigTime>1.000</sigTime>
    <resMag>0.12</resMag>
    <selPhot>A</selPhot>
    <sigMag>1</sigMag>
  </optical>
  <optical>
    <provID>2024 YR4</provID>
    <mode>CCD</mode>
    <stn>F51</stn>
    <obsTime>2025-01-22T08:53:54.18Z</obsTime>
    <ra>119.343929</ra>
    <dec>11.673458</dec>
    <astCat>Gaia2</astCat>
    <mag>21.47</mag>
    <band>G</band>
    <ref>~8eeI</ref>
    <subFmt>M92</subFmt>
    <precTime>1</precTime>
    <precRA>0.001</precRA>
    <precDec>0.01</precDec>
    <orbProd>JPL</orbProd>
    <orbID>78</orbID>
    <resRA>-0.071</resRA>
    <resDec>0.079</resDec>
    <selAst>A</selAst>
    <sigRA>0.2</sigRA>
    <sigDec>0.2</sigDec>
    <sigTime>1.000</sigTime>
    <resMag>-0.08</resMag>
    <selPhot>A</selPhot>
    <sigMag>1</sigMag>
  </optical>
  <optical>
    <provID>2024 YR4</provID>
    <mode>CCD</mode>
    <stn>F52</stn>
    <obsTime>2025-01-22T08:50:15.68Z</obsTime>
    <ra>119.344229</ra>
    <dec>11.673228</dec>
    <astCat>Gaia2</astCat>
    <mag>21.64</mag>
    <band>G</band>
    <ref>~8eeI</ref>
    <subFmt>M92</subFmt>
    <precTime>1</precTime>
    <precRA>0.001</precRA>
    <precDec>0.01</precDec>
    <orbProd>JPL</orbProd>
    <orbID>78</orbID>
    <resRA>-0.028</resRA>
    <resDec>0.090</resDec>
    <selAst>A</selAst>
    <sigRA>0.2</sigRA>
    <sigDec>0.2</sigDec>
    <sigTime>1.000</sigTime>
    <resMag>0.09</resMag>
    <selPhot>A</selPhot>
    <sigMag>1</sigMag>
  </optical>
  <optical>
    <provID>2024 YR4</provID>
    <mode>CCD</mode>
    <stn>F51</stn>
    <obsTime>2025-01-22T08:34:55.17Z</obsTime>
    <ra>119.345437</ra>
    <dec>11.672217</dec>
    <astCat>Gaia2</astCat>
    <mag>21.57</mag>
    <band>G</band>
    <ref>~8eeI</ref>
    <subFmt>M92</subFmt>
    <precTime>1</precTime>
    <precRA>0.001</precRA>
    <precDec>0.01</precDec>
    <orbProd>JPL</orbProd>
    <orbID>78</orbID>
    <resRA>-0.009</resRA>
    <resDec>0.013</resDec>
    <selAst>A</selAst>
    <sigRA>0.2</sigRA>
    <sigDec>0.2</sigDec>
    <sigTime>1.000</sigTime>
    <resMag>0.02</resMag>
    <selPhot>A</selPhot>
    <sigMag>1</sigMag>
  </optical>
  <optical>
    <provID>2024 YR4</provID>
    <mode>CCD</mode>
    <stn>F52</stn>
    <obsTime>2025-01-22T08:33:47.26Z</obsTime>
    <ra>119.345529</ra>
    <dec>11.672122</dec>
    <astCat>Gaia2</astCat>
    <mag>21.51</mag>
    <band>G</band>
    <ref>~8eeI</ref>
    <subFmt>M92</subFmt>
    <precTime>1</precTime>
    <precRA>0.001</precRA>
    <precDec>0.01</precDec>
    <orbProd>JPL</orbProd>
    <orbID>78</orbID>
    <resRA>0.004</resRA>
    <resDec>-0.062</resDec>
    <selAst>A</selAst>
    <sigRA>0.2</sigRA>
    <sigDec>0.2</sigDec>
    <sigTime>1.000</sigTime>
    <resMag>-0.04</resMag>
    <selPhot>A</selPhot>
    <sigMag>1</sigMag>
  </optical>
  <optical>
    <provID>2024 YR4</provID>
    <mode>CCD</mode>
    <stn>F52</stn>
    <obsTime>2025-01-22T08:17:17.38Z</obsTime>
    <ra>119.346817</ra>
    <dec>11.671067</dec>
    <astCat>Gaia2</astCat>
    <mag>21.92</mag>
    <band>G</band>
    <ref>~8eeI</ref>
    <subFmt>M92</subFmt>
    <precTime>1</precTime>
    <precRA>0.001</precRA>
    <precDec>0.01</precDec>
    <orbProd>JPL</orbProd>
    <orbID>78</orbID>
    <resRA>0.057</resRA>
    <resDec>0.004</resDec>
    <selAst>A</selAst>
    <sigRA>0.2</sigRA>
    <sigDec>0.2</sigDec>
    <sigTime>1.000</sigTime>
    <resMag>0.37</resMag>
    <selPhot>A</selPhot>
    <sigMag>1</sigMag>
  </optical>
  <optical>
    <provID>2024 YR4</provID>
    <mode>CCD</mode>
    <stn>F52</stn>
    <obsTime>2025-01-22T08:00:49.56Z</obsTime>
    <ra>119.348008</ra>
    <dec>11.669997</dec>
    <astCat>Gaia2</astCat>
    <mag>22.01</mag>
    <band>G</band>
    <ref>~8eeI</ref>
    <subFmt>M92</subFmt>
    <precTime>1</precTime>
    <precRA>0.001</precRA>
    <precDec>0.01</precDec>
    <orbProd>JPL</orbProd>
    <orbID>78</orbID>
    <resRA>-0.134</resRA>
    <resDec>0.046</resDec>
    <selAst>A</selAst>
    <sigRA>0.2</sigRA>
    <sigDec>0.2</sigDec>
    <sigTime>1.000</sigTime>
    <resMag>0.46</resMag>
    <selPhot>A</selPhot>
    <sigMag>1</sigMag>
  </optical>
  <optical>
    <provID>2024 YR4</provID>
    <mode>CCD</mode>
    <stn>W74</stn>
    <obsTime>2025-01-22T03:24:56.45Z</obsTime>
    <ra>119.356175</ra>
    <dec>11.661683</dec>
    <astCat>Gaia3</astCat>
    <mag>21.5</mag>
    <band>G</band>
    <ref>~8eeI</ref>
    <subFmt>M92</subFmt>
    <precTime>1</precTime>
    <precRA>0.001</precRA>
    <precDec>0.01</precDec>
    <notes>K</notes>
    <orbProd>JPL</orbProd>
    <orbID>78</orbID>
    <resRA>-0.018</resRA>
    <resDec>0.026</resDec>
    <selAst>A</selAst>
    <sigRA>0.07</sigRA>
    <sigDec>0.07</sigDec>
    <sigTime>1.000</sigTime>
    <resMag>-0.03</resMag>
    <selPhot>A</selPhot>
    <sigMag>1</sigMag>
  </optical>
  <optical>
    <provID>2024 YR4</provID>
    <mode>CCD</mode>
    <stn>W74</stn>
    <obsTime>2025-01-22T03:13:54.80Z</obsTime>
    <ra>119.357046</ra>
    <dec>11.660972</dec>
    <astCat>Gaia3</astCat>
    <mag>21.7</mag>
    <band>G</band>
    <ref>~8eeH</ref>
    <subFmt>M92</subFmt>
    <precTime>1</precTime>
    <precRA>0.001</precRA>
    <precDec>0.01</precDec>
    <notes>K</notes>
    <orbProd>JPL</orbProd>
    <orbID>78</orbID>
    <resRA>0.008</resRA>
    <resDec>-0.001</resDec>
    <selAst>A</selAst>
    <sigRA>0.05</sigRA>
    <sigDec>0.06</sigDec>
    <sigTime>1.000</sigTime>
    <resMag>0.17</resMag>
    <selPhot>A</selPhot>
    <sigMag>1</sigMag>
  </optical>
  <optical>
    <provID>2024 YR4</provID>
    <mode>CCD</mode>
    <stn>W74</stn>
    <obsTime>2025-01-22T02:15:42.42Z</obsTime>
    <ra>119.361463</ra>
    <dec>11.657183</dec>
    <astCat>Gaia3</astCat>
    <mag>21.8</mag>
    <band>G</band>
    <ref>~8eeH</ref>
    <subFmt>M92</subFmt>
    <precTime>1</precTime>
    <precRA>0.001</precRA>
    <precDec>0.01</precDec>
    <notes>K</notes>
    <orbProd>JPL</orbProd>
    <orbID>78</orbID>
    <resRA>-0.014</resRA>
    <resDec>-0.029</resDec>
    <selAst>A</selAst>
    <sigRA>0.09</sigRA>
    <sigDec>0.09</sigDec>
    <sigTime>1.000</sigTime>
    <resMag>0.28</resMag>
    <selPhot>A</selPhot>
    <sigMag>1</sigMag>
  </optical>
  <optical>
    <provID>2024 YR4</provID>
    <mode>CCD</mode>
    <stn>W74</stn>
    <obsTime>2025-01-22T02:04:45.18Z</obsTime>
    <ra>119.362262</ra>
    <dec>11.656469</dec>
    <astCat>Gaia3</astCat>
    <mag>21.5</mag>
    <band>G</band>
    <ref>~8eeH</ref>
    <subFmt>M92</subFmt>
    <precTime>1</precTime>
    <precRA>0.001</precRA>
    <precDec>0.01</precDec>
    <notes>K</notes>
    <orbProd>JPL</orbProd>
    <orbID>78</orbID>
    <resRA>-0.014</resRA>
    <resDec>0.005</resDec>
    <selAst>A</selAst>
    <sigRA>0.09</sigRA>
    <sigDec>0.09</sigDec>
    <sigTime>1.000</sigTime>
    <resMag>-0.02</resMag>
    <selPhot>A</selPhot>
    <sigMag>1</sigMag>
  </optical>
  <optical>
    <provID>2024 YR4</provID>
    <mode>CCD</mode>
    <stn>W74</stn>
    <obsTime>2025-01-21T03:24:11.78Z</obsTime>
    <ra>119.417404</ra>
    <dec>11.572297</dec>
    <astCat>Gaia3</astCat>
    <mag>21.5</mag>
    <band>G</band>
    <ref>~8eeH</ref>
    <subFmt>M92</subFmt>
    <precTime>1</precTime>
    <precRA>0.001</precRA>
    <precDec>0.01</precDec>
    <notes>K</notes>
    <orbProd>JPL</orbProd>
    <orbID>78</orbID>
    <resRA>-0.052</resRA>
    <resDec>0.034</resDec>
    <selAst>A</selAst>
    <sigRA>0.06</sigRA>
    <sigDec>0.06</sigDec>
    <sigTime>1.000</sigTime>
    <resMag>0.08</resMag>
    <selPhot>A</selPhot>
    <sigMag>1</sigMag>
  </optical>
  <optical>
    <provID>2024 YR4</provID>
    <mode>CCD</mode>
    <stn>309</stn>
    <prog>0F</prog>
    <obsTime>2025-01-21T03:19:37.46Z</obsTime>
    <ra>119.417888</ra>
    <dec>11.571308</dec>
    <astCat>Gaia3</astCat>
    <mag>21.4</mag>
    <band>G</band>
    <ref>~8eeH</ref>
    <subFmt>M92</subFmt>
    <precTime>1</precTime>
    <precRA>0.001</precRA>
    <precDec>0.01</precDec>
    <orbProd>JPL</orbProd>
    <orbID>78</orbID>
    <resRA>-0.008</resRA>
    <resDec>0.007</resDec>
    <selAst>A</selAst>
    <sigRA>0.04</sigRA>
    <sigDec>0.04</sigDec>
    <sigTime>1.000</sigTime>
    <resMag>-0.02</resMag>
    <selPhot>A</selPhot>
    <sigMag>1</sigMag>
  </optical>
  <optical>
    <provID>2024 YR4</provID>
    <mode>CCD</mode>
    <stn>309</stn>
    <prog>0F</prog>
    <obsTime>2025-01-21T03:11:43.12Z</obsTime>
    <ra>119.418563</ra>
    <dec>11.570792</dec>
    <astCat>Gaia3</astCat>
    <mag>21.6</mag>
    <band>G</band>
    <ref>~8eeH</ref>
    <subFmt>M92</subFmt>
    <precTime>1</precTime>
    <precRA>0.001</precRA>
    <precDec>0.01</precDec>
    <orbProd>JPL</orbProd>
    <orbID>78</orbID>
    <resRA>-0.028</resRA>
    <resDec>0.018</resDec>
    <selAst>A</selAst>
    <sigRA>0.17</sigRA>
    <sigDec>0.04</sigDec>
    <sigTime>1.000</sigTime>
    <resMag>0.18</resMag>
    <selPhot>A</selPhot>
    <sigMag>1</sigMag>
  </optical>
  <optical>
    <provID>2024 YR4</provID>
    <mode>CCD</mode>
    <stn>309</stn>
    <prog>0F</prog>
    <obsTime>2025-01-21T03:03:48.79Z</obsTime>
    <ra>119.419237</ra>
    <dec>11.570261</dec>
    <astCat>Gaia3</astCat>
    <mag>21.5</mag>
    <band>G</band>
    <ref>~8eeH</ref>
    <subFmt>M92</subFmt>
    <precTime>1</precTime>
    <precRA>0.001</precRA>
    <precDec>0.01</precDec>
    <orbProd>JPL</orbProd>
    <orbID>78</orbID>
    <resRA>-0.033</resRA>
    <resDec>-0.013</resDec>
    <selAst>A</selAst>
    <sigRA>0.04</sigRA>
    <sigDec>0.04</sigDec>
    <sigTime>1.000</sigTime>
    <resMag>0.08</resMag>
    <selPhot>A</selPhot>
    <sigMag>1</sigMag>
  </optical>
  <optical>
    <provID>2024 YR4</provID>
    <mode>CCD</mode>
    <stn>309</stn>
    <prog>0F</prog>
    <obsTime>2025-01-21T02:55:54.28Z</obsTime>
    <ra>119.419917</ra>
    <dec>11.569739</dec>
    <astCat>Gaia3</astCat>
    <mag>21.6</mag>
    <band>G</band>
    <ref>~8eeH</ref>
    <subFmt>M92</subFmt>
    <precTime>1</precTime>
    <precRA>0.001</precRA>
    <precDec>0.01</precDec>
    <orbProd>JPL</orbProd>
    <orbID>78</orbID>
    <resRA>-0.010</resRA>
    <resDec>-0.006</resDec>
    <selAst>A</selAst>
    <sigRA>0.05</sigRA>
    <sigDec>0.05</sigDec>
    <sigTime>1.000</sigTime>
    <resMag>0.18</resMag>
    <selPhot>A</selPhot>
    <sigMag>1</sigMag>
  </optical>
  <optical>
    <provID>2024 YR4</provID>
    <mode>CCD</mode>
    <stn>309</stn>
    <prog>0F</prog>
    <obsTime>2025-01-21T02:47:54.24Z</obsTime>
    <ra>119.420592</ra>
    <dec>11.569211</dec>
    <astCat>Gaia3</astCat>
    <mag>21.6</mag>
    <band>G</band>
    <ref>~8eeH</ref>
    <subFmt>M92</subFmt>
    <precTime>1</precTime>
    <precRA>0.001</precRA>
    <precDec>0.01</precDec>
    <orbProd>JPL</orbProd>
    <orbID>78</orbID>
    <resRA>-0.011</resRA>
    <resDec>0.012</resDec>
    <selAst>A</selAst>
    <sigRA>0.05</sigRA>
    <sigDec>0.08</sigDec>
    <sigTime>1.000</sigTime>
    <resMag>0.18</resMag>
    <selPhot>A</selPhot>
    <sigMag>1</sigMag>
  </optical>
  <optical>
    <provID>2024 YR4</provID>
    <mode>CCD</mode>
    <stn>W74</stn>
    <obsTime>2025-01-21T02:37:40.11Z</obsTime>
    <ra>119.421300</ra>
    <dec>11.569217</dec>
    <astCat>Gaia3</astCat>
    <mag>21.5</mag>
    <band>G</band>
    <ref>~8eeH</ref>
    <subFmt>M92</subFmt>
    <precTime>1</precTime>
    <precRA>0.001</precRA>
    <precDec>0.01</precDec>
    <notes>K</notes>
    <orbProd>JPL</orbProd>
    <orbID>78</orbID>
    <resRA>0.014</resRA>
    <resDec>0.023</resDec>
    <selAst>A</selAst>
    <sigRA>0.05</sigRA>
    <sigDec>0.05</sigDec>
    <sigTime>1.000</sigTime>
    <resMag>0.09</resMag>
    <selPhot>A</selPhot>
    <sigMag>1</sigMag>
  </optical>
  <optical>
    <provID>2024 YR4</provID>
    <mode>CCD</mode>
    <stn>W74</stn>
    <obsTime>2025-01-21T02:26:38.46Z</obsTime>
    <ra>119.422200</ra>
    <dec>11.568464</dec>
    <astCat>Gaia3</astCat>
    <mag>21.4</mag>
    <band>G</band>
    <ref>~8eeH</ref>
    <subFmt>M92</subFmt>
    <precTime>1</precTime>
    <precRA>0.001</precRA>
    <precDec>0.01</precDec>
    <notes>K</notes>
    <orbProd>JPL</orbProd>
    <orbID>78</orbID>
    <resRA>0.036</resRA>
    <resDec>-0.023</resDec>
    <selAst>A</selAst>
    <sigRA>0.06</sigRA>
    <sigDec>0.06</sigDec>
    <sigTime>1.000</sigTime>
    <resMag>-0.01</resMag>
    <selPhot>A</selPhot>
    <sigMag>1</sigMag>
  </optical>
  <optical>
    <provID>2024 YR4</provID>
    <mode>CCD</mode>
    <stn>691</stn>
    <obsTime>2025-01-20T08:46:19.20Z</obsTime>
    <ra>119.463250</ra>
    <dec>11.490389</dec>
    <astCat>Gaia2</astCat>
    <mag>21.7</mag>
    <band>R</band>
    <ref>~8eeH</ref>
    <subFmt>M92</subFmt>
    <precTime>1</precTime>
    <precRA>0.001</precRA>
    <precDec>0.01</precDec>
    <orbProd>JPL</orbProd>
    <orbID>78</orbID>
    <resRA>0.135</resRA>
    <resDec>0.439</resDec>
    <selAst>A</selAst>
    <sigRA>0.5</sigRA>
    <sigDec>0.5</sigDec>
    <sigTime>1.000</sigTime>
    <resMag>0.49</resMag>
    <selPhot>A</selPhot>
    <sigMag>1</sigMag>
  </optical>
  <optical>
    <provID>2024 YR4</provID>
    <mode>CCD</mode>
    <stn>691</stn>
    <obsTime>2025-01-20T08:30:41.76Z</obsTime>
    <ra>119.464667</ra>
    <dec>11.489306</dec>
    <astCat>Gaia2</astCat>
    <mag>21.8</mag>
    <band>R</band>
    <ref>~8eeH</ref>
    <subFmt>M92</subFmt>
    <precTime>1</precTime>
    <precRA>0.001</precRA>
    <precDec>0.01</precDec>
    <orbProd>JPL</orbProd>
    <orbID>78</orbID>
    <resRA>0.235</resRA>
    <resDec>0.008</resDec>
    <selAst>A</selAst>
    <sigRA>0.5</sigRA>
    <sigDec>0.5</sigDec>
    <sigTime>1.000</sigTime>
    <resMag>0.59</resMag>
    <selPhot>A</selPhot>
    <sigMag>1</sigMag>
  </optical>
  <optical>
    <provID>2024 YR4</provID>
    <mode>CCD</mode>
    <stn>691</stn>
    <obsTime>2025-01-20T08:15:03.46Z</obsTime>
    <ra>119.465875</ra>
    <dec>11.488250</dec>
    <astCat>Gaia2</astCat>
    <mag>21.9</mag>
    <band>R</band>
    <ref>~8eeH</ref>
    <subFmt>M92</subFmt>
    <precTime>1</precTime>
    <precRA>0.001</precRA>
    <precDec>0.01</precDec>
    <orbProd>JPL</orbProd>
    <orbID>78</orbID>
    <resRA>-0.454</resRA>
    <resDec>-0.289</resDec>
    <selAst>A</selAst>
    <sigRA>0.5</sigRA>
    <sigDec>0.5</sigDec>
    <sigTime>1.000</sigTime>
    <resMag>0.69</resMag>
    <selPhot>A</selPhot>
    <sigMag>1</sigMag>
  </optical>
  <optical>
    <provID>2024 YR4</provID>
    <mode>CCD</mode>
    <stn>W74</stn>
    <obsTime>2025-01-20T01:17:54.67Z</obsTime>
    <ra>119.496546</ra>
    <dec>11.472011</dec>
    <astCat>Gaia3</astCat>
    <mag>21.3</mag>
    <band>G</band>
    <ref>~8eeH</ref>
    <subFmt>M92</subFmt>
    <precTime>1</precTime>
    <precRA>0.001</precRA>
    <precDec>0.01</precDec>
    <notes>K</notes>
    <orbProd>JPL</orbProd>
    <orbID>78</orbID>
    <resRA>-0.105</resRA>
    <resDec>0.009</resDec>
    <selAst>A</selAst>
    <sigRA>0.1</sigRA>
    <sigDec>0.09</sigDec>
    <sigTime>1.000</sigTime>
    <resMag>-0.00</resMag>
    <selPhot>A</selPhot>
    <sigMag>1</sigMag>
  </optical>
  <optical>
    <provID>2024 YR4</provID>
    <mode>CCD</mode>
    <stn>W74</stn>
    <obsTime>2025-01-20T01:08:42.84Z</obsTime>
    <ra>119.497300</ra>
    <dec>11.471358</dec>
    <astCat>Gaia3</astCat>
    <mag>21.3</mag>
    <band>G</band>
    <ref>~8eeH</ref>
    <subFmt>M92</subFmt>
    <precTime>1</precTime>
    <precRA>0.001</precRA>
    <precDec>0.01</precDec>
    <notes>K</notes>
    <orbProd>JPL</orbProd>
    <orbID>78</orbID>
    <resRA>0.047</resRA>
    <resDec>0.019</resDec>
    <selAst>A</selAst>
    <sigRA>0.13</sigRA>
    <sigDec>0.13</sigDec>
    <sigTime>1.000</sigTime>
    <resMag>-0.00</resMag>
    <selPhot>A</selPhot>
    <sigMag>1</sigMag>
  </optical>
  <optical>
    <provID>2024 YR4</provID>
    <mode>CCD</mode>
    <stn>W74</stn>
    <obsTime>2025-01-20T01:03:13.48Z</obsTime>
    <ra>119.497733</ra>
    <dec>11.470975</dec>
    <astCat>Gaia3</astCat>
    <mag>21.0</mag>
    <band>G</band>
    <ref>~8eeH</ref>
    <subFmt>M92</subFmt>
    <precTime>1</precTime>
    <precRA>0.001</precRA>
    <precDec>0.01</precDec>
    <orbProd>JPL</orbProd>
    <orbID>78</orbID>
    <resRA>0.100</resRA>
    <resDec>0.050</resDec>
    <selAst>A</selAst>
    <sigRA>0.13</sigRA>
    <sigDec>0.13</sigDec>
    <sigTime>1.000</sigTime>
    <resMag>-0.30</resMag>
    <selPhot>A</selPhot>
    <sigMag>1</sigMag>
  </optical>
  <optical>
    <provID>2024 YR4</provID>
    <mode>CCD</mode>
    <stn>F51</stn>
    <obsTime>2025-01-19T12:53:42.81Z</obsTime>
    <ra>119.520508</ra>
    <dec>11.414661</dec>
    <astCat>Gaia2</astCat>
    <mag>21.46</mag>
    <band>G</band>
    <ref>~8eeH</ref>
    <subFmt>M92</subFmt>
    <precTime>1</precTime>
    <precRA>0.001</precRA>
    <precDec>0.01</precDec>
    <orbProd>JPL</orbProd>
    <orbID>78</orbID>
    <resRA>0.135</resRA>
    <resDec>0.202</resDec>
    <selAst>A</selAst>
    <sigRA>0.2</sigRA>
    <sigDec>0.2</sigDec>
    <sigTime>1.000</sigTime>
    <resMag>0.21</resMag>
    <selPhot>A</selPhot>
    <sigMag>1</sigMag>
  </optical>
  <optical>
    <provID>2024 YR4</provID>
    <mode>CCD</mode>
    <stn>F51</stn>
    <obsTime>2025-01-19T12:35:55.77Z</obsTime>
    <ra>119.522087</ra>
    <dec>11.413531</dec>
    <astCat>Gaia2</astCat>
    <mag>21.87</mag>
    <band>G</band>
    <ref>~8eeH</ref>
    <subFmt>M92</subFmt>
    <precTime>1</precTime>
    <precRA>0.001</precRA>
    <precDec>0.01</precDec>
    <orbProd>JPL</orbProd>
    <orbID>78</orbID>
    <resRA>-0.108</resRA>
    <resDec>-0.005</resDec>
    <selAst>A</selAst>
    <sigRA>0.2</sigRA>
    <sigDec>0.2</sigDec>
    <sigTime>1.000</sigTime>
    <resMag>0.62</resMag>
    <selPhot>A</selPhot>
    <sigMag>1</sigMag>
  </optical>
  <optical>
    <provID>2024 YR4</provID>
    <mode>CCD</mode>
    <stn>F51</stn>
    <obsTime>2025-01-19T12:18:09.50Z</obsTime>
    <ra>119.523858</ra>
    <dec>11.412464</dec>
    <astCat>Gaia2</astCat>
    <mag>21.59</mag>
    <band>G</band>
    <ref>~8eeH</ref>
    <subFmt>M92</subFmt>
    <precTime>1</precTime>
    <precRA>0.001</precRA>
    <precDec>0.01</precDec>
    <orbProd>JPL</orbProd>
    <orbID>78</orbID>
    <resRA>0.197</resRA>
    <resDec>0.056</resDec>
    <selAst>A</selAst>
    <sigRA>0.2</sigRA>
    <sigDec>0.2</sigDec>
    <sigTime>1.000</sigTime>
    <resMag>0.35</resMag>
    <selPhot>A</selPhot>
    <sigMag>1</sigMag>
  </optical>
  <optical>
    <provID>2024 YR4</provID>
    <mode>CCD</mode>
    <stn>F51</stn>
    <obsTime>2025-01-19T11:23:16.54Z</obsTime>
    <ra>119.529042</ra>
    <dec>11.408997</dec>
    <astCat>Gaia2</astCat>
    <mag>21.91</mag>
    <band>G</band>
    <ref>~8eeH</ref>
    <subFmt>M92</subFmt>
    <precTime>1</precTime>
    <precRA>0.001</precRA>
    <precDec>0.01</precDec>
    <orbProd>JPL</orbProd>
    <orbID>78</orbID>
    <resRA>-0.530</resRA>
    <resDec>-0.104</resDec>
    <selAst>d</selAst>
    <sigRA>0.2</sigRA>
    <sigDec>0.2</sigDec>
    <sigTime>1.000</sigTime>
    <resMag>0.67</resMag>
    <selPhot>D</selPhot>
    <sigMag>1</sigMag>
  </optical>
  <optical>
    <provID>2024 YR4</provID>
    <mode>CCD</mode>
    <stn>F51</stn>
    <obsTime>2025-01-19T11:07:41.43Z</obsTime>
    <ra>119.530717</ra>
    <dec>11.407992</dec>
    <astCat>Gaia2</astCat>
    <mag>21.29</mag>
    <band>G</band>
    <ref>~8eeH</ref>
    <subFmt>M92</subFmt>
    <precTime>1</precTime>
    <precRA>0.001</precRA>
    <precDec>0.01</precDec>
    <orbProd>JPL</orbProd>
    <orbID>78</orbID>
    <resRA>-0.152</resRA>
    <resDec>-0.146</resDec>
    <selAst>d</selAst>
    <sigRA>0.2</sigRA>
    <sigDec>0.2</sigDec>
    <sigTime>1.000</sigTime>
    <resMag>0.05</resMag>
    <selPhot>D</selPhot>
    <sigMag>1</sigMag>
  </optical>
  <optical>
    <provID>2024 YR4</provID>
    <mode>CCD</mode>
    <stn>691</stn>
    <obsTime>2025-01-19T10:41:03.55Z</obsTime>
    <ra>119.526667</ra>
    <dec>11.403361</dec>
    <astCat>Gaia2</astCat>
    <mag>20.9</mag>
    <band>R</band>
    <ref>~8nm6</ref>
    <subFmt>M92</subFmt>
    <precTime>1</precTime>
    <precRA>0.001</precRA>
    <precDec>0.01</precDec>
    <orbProd>JPL</orbProd>
    <orbID>78</orbID>
    <resRA>0.171</resRA>
    <resDec>-0.385</resDec>
    <selAst>A</selAst>
    <sigRA>0.5</sigRA>
    <sigDec>0.5</sigDec>
    <sigTime>1.000</sigTime>
    <resMag>-0.22</resMag>
    <selPhot>A</selPhot>
    <sigMag>1</sigMag>
  </optical>
  <optical>
    <provID>2024 YR4</provID>
    <mode>CCD</mode>
    <stn>691</stn>
    <obsTime>2025-01-19T10:18:44.35Z</obsTime>
    <ra>119.528417</ra>
    <dec>11.402222</dec>
    <astCat>Gaia2</astCat>
    <mag>21.2</mag>
    <band>R</band>
    <ref>~8eeH</ref>
    <subFmt>M92</subFmt>
    <precTime>1</precTime>
    <precRA>0.001</precRA>
    <precDec>0.01</precDec>
    <orbProd>JPL</orbProd>
    <orbID>78</orbID>
    <resRA>-0.290</resRA>
    <resDec>0.323</resDec>
    <selAst>A</selAst>
    <sigRA>0.5</sigRA>
    <sigDec>0.5</sigDec>
    <sigTime>1.000</sigTime>
    <resMag>0.08</resMag>
    <selPhot>A</selPhot>
    <sigMag>1</sigMag>
  </optical>
  <optical>
    <provID>2024 YR4</provID>
    <mode>CCD</mode>
    <stn>691</stn>
    <obsTime>2025-01-19T09:56:26.19Z</obsTime>
    <ra>119.530417</ra>
    <dec>11.400667</dec>
    <astCat>Gaia2</astCat>
    <mag>21.6</mag>
    <band>R</band>
    <ref>~8nm6</ref>
    <subFmt>M92</subFmt>
    <precTime>1</precTime>
    <precRA>0.001</precRA>
    <precDec>0.01</precDec>
    <orbProd>JPL</orbProd>
    <orbID>78</orbID>
    <resRA>-0.101</resRA>
    <resDec>-0.422</resDec>
    <selAst>A</selAst>
    <sigRA>0.5</sigRA>
    <sigDec>0.5</sigDec>
    <sigTime>1.000</sigTime>
    <resMag>0.49</resMag>
    <selPhot>A</selPhot>
    <sigMag>1</sigMag>
  </optical>
  <optical>
    <provID>2024 YR4</provID>
    <mode>CCD</mode>
    <stn>G96</stn>
    <prog>01</prog>
    <obsTime>2025-01-19T08:27:40.67Z</obsTime>
    <ra>119.538542</ra>
    <dec>11.395111</dec>
    <astCat>Gaia2</astCat>
    <mag>22.18</mag>
    <band>G</band>
    <ref>~8eeH</ref>
    <subFmt>M92</subFmt>
    <precTime>1</precTime>
    <precRA>0.001</precRA>
    <precDec>0.01</precDec>
    <orbProd>JPL</orbProd>
    <orbID>78</orbID>
    <resRA>-0.156</resRA>
    <resDec>-0.168</resDec>
    <selAst>A</selAst>
    <sigRA>0.5</sigRA>
    <sigDec>0.5</sigDec>
    <sigTime>1.000</sigTime>
    <resMag>0.95</resMag>
    <selPhot>A</selPhot>
    <sigMag>1</sigMag>
  </optical>
  <optical>
    <provID>2024 YR4</provID>
    <mode>CCD</mode>
    <stn>G96</stn>
    <prog>01</prog>
    <obsTime>2025-01-19T08:12:44.01Z</obsTime>
    <ra>119.540042</ra>
    <dec>11.394111</dec>
    <astCat>Gaia2</astCat>
    <mag>21.23</mag>
    <band>G</band>
    <ref>~8eeH</ref>
    <subFmt>M92</subFmt>
    <precTime>1</precTime>
    <precRA>0.001</precRA>
    <precDec>0.01</precDec>
    <orbProd>JPL</orbProd>
    <orbID>78</orbID>
    <resRA>0.044</resRA>
    <resDec>-0.324</resDec>
    <selAst>A</selAst>
    <sigRA>0.5</sigRA>
    <sigDec>0.5</sigDec>
    <sigTime>1.000</sigTime>
    <resMag>0.00</resMag>
    <selPhot>A</selPhot>
    <sigMag>1</sigMag>
  </optical>
  <optical>
    <provID>2024 YR4</provID>
    <mode>CCD</mode>
    <stn>G96</stn>
    <prog>01</prog>
    <obsTime>2025-01-19T08:05:15.94Z</obsTime>
    <ra>119.540792</ra>
    <dec>11.393611</dec>
    <astCat>Gaia2</astCat>
    <mag>21.37</mag>
    <band>G</band>
    <ref>~8eeH</ref>
    <subFmt>M92</subFmt>
    <precTime>1</precTime>
    <precRA>0.001</precRA>
    <precDec>0.01</precDec>
    <orbProd>JPL</orbProd>
    <orbID>78</orbID>
    <resRA>0.132</resRA>
    <resDec>-0.391</resDec>
    <selAst>A</selAst>
    <sigRA>0.5</sigRA>
    <sigDec>0.5</sigDec>
    <sigTime>1.000</sigTime>
    <resMag>0.14</resMag>
    <selPhot>A</selPhot>
    <sigMag>1</sigMag>
  </optical>
  <optical>
    <provID>2024 YR4</provID>
    <mode>CCD</mode>
    <stn>691</stn>
    <obsTime>2025-01-18T09:30:55.09Z</obsTime>
    <ra>119.613542</ra>
    <dec>11.302972</dec>
    <astCat>Gaia2</astCat>
    <mag>21.5</mag>
    <band>R</band>
    <ref>~8eeH</ref>
    <subFmt>M92</subFmt>
    <precTime>1</precTime>
    <precRA>0.001</precRA>
    <precDec>0.01</precDec>
    <orbProd>JPL</orbProd>
    <orbID>78</orbID>
    <resRA>0.020</resRA>
    <resDec>0.326</resDec>
    <selAst>A</selAst>
    <sigRA>0.5</sigRA>
    <sigDec>0.5</sigDec>
    <sigTime>1.000</sigTime>
    <resMag>0.49</resMag>
    <selPhot>A</selPhot>
    <sigMag>1</sigMag>
  </optical>
  <optical>
    <provID>2024 YR4</provID>
    <mode>CCD</mode>
    <stn>691</stn>
    <obsTime>2025-01-18T09:06:05.47Z</obsTime>
    <ra>119.616000</ra>
    <dec>11.301250</dec>
    <astCat>Gaia2</astCat>
    <mag>21.2</mag>
    <band>R</band>
    <ref>~8eeH</ref>
    <subFmt>M92</subFmt>
    <precTime>1</precTime>
    <precRA>0.001</precRA>
    <precDec>0.01</precDec>
    <orbProd>JPL</orbProd>
    <orbID>78</orbID>
    <resRA>-0.076</resRA>
    <resDec>-0.161</resDec>
    <selAst>A</selAst>
    <sigRA>0.5</sigRA>
    <sigDec>0.5</sigDec>
    <sigTime>1.000</sigTime>
    <resMag>0.19</resMag>
    <selPhot>A</selPhot>
    <sigMag>1</sigMag>
  </optical>
  <optical>
    <provID>2024 YR4</provID>
    <mode>CCD</mode>
    <stn>691</stn>
    <obsTime>2025-01-18T08:41:16.80Z</obsTime>
    <ra>119.618500</ra>
    <dec>11.299639</dec>
    <astCat>Gaia2</astCat>
    <mag>21.5</mag>
    <band>R</band>
    <ref>~8eeH</ref>
    <subFmt>M92</subFmt>
    <precTime>1</precTime>
    <precRA>0.001</precRA>
    <precDec>0.01</precDec>
    <orbProd>JPL</orbProd>
    <orbID>78</orbID>
    <resRA>-0.204</resRA>
    <resDec>-0.170</resDec>
    <selAst>A</selAst>
    <sigRA>0.5</sigRA>
    <sigDec>0.5</sigDec>
    <sigTime>1.000</sigTime>
    <resMag>0.50</resMag>
    <selPhot>A</selPhot>
    <sigMag>1</sigMag>
  </optical>
  <optical>
    <provID>2024 YR4</provID>
    <mode>CCD</mode>
    <stn>691</stn>
    <obsTime>2025-01-17T10:44:40.42Z</obsTime>
    <ra>119.694542</ra>
    <dec>11.208472</dec>
    <astCat>Gaia2</astCat>
    <ref>~8eeH</ref>
    <subFmt>M92</subFmt>
    <precTime>1</precTime>
    <precRA>0.001</precRA>
    <precDec>0.01</precDec>
    <orbProd>JPL</orbProd>
    <orbID>78</orbID>
    <resRA>0.371</resRA>
    <resDec>0.245</resDec>
    <selAst>A</selAst>
    <sigRA>0.5</sigRA>
    <sigDec>0.5</sigDec>
    <sigTime>1.000</sigTime>
  </optical>
  <optical>
    <provID>2024 YR4</provID>
    <mode>CCD</mode>
    <stn>691</stn>
    <obsTime>2025-01-17T10:24:01.44Z</obsTime>
    <ra>119.696375</ra>
    <dec>11.207000</dec>
    <astCat>Gaia2</astCat>
    <ref>~8eeH</ref>
    <subFmt>M92</subFmt>
    <precTime>1</precTime>
    <precRA>0.001</precRA>
    <precDec>0.01</precDec>
    <orbProd>JPL</orbProd>
    <orbID>78</orbID>
    <resRA>-0.324</resRA>
    <resDec>-0.336</resDec>
    <selAst>A</selAst>
    <sigRA>0.5</sigRA>
    <sigDec>0.5</sigDec>
    <sigTime>1.000</sigTime>
  </optical>
  <optical>
    <provID>2024 YR4</provID>
    <mode>CCD</mode>
    <stn>691</stn>
    <obsTime>2025-01-17T10:03:21.60Z</obsTime>
    <ra>119.698625</ra>
    <dec>11.205639</dec>
    <astCat>Gaia2</astCat>
    <mag>21.3</mag>
    <band>R</band>
    <ref>~8eeH</ref>
    <subFmt>M92</subFmt>
    <precTime>1</precTime>
    <precRA>0.001</precRA>
    <precDec>0.01</precDec>
    <orbProd>JPL</orbProd>
    <orbID>78</orbID>
    <resRA>0.228</resRA>
    <resDec>-0.466</resDec>
    <selAst>A</selAst>
    <sigRA>0.5</sigRA>
    <sigDec>0.5</sigDec>
    <sigTime>1.000</sigTime>
    <resMag>0.39</resMag>
    <selPhot>A</selPhot>
    <sigMag>1</sigMag>
  </optical>
  <optical>
    <provID>2024 YR4</provID>
    <mode>CCD</mode>
    <stn>Z18</stn>
    <prog>05</prog>
    <obsTime>2025-01-13T01:47:48.8Z</obsTime>
    <ra>120.18771</ra>
    <dec>10.73175</dec>
    <astCat>ATLAS2</astCat>
    <mag>21.1</mag>
    <band>g</band>
    <ref>~8eeH</ref>
    <subFmt>M92</subFmt>
    <precTime>10</precTime>
    <precRA>0.01</precRA>
    <precDec>0.1</precDec>
    <orbProd>JPL</orbProd>
    <orbID>78</orbID>
    <resRA>0.441</resRA>
    <resDec>-0.057</resDec>
    <selAst>A</selAst>
    <sigRA>1</sigRA>
    <sigDec>1</sigDec>
    <sigTime>1.000</sigTime>
    <resMag>0.04</resMag>
    <selPhot>A</selPhot>
    <sigMag>1</sigMag>
  </optical>
  <optical>
    <provID>2024 YR4</provID>
    <mode>CCD</mode>
    <stn>Z18</stn>
    <prog>05</prog>
    <obsTime>2025-01-13T01:45:51.3Z</obsTime>
    <ra>120.18792</ra>
    <dec>10.73161</dec>
    <astCat>ATLAS2</astCat>
    <mag>20.9</mag>
    <band>g</band>
    <ref>~8eeH</ref>
    <subFmt>M92</subFmt>
    <precTime>10</precTime>
    <precRA>0.01</precRA>
    <precDec>0.1</precDec>
    <orbProd>JPL</orbProd>
    <orbID>78</orbID>
    <resRA>0.111</resRA>
    <resDec>0.029</resDec>
    <selAst>A</selAst>
    <sigRA>1</sigRA>
    <sigDec>1</sigDec>
    <sigTime>1.000</sigTime>
    <resMag>-0.16</resMag>
    <selPhot>A</selPhot>
    <sigMag>1</sigMag>
  </optical>
  <optical>
    <provID>2024 YR4</provID>
    <mode>CCD</mode>
    <stn>Z18</stn>
    <prog>05</prog>
    <obsTime>2025-01-13T01:44:13.6Z</obsTime>
    <ra>120.18821</ra>
    <dec>10.73147</dec>
    <astCat>ATLAS2</astCat>
    <mag>20.9</mag>
    <band>g</band>
    <ref>~8eeH</ref>
    <subFmt>M92</subFmt>
    <precTime>10</precTime>
    <precRA>0.01</precRA>
    <precDec>0.1</precDec>
    <orbProd>JPL</orbProd>
    <orbID>78</orbID>
    <resRA>0.256</resRA>
    <resDec>0.016</resDec>
    <selAst>A</selAst>
    <sigRA>1</sigRA>
    <sigDec>1</sigDec>
    <sigTime>1.000</sigTime>
    <resMag>-0.16</resMag>
    <selPhot>A</selPhot>
    <sigMag>1</sigMag>
  </optical>
  <optical>
    <provID>2024 YR4</provID>
    <mode>CCD</mode>
    <stn>L06</stn>
    <obsTime>2025-01-11T22:59:13.92Z</obsTime>
    <ra>120.34621</ra>
    <dec>10.58894</dec>
    <astCat>Gaia2</astCat>
    <mag>20.4</mag>
    <band>G</band>
    <ref>~8cU1</ref>
    <subFmt>M92</subFmt>
    <precTime>1</precTime>
    <precRA>0.01</precRA>
    <precDec>0.1</precDec>
    <notes>K</notes>
    <orbProd>JPL</orbProd>
    <orbID>78</orbID>
    <resRA>0.110</resRA>
    <resDec>0.506</resDec>
    <selAst>A</selAst>
    <sigRA>1</sigRA>
    <sigDec>1</sigDec>
    <sigTime>1.000</sigTime>
    <resMag>-0.05</resMag>
    <selPhot>A</selPhot>
    <sigMag>1</sigMag>
  </optical>
  <optical>
    <provID>2024 YR4</provID>
    <mode>CCD</mode>
    <stn>L06</stn>
    <obsTime>2025-01-11T22:50:58.16Z</obsTime>
    <ra>120.34742</ra>
    <dec>10.58825</dec>
    <astCat>Gaia2</astCat>
    <mag>20.0</mag>
    <band>G</band>
    <ref>~8cU1</ref>
    <subFmt>M92</subFmt>
    <precTime>1</precTime>
    <precRA>0.01</precRA>
    <precDec>0.1</precDec>
    <notes>K</notes>
    <orbProd>JPL</orbProd>
    <orbID>78</orbID>
    <resRA>-0.055</resRA>
    <resDec>0.727</resDec>
    <selAst>A</selAst>
    <sigRA>1</sigRA>
    <sigDec>1</sigDec>
    <sigTime>1.000</sigTime>
    <resMag>-0.45</resMag>
    <selPhot>A</selPhot>
    <sigMag>1</sigMag>
  </optical>
  <optical>
    <provID>2024 YR4</provID>
    <mode>CCD</mode>
    <stn>Z19</stn>
    <prog>01</prog>
    <obsTime>2025-01-11T01:01:05.78Z</obsTime>
    <ra>120.485558</ra>
    <dec>10.472936</dec>
    <astCat>Gaia3</astCat>
    <mag>20.2</mag>
    <band>G</band>
    <ref>~8ioT</ref>
    <subFmt>M92</subFmt>
    <precTime>1</precTime>
    <precRA>0.001</precRA>
    <precDec>0.01</precDec>
    <orbProd>JPL</orbProd>
    <orbID>78</orbID>
    <resRA>-0.059</resRA>
    <resDec>0.074</resDec>
    <selAst>A</selAst>
    <sigRA>0.12</sigRA>
    <sigDec>0.14</sigDec>
    <sigTime>1.000</sigTime>
    <resMag>-0.15</resMag>
    <selPhot>A</selPhot>
    <sigMag>1</sigMag>
  </optical>
  <optical>
    <provID>2024 YR4</provID>
    <mode>CCD</mode>
    <stn>Z19</stn>
    <prog>01</prog>
    <obsTime>2025-01-11T00:35:37.71Z</obsTime>
    <ra>120.490096</ra>
    <dec>10.470439</dec>
    <astCat>Gaia3</astCat>
    <mag>20.8</mag>
    <band>G</band>
    <ref>~8ioT</ref>
    <subFmt>M92</subFmt>
    <precTime>1</precTime>
    <precRA>0.001</precRA>
    <precDec>0.01</precDec>
    <orbProd>JPL</orbProd>
    <orbID>78</orbID>
    <resRA>0.004</resRA>
    <resDec>0.010</resDec>
    <selAst>A</selAst>
    <sigRA>0.12</sigRA>
    <sigDec>0.16</sigDec>
    <sigTime>1.000</sigTime>
    <resMag>0.46</resMag>
    <selPhot>A</selPhot>
    <sigMag>1</sigMag>
  </optical>
  <optical>
    <provID>2024 YR4</provID>
    <mode>CCD</mode>
    <stn>Z19</stn>
    <prog>01</prog>
    <obsTime>2025-01-11T00:09:27.22Z</obsTime>
    <ra>120.494671</ra>
    <dec>10.467844</dec>
    <astCat>Gaia3</astCat>
    <mag>20.7</mag>
    <band>G</band>
    <ref>~8ioT</ref>
    <subFmt>M92</subFmt>
    <precTime>1</precTime>
    <precRA>0.001</precRA>
    <precDec>0.01</precDec>
    <orbProd>JPL</orbProd>
    <orbID>78</orbID>
    <resRA>-0.035</resRA>
    <resDec>-0.019</resDec>
    <selAst>A</selAst>
    <sigRA>0.09</sigRA>
    <sigDec>0.13</sigDec>
    <sigTime>1.000</sigTime>
    <resMag>0.36</resMag>
    <selPhot>A</selPhot>
    <sigMag>1</sigMag>
  </optical>
  <optical>
    <provID>2024 YR4</provID>
    <mode>CCD</mode>
    <stn>Z19</stn>
    <prog>01</prog>
    <obsTime>2025-01-10T23:43:36.08Z</obsTime>
    <ra>120.499138</ra>
    <dec>10.465278</dec>
    <astCat>Gaia3</astCat>
    <mag>20.3</mag>
    <band>G</band>
    <ref>~8ioT</ref>
    <subFmt>M92</subFmt>
    <precTime>1</precTime>
    <precRA>0.001</precRA>
    <precDec>0.01</precDec>
    <orbProd>JPL</orbProd>
    <orbID>78</orbID>
    <resRA>0.028</resRA>
    <resDec>0.068</resDec>
    <selAst>A</selAst>
    <sigRA>0.08</sigRA>
    <sigDec>0.13</sigDec>
    <sigTime>1.000</sigTime>
    <resMag>-0.04</resMag>
    <selPhot>A</selPhot>
    <sigMag>1</sigMag>
  </optical>
  <optical>
    <provID>2024 YR4</provID>
    <mode>CCD</mode>
    <stn>291</stn>
    <obsTime>2025-01-10T04:24:33.41Z</obsTime>
    <ra>120.636958</ra>
    <dec>10.351083</dec>
    <astCat>Gaia2</astCat>
    <mag>19.7</mag>
    <band>R</band>
    <ref>~8cU1</ref>
    <subFmt>M92</subFmt>
    <precTime>1</precTime>
    <precRA>0.001</precRA>
    <precDec>0.01</precDec>
    <orbProd>JPL</orbProd>
    <orbID>78</orbID>
    <resRA>-0.751</resRA>
    <resDec>0.616</resDec>
    <selAst>d</selAst>
    <sigRA>1</sigRA>
    <sigDec>1</sigDec>
    <sigTime>1.000</sigTime>
    <resMag>-0.42</resMag>
    <selPhot>D</selPhot>
    <sigMag>1</sigMag>
  </optical>
  <optical>
    <provID>2024 YR4</provID>
    <mode>CCD</mode>
    <stn>291</stn>
    <obsTime>2025-01-10T04:14:02.69Z</obsTime>
    <ra>120.638667</ra>
    <dec>10.349778</dec>
    <astCat>Gaia2</astCat>
    <mag>20.3</mag>
    <band>R</band>
    <ref>~8cU1</ref>
    <subFmt>M92</subFmt>
    <precTime>1</precTime>
    <precRA>0.001</precRA>
    <precDec>0.01</precDec>
    <orbProd>JPL</orbProd>
    <orbID>78</orbID>
    <resRA>-0.580</resRA>
    <resDec>0.100</resDec>
    <selAst>d</selAst>
    <sigRA>1</sigRA>
    <sigDec>1</sigDec>
    <sigTime>1.000</sigTime>
    <resMag>0.18</resMag>
    <selPhot>D</selPhot>
    <sigMag>1</sigMag>
  </optical>
  <optical>
    <provID>2024 YR4</provID>
    <mode>CMO</mode>
    <stn>M45</stn>
    <obsTime>2025-01-09T22:59:49.3Z</obsTime>
    <ra>120.66296</ra>
    <dec>10.31528</dec>
    <astCat>Gaia3E</astCat>
    <mag>20.3</mag>
    <band>G</band>
    <ref>~8cU1</ref>
    <subFmt>M92</subFmt>
    <precTime>10</precTime>
    <precRA>0.01</precRA>
    <precDec>0.1</precDec>
    <notes>K</notes>
    <orbProd>JPL</orbProd>
    <orbID>78</orbID>
    <resRA>0.496</resRA>
    <resDec>-0.325</resDec>
    <selAst>A</selAst>
    <sigRA>1.10000</sigRA>
    <sigDec>1.10000</sigDec>
    <sigTime>1.000</sigTime>
    <resMag>0.09</resMag>
    <selPhot>A</selPhot>
    <sigMag>1</sigMag>
  </optical>
  <optical>
    <provID>2024 YR4</provID>
    <mode>CCD</mode>
    <stn>B74</stn>
    <obsTime>2025-01-09T22:57:21.6Z</obsTime>
    <ra>120.669171</ra>
    <dec>10.316061</dec>
    <astCat>Gaia2</astCat>
    <mag>20.1</mag>
    <band>G</band>
    <ref>~8cU1</ref>
    <subFmt>M92</subFmt>
    <precTime>10</precTime>
    <precRA>0.001</precRA>
    <precDec>0.01</precDec>
    <notes>K</notes>
    <orbProd>JPL</orbProd>
    <orbID>78</orbID>
    <resRA>-0.596</resRA>
    <resDec>0.109</resDec>
    <selAst>A</selAst>
    <sigRA>1</sigRA>
    <sigDec>1</sigDec>
    <sigTime>1.000</sigTime>
    <resMag>-0.11</resMag>
    <selPhot>A</selPhot>
    <sigMag>1</sigMag>
  </optical>
  <optical>
    <provID>2024 YR4</provID>
    <mode>CMO</mode>
    <stn>M45</stn>
    <obsTime>2025-01-09T22:51:10.1Z</obsTime>
    <ra>120.66438</ra>
    <dec>10.31475</dec>
    <astCat>Gaia3E</astCat>
    <mag>20.3</mag>
    <band>G</band>
    <ref>~8cU1</ref>
    <subFmt>M92</subFmt>
    <precTime>10</precTime>
    <precRA>0.01</precRA>
    <precDec>0.1</precDec>
    <notes>K</notes>
    <orbProd>JPL</orbProd>
    <orbID>78</orbID>
    <resRA>-0.047</resRA>
    <resDec>0.955</resDec>
    <selAst>A</selAst>
    <sigRA>1.10000</sigRA>
    <sigDec>1.10000</sigDec>
    <sigTime>1.000</sigTime>
    <resMag>0.09</resMag>
    <selPhot>A</selPhot>
    <sigMag>1</sigMag>
  </optical>
  <optical>
    <provID>2024 YR4</provID>
    <mode>CMO</mode>
    <stn>M45</stn>
    <obsTime>2025-01-09T22:42:29.1Z</obsTime>
    <ra>120.66583</ra>
    <dec>10.31367</dec>
    <astCat>Gaia3E</astCat>
    <mag>19.9</mag>
    <band>G</band>
    <ref>~8cU1</ref>
    <subFmt>M92</subFmt>
    <precTime>10</precTime>
    <precRA>0.01</precRA>
    <precDec>0.1</precDec>
    <notes>K</notes>
    <orbProd>JPL</orbProd>
    <orbID>78</orbID>
    <resRA>-0.461</resRA>
    <resDec>0.258</resDec>
    <selAst>A</selAst>
    <sigRA>1.10000</sigRA>
    <sigDec>1.10000</sigDec>
    <sigTime>1.000</sigTime>
    <resMag>-0.31</resMag>
    <selPhot>A</selPhot>
    <sigMag>1</sigMag>
  </optical>
  <optical>
    <provID>2024 YR4</provID>
    <mode>CCD</mode>
    <stn>B74</stn>
    <obsTime>2025-01-09T22:32:47.6Z</obsTime>
    <ra>120.673692</ra>
    <dec>10.313411</dec>
    <astCat>Gaia2</astCat>
    <mag>20.2</mag>
    <band>G</band>
    <ref>~8cU1</ref>
    <subFmt>M92</subFmt>
    <precTime>10</precTime>
    <precRA>0.001</precRA>
    <precDec>0.01</precDec>
    <notes>K</notes>
    <orbProd>JPL</orbProd>
    <orbID>78</orbID>
    <resRA>-0.082</resRA>
    <resDec>0.048</resDec>
    <selAst>A</selAst>
    <sigRA>1</sigRA>
    <sigDec>1</sigDec>
    <sigTime>1.000</sigTime>
    <resMag>-0.01</resMag>
    <selPhot>A</selPhot>
    <sigMag>1</sigMag>
  </optical>
  <optical>
    <provID>2024 YR4</provID>
    <mode>CCD</mode>
    <stn>B74</stn>
    <obsTime>2025-01-09T22:11:17.7Z</obsTime>
    <ra>120.677408</ra>
    <dec>10.310919</dec>
    <astCat>Gaia2</astCat>
    <mag>20.3</mag>
    <band>G</band>
    <ref>~8cU1</ref>
    <subFmt>M92</subFmt>
    <precTime>10</precTime>
    <precRA>0.001</precRA>
    <precDec>0.01</precDec>
    <notes>K</notes>
    <orbProd>JPL</orbProd>
    <orbID>78</orbID>
    <resRA>-0.248</resRA>
    <resDec>-0.541</resDec>
    <selAst>A</selAst>
    <sigRA>1</sigRA>
    <sigDec>1</sigDec>
    <sigTime>1.000</sigTime>
    <resMag>0.09</resMag>
    <selPhot>A</selPhot>
    <sigMag>1</sigMag>
  </optical>
  <optical>
    <provID>2024 YR4</provID>
    <mode>CMO</mode>
    <stn>M45</stn>
    <obsTime>2025-01-09T21:39:44.6Z</obsTime>
    <ra>120.67733</ra>
    <dec>10.30714</dec>
    <astCat>Gaia3E</astCat>
    <mag>20.2</mag>
    <band>G</band>
    <ref>~8cU1</ref>
    <subFmt>M92</subFmt>
    <precTime>10</precTime>
    <precRA>0.01</precRA>
    <precDec>0.1</precDec>
    <notes>K</notes>
    <orbProd>JPL</orbProd>
    <orbID>78</orbID>
    <resRA>0.187</resRA>
    <resDec>0.316</resDec>
    <selAst>A</selAst>
    <sigRA>1.10000</sigRA>
    <sigDec>1.10000</sigDec>
    <sigTime>1.000</sigTime>
    <resMag>-0.01</resMag>
    <selPhot>A</selPhot>
    <sigMag>1</sigMag>
  </optical>
  <optical>
    <provID>2024 YR4</provID>
    <mode>CMO</mode>
    <stn>M45</stn>
    <obsTime>2025-01-09T21:31:40.8Z</obsTime>
    <ra>120.67862</ra>
    <dec>10.30619</dec>
    <astCat>Gaia3E</astCat>
    <mag>20.1</mag>
    <band>G</band>
    <ref>~8cU1</ref>
    <subFmt>M92</subFmt>
    <precTime>10</precTime>
    <precRA>0.01</precRA>
    <precDec>0.1</precDec>
    <notes>K</notes>
    <orbProd>JPL</orbProd>
    <orbID>78</orbID>
    <resRA>-0.331</resRA>
    <resDec>-0.005</resDec>
    <selAst>A</selAst>
    <sigRA>1.10000</sigRA>
    <sigDec>1.10000</sigDec>
    <sigTime>1.000</sigTime>
    <resMag>-0.11</resMag>
    <selPhot>A</selPhot>
    <sigMag>1</sigMag>
  </optical>
  <optical>
    <provID>2024 YR4</provID>
    <mode>CCD</mode>
    <stn>T08</stn>
    <obsTime>2025-01-09T11:46:56.96Z</obsTime>
    <ra>120.743279</ra>
    <dec>10.254181</dec>
    <astCat>Gaia2</astCat>
    <mag>19.17</mag>
    <band>o</band>
    <ref>~8ioT</ref>
    <subFmt>M92</subFmt>
    <precTime>1</precTime>
    <precRA>0.001</precRA>
    <precDec>0.01</precDec>
    <orbProd>JPL</orbProd>
    <orbID>78</orbID>
    <resRA>-0.701</resRA>
    <resDec>1.324</resDec>
    <selAst>d</selAst>
    <sigRA>0.8</sigRA>
    <sigDec>0.8</sigDec>
    <sigTime>1.000</sigTime>
    <resMag>-0.93</resMag>
    <selPhot>D</selPhot>
    <sigMag>1</sigMag>
  </optical>
  <optical>
    <provID>2024 YR4</provID>
    <mode>CCD</mode>
    <stn>291</stn>
    <obsTime>2025-01-09T09:37:26.40Z</obsTime>
    <ra>120.757083</ra>
    <dec>10.235778</dec>
    <astCat>Gaia2</astCat>
    <mag>20.3</mag>
    <band>R</band>
    <ref>~8eeH</ref>
    <subFmt>M92</subFmt>
    <precTime>1</precTime>
    <precRA>0.001</precRA>
    <precDec>0.01</precDec>
    <orbProd>JPL</orbProd>
    <orbID>78</orbID>
    <resRA>0.102</resRA>
    <resDec>-0.201</resDec>
    <selAst>A</selAst>
    <sigRA>0.5</sigRA>
    <sigDec>0.5</sigDec>
    <sigTime>1.000</sigTime>
    <resMag>0.28</resMag>
    <selPhot>A</selPhot>
    <sigMag>1</sigMag>
  </optical>
  <optical>
    <provID>2024 YR4</provID>
    <mode>CCD</mode>
    <stn>291</stn>
    <obsTime>2025-01-09T09:33:27.68Z</obsTime>
    <ra>120.757833</ra>
    <dec>10.235417</dec>
    <astCat>Gaia2</astCat>
    <mag>20.5</mag>
    <band>R</band>
    <ref>~8eeH</ref>
    <subFmt>M92</subFmt>
    <precTime>1</precTime>
    <precRA>0.001</precRA>
    <precDec>0.01</precDec>
    <orbProd>JPL</orbProd>
    <orbID>78</orbID>
    <resRA>-0.047</resRA>
    <resDec>-0.046</resDec>
    <selAst>A</selAst>
    <sigRA>0.5</sigRA>
    <sigDec>0.5</sigDec>
    <sigTime>1.000</sigTime>
    <resMag>0.48</resMag>
    <selPhot>A</selPhot>
    <sigMag>1</sigMag>
  </optical>
  <optical>
    <provID>2024 YR4</provID>
    <mode>CCD</mode>
    <stn>291</stn>
    <obsTime>2025-01-09T09:29:28.61Z</obsTime>
    <ra>120.758708</ra>
    <dec>10.234972</dec>
    <astCat>Gaia2</astCat>
    <mag>20.1</mag>
    <band>R</band>
    <ref>~8eeH</ref>
    <subFmt>M92</subFmt>
    <precTime>1</precTime>
    <precRA>0.001</precRA>
    <precDec>0.01</precDec>
    <orbProd>JPL</orbProd>
    <orbID>78</orbID>
    <resRA>0.235</resRA>
    <resDec>-0.185</resDec>
    <selAst>A</selAst>
    <sigRA>0.5</sigRA>
    <sigDec>0.5</sigDec>
    <sigTime>1.000</sigTime>
    <resMag>0.08</resMag>
    <selPhot>A</selPhot>
    <sigMag>1</sigMag>
  </optical>
  <optical>
    <provID>2024 YR4</provID>
    <mode>CMO</mode>
    <stn>P41</stn>
    <obsTime>2025-01-07T19:13:26.75Z</obsTime>
    <ra>121.075779</ra>
    <dec>9.970519</dec>
    <astCat>Gaia3</astCat>
    <mag>20.20</mag>
    <band>G</band>
    <ref>~8ioT</ref>
    <subFmt>M92</subFmt>
    <precTime>1</precTime>
    <precRA>0.001</precRA>
    <precDec>0.01</precDec>
    <orbProd>JPL</orbProd>
    <orbID>78</orbID>
    <resRA>-0.635</resRA>
    <resDec>-0.207</resDec>
    <selAst>A</selAst>
    <sigRA>1.10000</sigRA>
    <sigDec>1.10000</sigDec>
    <sigTime>1.000</sigTime>
    <resMag>0.27</resMag>
    <selPhot>A</selPhot>
    <sigMag>1</sigMag>
  </optical>
  <optical>
    <provID>2024 YR4</provID>
    <mode>CMO</mode>
    <stn>P41</stn>
    <obsTime>2025-01-07T19:00:07.37Z</obsTime>
    <ra>121.078929</ra>
    <dec>9.968950</dec>
    <astCat>Gaia3</astCat>
    <mag>20.20</mag>
    <band>G</band>
    <ref>~8ioT</ref>
    <subFmt>M92</subFmt>
    <precTime>1</precTime>
    <precRA>0.001</precRA>
    <precDec>0.01</precDec>
    <orbProd>JPL</orbProd>
    <orbID>78</orbID>
    <resRA>0.239</resRA>
    <resDec>-0.320</resDec>
    <selAst>A</selAst>
    <sigRA>1.10000</sigRA>
    <sigDec>1.10000</sigDec>
    <sigTime>1.000</sigTime>
    <resMag>0.28</resMag>
    <selPhot>A</selPhot>
    <sigMag>1</sigMag>
  </optical>
  <optical>
    <provID>2024 YR4</provID>
    <mode>CMO</mode>
    <stn>P41</stn>
    <obsTime>2025-01-07T18:46:32.62Z</obsTime>
    <ra>121.081929</ra>
    <dec>9.967381</dec>
    <astCat>Gaia3</astCat>
    <mag>20.20</mag>
    <band>G</band>
    <ref>~8ioT</ref>
    <subFmt>M92</subFmt>
    <precTime>1</precTime>
    <precRA>0.001</precRA>
    <precDec>0.01</precDec>
    <orbProd>JPL</orbProd>
    <orbID>78</orbID>
    <resRA>0.248</resRA>
    <resDec>-0.290</resDec>
    <selAst>A</selAst>
    <sigRA>1.10000</sigRA>
    <sigDec>1.10000</sigDec>
    <sigTime>1.000</sigTime>
    <resMag>0.28</resMag>
    <selPhot>A</selPhot>
    <sigMag>1</sigMag>
  </optical>
  <optical>
    <provID>2024 YR4</provID>
    <mode>CMO</mode>
    <stn>P41</stn>
    <obsTime>2025-01-07T18:31:56.70Z</obsTime>
    <ra>121.085029</ra>
    <dec>9.965761</dec>
    <astCat>Gaia3</astCat>
    <mag>20.20</mag>
    <band>G</band>
    <ref>~8ioT</ref>
    <subFmt>M92</subFmt>
    <precTime>1</precTime>
    <precRA>0.001</precRA>
    <precDec>0.01</precDec>
    <orbProd>JPL</orbProd>
    <orbID>78</orbID>
    <resRA>-0.326</resRA>
    <resDec>0.031</resDec>
    <selAst>A</selAst>
    <sigRA>1.10000</sigRA>
    <sigDec>1.10000</sigDec>
    <sigTime>1.000</sigTime>
    <resMag>0.28</resMag>
    <selPhot>A</selPhot>
    <sigMag>1</sigMag>
  </optical>
  <optical>
    <provID>2024 YR4</provID>
    <mode>CCD</mode>
    <stn>D29</stn>
    <obsTime>2025-01-07T18:28:15.86Z</obsTime>
    <ra>121.08654</ra>
    <dec>9.96694</dec>
    <astCat>Gaia2</astCat>
    <mag>20.0</mag>
    <band>R</band>
    <ref>~8cU1</ref>
    <subFmt>M92</subFmt>
    <precTime>1</precTime>
    <precRA>0.01</precRA>
    <precDec>0.1</precDec>
    <orbProd>JPL</orbProd>
    <orbID>78</orbID>
    <resRA>0.014</resRA>
    <resDec>-0.034</resDec>
    <selAst>A</selAst>
    <sigRA>0.75</sigRA>
    <sigDec>0.75</sigDec>
    <sigTime>1.000</sigTime>
    <resMag>0.20</resMag>
    <selPhot>A</selPhot>
    <sigMag>1</sigMag>
  </optical>
  <optical>
    <provID>2024 YR4</provID>
    <mode>CMO</mode>
    <stn>P41</stn>
    <obsTime>2025-01-07T18:18:22.12Z</obsTime>
    <ra>121.088142</ra>
    <dec>9.964150</dec>
    <astCat>Gaia3</astCat>
    <mag>20.10</mag>
    <band>G</band>
    <ref>~8ioT</ref>
    <subFmt>M92</subFmt>
    <precTime>1</precTime>
    <precRA>0.001</precRA>
    <precDec>0.01</precDec>
    <orbProd>JPL</orbProd>
    <orbID>78</orbID>
    <resRA>-0.162</resRA>
    <resDec>-0.007</resDec>
    <selAst>A</selAst>
    <sigRA>1.10000</sigRA>
    <sigDec>1.10000</sigDec>
    <sigTime>1.000</sigTime>
    <resMag>0.18</resMag>
    <selPhot>A</selPhot>
    <sigMag>1</sigMag>
  </optical>
  <optical>
    <provID>2024 YR4</provID>
    <mode>CCD</mode>
    <stn>D29</stn>
    <obsTime>2025-01-07T18:07:53.99Z</obsTime>
    <ra>121.09125</ra>
    <dec>9.96453</dec>
    <astCat>Gaia2</astCat>
    <mag>20.0</mag>
    <band>R</band>
    <ref>~8cU1</ref>
    <subFmt>M92</subFmt>
    <precTime>1</precTime>
    <precRA>0.01</precRA>
    <precDec>0.1</precDec>
    <orbProd>JPL</orbProd>
    <orbID>78</orbID>
    <resRA>-0.102</resRA>
    <resDec>-0.031</resDec>
    <selAst>A</selAst>
    <sigRA>0.75</sigRA>
    <sigDec>0.75</sigDec>
    <sigTime>1.000</sigTime>
    <resMag>0.20</resMag>
    <selPhot>A</selPhot>
    <sigMag>1</sigMag>
  </optical>
  <optical>
    <provID>2024 YR4</provID>
    <mode>CCD</mode>
    <stn>D29</stn>
    <obsTime>2025-01-07T17:47:32.21Z</obsTime>
    <ra>121.09600</ra>
    <dec>9.96206</dec>
    <astCat>Gaia2</astCat>
    <mag>20.0</mag>
    <band>R</band>
    <ref>~8cU1</ref>
    <subFmt>M92</subFmt>
    <precTime>1</precTime>
    <precRA>0.01</precRA>
    <precDec>0.1</precDec>
    <orbProd>JPL</orbProd>
    <orbID>78</orbID>
    <resRA>-0.254</resRA>
    <resDec>-0.127</resDec>
    <selAst>A</selAst>
    <sigRA>0.75</sigRA>
    <sigDec>0.75</sigDec>
    <sigTime>1.000</sigTime>
    <resMag>0.20</resMag>
    <selPhot>A</selPhot>
    <sigMag>1</sigMag>
  </optical>
  <optical>
    <provID>2024 YR4</provID>
    <mode>CCD</mode>
    <stn>G37</stn>
    <prog>05</prog>
    <obsTime>2025-01-07T12:39:36.17Z</obsTime>
    <ra>121.130817</ra>
    <dec>9.921036</dec>
    <astCat>Gaia3</astCat>
    <mag>19.8</mag>
    <band>G</band>
    <ref>~8eeH</ref>
    <subFmt>M92</subFmt>
    <precTime>1</precTime>
    <precRA>0.001</precRA>
    <precDec>0.01</precDec>
    <orbProd>JPL</orbProd>
    <orbID>78</orbID>
    <resRA>-0.079</resRA>
    <resDec>0.011</resDec>
    <selAst>A</selAst>
    <sigRA>0.08</sigRA>
    <sigDec>0.08</sigDec>
    <sigTime>1.000</sigTime>
    <resMag>-0.09</resMag>
    <selPhot>A</selPhot>
    <sigMag>1</sigMag>
  </optical>
  <optical>
    <provID>2024 YR4</provID>
    <mode>CCD</mode>
    <stn>G37</stn>
    <prog>05</prog>
    <obsTime>2025-01-07T12:29:17.98Z</obsTime>
    <ra>121.132850</ra>
    <dec>9.919883</dec>
    <astCat>Gaia3</astCat>
    <mag>20.0</mag>
    <band>G</band>
    <ref>~8eeH</ref>
    <subFmt>M92</subFmt>
    <precTime>1</precTime>
    <precRA>0.001</precRA>
    <precDec>0.01</precDec>
    <orbProd>JPL</orbProd>
    <orbID>78</orbID>
    <resRA>-0.001</resRA>
    <resDec>0.093</resDec>
    <selAst>A</selAst>
    <sigRA>0.09</sigRA>
    <sigDec>0.08</sigDec>
    <sigTime>1.000</sigTime>
    <resMag>0.11</resMag>
    <selPhot>A</selPhot>
    <sigMag>1</sigMag>
  </optical>
  <optical>
    <provID>2024 YR4</provID>
    <mode>CCD</mode>
    <stn>G37</stn>
    <prog>05</prog>
    <obsTime>2025-01-07T12:20:49.95Z</obsTime>
    <ra>121.134508</ra>
    <dec>9.918906</dec>
    <astCat>Gaia3</astCat>
    <mag>19.5</mag>
    <band>G</band>
    <ref>~8eeH</ref>
    <subFmt>M92</subFmt>
    <precTime>1</precTime>
    <precRA>0.001</precRA>
    <precDec>0.01</precDec>
    <orbProd>JPL</orbProd>
    <orbID>78</orbID>
    <resRA>-0.078</resRA>
    <resDec>0.062</resDec>
    <selAst>A</selAst>
    <sigRA>0.08</sigRA>
    <sigDec>0.08</sigDec>
    <sigTime>1.000</sigTime>
    <resMag>-0.38</resMag>
    <selPhot>A</selPhot>
    <sigMag>1</sigMag>
  </optical>
  <optical>
    <provID>2024 YR4</provID>
    <mode>CCD</mode>
    <stn>G37</stn>
    <prog>05</prog>
    <obsTime>2025-01-07T12:11:37.51Z</obsTime>
    <ra>121.136387</ra>
    <dec>9.917836</dec>
    <astCat>Gaia3</astCat>
    <mag>19.9</mag>
    <band>G</band>
    <ref>~8eeH</ref>
    <subFmt>M92</subFmt>
    <precTime>1</precTime>
    <precRA>0.001</precRA>
    <precDec>0.01</precDec>
    <orbProd>JPL</orbProd>
    <orbID>78</orbID>
    <resRA>0.012</resRA>
    <resDec>0.017</resDec>
    <selAst>A</selAst>
    <sigRA>0.08</sigRA>
    <sigDec>0.07</sigDec>
    <sigTime>1.000</sigTime>
    <resMag>0.02</resMag>
    <selPhot>A</selPhot>
    <sigMag>1</sigMag>
  </optical>
  <optical>
    <provID>2024 YR4</provID>
    <mode>CCD</mode>
    <stn>G37</stn>
    <prog>05</prog>
    <obsTime>2025-01-07T12:02:04.42Z</obsTime>
    <ra>121.138333</ra>
    <dec>9.916719</dec>
    <astCat>Gaia3</astCat>
    <mag>19.7</mag>
    <band>G</band>
    <ref>~8eeH</ref>
    <subFmt>M92</subFmt>
    <precTime>1</precTime>
    <precRA>0.001</precRA>
    <precDec>0.01</precDec>
    <orbProd>JPL</orbProd>
    <orbID>78</orbID>
    <resRA>-0.012</resRA>
    <resDec>-0.042</resDec>
    <selAst>A</selAst>
    <sigRA>0.11</sigRA>
    <sigDec>0.11</sigDec>
    <sigTime>1.000</sigTime>
    <resMag>-0.18</resMag>
    <selPhot>A</selPhot>
    <sigMag>1</sigMag>
  </optical>
  <optical>
    <provID>2024 YR4</provID>
    <mode>CMO</mode>
    <stn>M45</stn>
    <obsTime>2025-01-06T23:18:20.4Z</obsTime>
    <ra>121.27896</ra>
    <dec>9.81444</dec>
    <astCat>Gaia3E</astCat>
    <mag>19.4</mag>
    <band>G</band>
    <ref>~8cU1</ref>
    <subFmt>M92</subFmt>
    <precTime>10</precTime>
    <precRA>0.01</precRA>
    <precDec>0.1</precDec>
    <notes>K</notes>
    <orbProd>JPL</orbProd>
    <orbID>78</orbID>
    <resRA>-0.281</resRA>
    <resDec>0.245</resDec>
    <selAst>A</selAst>
    <sigRA>1</sigRA>
    <sigDec>1</sigDec>
    <sigTime>1.000</sigTime>
    <resMag>-0.40</resMag>
    <selPhot>A</selPhot>
    <sigMag>1</sigMag>
  </optical>
  <optical>
    <provID>2024 YR4</provID>
    <mode>CMO</mode>
    <stn>M45</stn>
    <obsTime>2025-01-06T23:10:46.8Z</obsTime>
    <ra>121.28092</ra>
    <dec>9.81339</dec>
    <astCat>Gaia3E</astCat>
    <mag>19.7</mag>
    <band>G</band>
    <ref>~8cU1</ref>
    <subFmt>M92</subFmt>
    <precTime>10</precTime>
    <precRA>0.01</precRA>
    <precDec>0.1</precDec>
    <notes>K</notes>
    <orbProd>JPL</orbProd>
    <orbID>78</orbID>
    <resRA>0.141</resRA>
    <resDec>0.111</resDec>
    <selAst>A</selAst>
    <sigRA>1</sigRA>
    <sigDec>1</sigDec>
    <sigTime>1.000</sigTime>
    <resMag>-0.10</resMag>
    <selPhot>A</selPhot>
    <sigMag>1</sigMag>
  </optical>
  <optical>
    <provID>2024 YR4</provID>
    <mode>CMO</mode>
    <stn>M45</stn>
    <obsTime>2025-01-06T23:03:18.4Z</obsTime>
    <ra>121.28263</ra>
    <dec>9.81225</dec>
    <astCat>Gaia3E</astCat>
    <mag>19.6</mag>
    <band>G</band>
    <ref>~8cU1</ref>
    <subFmt>M92</subFmt>
    <precTime>10</precTime>
    <precRA>0.01</precRA>
    <precDec>0.1</precDec>
    <notes>K</notes>
    <orbProd>JPL</orbProd>
    <orbID>78</orbID>
    <resRA>-0.253</resRA>
    <resDec>-0.351</resDec>
    <selAst>A</selAst>
    <sigRA>1</sigRA>
    <sigDec>1</sigDec>
    <sigTime>1.000</sigTime>
    <resMag>-0.20</resMag>
    <selPhot>A</selPhot>
    <sigMag>1</sigMag>
  </optical>
  <optical>
    <provID>2024 YR4</provID>
    <mode>CCD</mode>
    <stn>G96</stn>
    <prog>01</prog>
    <obsTime>2025-01-06T08:46:57.48Z</obsTime>
    <ra>121.430608</ra>
    <dec>9.697739</dec>
    <astCat>Gaia2</astCat>
    <mag>19.86</mag>
    <band>G</band>
    <ref>~8cU1</ref>
    <subFmt>M92</subFmt>
    <precTime>1</precTime>
    <precRA>0.001</precRA>
    <precDec>0.01</precDec>
    <orbProd>JPL</orbProd>
    <orbID>78</orbID>
    <resRA>-0.075</resRA>
    <resDec>-0.117</resDec>
    <selAst>A</selAst>
    <sigRA>0.5</sigRA>
    <sigDec>0.5</sigDec>
    <sigTime>1.000</sigTime>
    <resMag>0.15</resMag>
    <selPhot>A</selPhot>
    <sigMag>1</sigMag>
  </optical>
  <optical>
    <provID>2024 YR4</provID>
    <mode>CCD</mode>
    <stn>G96</stn>
    <prog>01</prog>
    <obsTime>2025-01-06T08:39:22.06Z</obsTime>
    <ra>121.432783</ra>
    <dec>9.696739</dec>
    <astCat>Gaia2</astCat>
    <ref>~8cU1</ref>
    <subFmt>M92</subFmt>
    <precTime>1</precTime>
    <precRA>0.001</precRA>
    <precDec>0.01</precDec>
    <orbProd>JPL</orbProd>
    <orbID>78</orbID>
    <resRA>0.187</resRA>
    <resDec>0.193</resDec>
    <selAst>A</selAst>
    <sigRA>0.5</sigRA>
    <sigDec>0.5</sigDec>
    <sigTime>1.000</sigTime>
  </optical>
  <optical>
    <provID>2024 YR4</provID>
    <mode>CCD</mode>
    <stn>G96</stn>
    <prog>01</prog>
    <obsTime>2025-01-06T08:31:48.89Z</obsTime>
    <ra>121.434825</ra>
    <dec>9.695581</dec>
    <astCat>Gaia2</astCat>
    <ref>~8cU1</ref>
    <subFmt>M92</subFmt>
    <precTime>1</precTime>
    <precRA>0.001</precRA>
    <precDec>0.01</precDec>
    <orbProd>JPL</orbProd>
    <orbID>78</orbID>
    <resRA>0.001</resRA>
    <resDec>-0.069</resDec>
    <selAst>A</selAst>
    <sigRA>0.5</sigRA>
    <sigDec>0.5</sigDec>
    <sigTime>1.000</sigTime>
  </optical>
  <optical>
    <provID>2024 YR4</provID>
    <mode>CCD</mode>
    <stn>691</stn>
    <obsTime>2025-01-06T08:31:48.29Z</obsTime>
    <ra>121.435125</ra>
    <dec>9.695778</dec>
    <astCat>Gaia2</astCat>
    <mag>19.8</mag>
    <band>R</band>
    <ref>~8ZuT</ref>
    <subFmt>M92</subFmt>
    <precTime>1</precTime>
    <precRA>0.001</precRA>
    <precDec>0.01</precDec>
    <orbProd>JPL</orbProd>
    <orbID>78</orbID>
    <resRA>-0.017</resRA>
    <resDec>-0.060</resDec>
    <selAst>A</selAst>
    <sigRA>0.5</sigRA>
    <sigDec>0.5</sigDec>
    <sigTime>1.000</sigTime>
    <resMag>0.21</resMag>
    <selPhot>A</selPhot>
    <sigMag>1</sigMag>
  </optical>
  <optical>
    <provID>2024 YR4</provID>
    <mode>CCD</mode>
    <stn>G96</stn>
    <prog>01</prog>
    <obsTime>2025-01-06T08:24:17.63Z</obsTime>
    <ra>121.436925</ra>
    <dec>9.694500</dec>
    <astCat>Gaia2</astCat>
    <mag>20.04</mag>
    <band>G</band>
    <ref>~8cU1</ref>
    <subFmt>M92</subFmt>
    <precTime>1</precTime>
    <precRA>0.001</precRA>
    <precDec>0.01</precDec>
    <orbProd>JPL</orbProd>
    <orbID>78</orbID>
    <resRA>0.046</resRA>
    <resDec>-0.052</resDec>
    <selAst>A</selAst>
    <sigRA>0.5</sigRA>
    <sigDec>0.5</sigDec>
    <sigTime>1.000</sigTime>
    <resMag>0.33</resMag>
    <selPhot>A</selPhot>
    <sigMag>1</sigMag>
  </optical>
  <optical>
    <provID>2024 YR4</provID>
    <mode>CCD</mode>
    <stn>691</stn>
    <obsTime>2025-01-06T08:23:06.43Z</obsTime>
    <ra>121.437500</ra>
    <dec>9.694556</dec>
    <astCat>Gaia2</astCat>
    <mag>19.7</mag>
    <band>R</band>
    <ref>~8ZuT</ref>
    <subFmt>M92</subFmt>
    <precTime>1</precTime>
    <precRA>0.001</precRA>
    <precDec>0.01</precDec>
    <orbProd>JPL</orbProd>
    <orbID>78</orbID>
    <resRA>-0.172</resRA>
    <resDec>0.067</resDec>
    <selAst>A</selAst>
    <sigRA>0.5</sigRA>
    <sigDec>0.5</sigDec>
    <sigTime>1.000</sigTime>
    <resMag>0.11</resMag>
    <selPhot>A</selPhot>
    <sigMag>1</sigMag>
  </optical>
  <optical>
    <provID>2024 YR4</provID>
    <mode>CCD</mode>
    <stn>691</stn>
    <obsTime>2025-01-06T08:17:18.24Z</obsTime>
    <ra>121.439208</ra>
    <dec>9.693750</dec>
    <astCat>Gaia2</astCat>
    <mag>19.7</mag>
    <band>R</band>
    <ref>~8ZuT</ref>
    <subFmt>M92</subFmt>
    <precTime>1</precTime>
    <precRA>0.001</precRA>
    <precDec>0.01</precDec>
    <orbProd>JPL</orbProd>
    <orbID>78</orbID>
    <resRA>0.161</resRA>
    <resDec>0.199</resDec>
    <selAst>A</selAst>
    <sigRA>0.5</sigRA>
    <sigDec>0.5</sigDec>
    <sigTime>1.000</sigTime>
    <resMag>0.11</resMag>
    <selPhot>A</selPhot>
    <sigMag>1</sigMag>
  </optical>
  <optical>
    <provID>2024 YR4</provID>
    <mode>CCD</mode>
    <stn>W74</stn>
    <obsTime>2025-01-06T08:08:35.95Z</obsTime>
    <ra>121.426617</ra>
    <dec>9.716869</dec>
    <astCat>Gaia3</astCat>
    <mag>19.5</mag>
    <band>G</band>
    <ref>~8ZuT</ref>
    <subFmt>M92</subFmt>
    <precTime>1</precTime>
    <precRA>0.001</precRA>
    <precDec>0.01</precDec>
    <orbProd>JPL</orbProd>
    <orbID>78</orbID>
    <resRA>0.001</resRA>
    <resDec>0.016</resDec>
    <selAst>A</selAst>
    <sigRA>0.06</sigRA>
    <sigDec>0.05</sigDec>
    <sigTime>1.000</sigTime>
    <resMag>-0.20</resMag>
    <selPhot>A</selPhot>
    <sigMag>1</sigMag>
  </optical>
  <optical>
    <provID>2024 YR4</provID>
    <mode>CCD</mode>
    <stn>W74</stn>
    <obsTime>2025-01-06T08:06:59.96Z</obsTime>
    <ra>121.427021</ra>
    <dec>9.716661</dec>
    <astCat>Gaia3</astCat>
    <mag>19.5</mag>
    <band>G</band>
    <ref>~8ZuT</ref>
    <subFmt>M92</subFmt>
    <precTime>1</precTime>
    <precRA>0.001</precRA>
    <precDec>0.01</precDec>
    <orbProd>JPL</orbProd>
    <orbID>78</orbID>
    <resRA>-0.053</resRA>
    <resDec>0.038</resDec>
    <selAst>A</selAst>
    <sigRA>0.07</sigRA>
    <sigDec>0.06</sigDec>
    <sigTime>1.000</sigTime>
    <resMag>-0.20</resMag>
    <selPhot>A</selPhot>
    <sigMag>1</sigMag>
  </optical>
  <optical>
    <provID>2024 YR4</provID>
    <mode>CCD</mode>
    <stn>W74</stn>
    <obsTime>2025-01-06T08:05:24.58Z</obsTime>
    <ra>121.427454</ra>
    <dec>9.716444</dec>
    <astCat>Gaia3</astCat>
    <mag>19.5</mag>
    <band>G</band>
    <ref>~8ZuT</ref>
    <subFmt>M92</subFmt>
    <precTime>1</precTime>
    <precRA>0.001</precRA>
    <precDec>0.01</precDec>
    <orbProd>JPL</orbProd>
    <orbID>78</orbID>
    <resRA>0.003</resRA>
    <resDec>0.025</resDec>
    <selAst>A</selAst>
    <sigRA>0.06</sigRA>
    <sigDec>0.05</sigDec>
    <sigTime>1.000</sigTime>
    <resMag>-0.20</resMag>
    <selPhot>A</selPhot>
    <sigMag>1</sigMag>
  </optical>
  <optical>
    <provID>2024 YR4</provID>
    <mode>CCD</mode>
    <stn>W74</stn>
    <obsTime>2025-01-06T08:03:49.88Z</obsTime>
    <ra>121.427892</ra>
    <dec>9.716225</dec>
    <astCat>Gaia3</astCat>
    <mag>19.6</mag>
    <band>G</band>
    <ref>~8ZuT</ref>
    <subFmt>M92</subFmt>
    <precTime>1</precTime>
    <precRA>0.001</precRA>
    <precDec>0.01</precDec>
    <orbProd>JPL</orbProd>
    <orbID>78</orbID>
    <resRA>0.082</resRA>
    <resDec>-0.003</resDec>
    <selAst>A</selAst>
    <sigRA>0.06</sigRA>
    <sigDec>0.05</sigDec>
    <sigTime>1.000</sigTime>
    <resMag>-0.10</resMag>
    <selPhot>A</selPhot>
    <sigMag>1</sigMag>
  </optical>
  <optical>
    <provID>2024 YR4</provID>
    <mode>CCD</mode>
    <stn>W74</stn>
    <obsTime>2025-01-06T08:02:15.27Z</obsTime>
    <ra>121.428300</ra>
    <dec>9.716000</dec>
    <astCat>Gaia3</astCat>
    <mag>19.7</mag>
    <band>G</band>
    <ref>~8ZuT</ref>
    <subFmt>M92</subFmt>
    <precTime>1</precTime>
    <precRA>0.001</precRA>
    <precDec>0.01</precDec>
    <orbProd>JPL</orbProd>
    <orbID>78</orbID>
    <resRA>0.057</resRA>
    <resDec>-0.050</resDec>
    <selAst>A</selAst>
    <sigRA>0.05</sigRA>
    <sigDec>0.06</sigDec>
    <sigTime>1.000</sigTime>
    <resMag>-0.00</resMag>
    <selPhot>A</selPhot>
    <sigMag>1</sigMag>
  </optical>
  <optical>
    <provID>2024 YR4</provID>
    <mode>CCD</mode>
    <stn>T05</stn>
    <obsTime>2025-01-05T10:35:04.91Z</obsTime>
    <ra>121.699142</ra>
    <dec>9.498669</dec>
    <astCat>Gaia3</astCat>
    <mag>19.38</mag>
    <band>o</band>
    <ref>~8eeH</ref>
    <subFmt>M92</subFmt>
    <precTime>1</precTime>
    <precRA>0.001</precRA>
    <precDec>0.01</precDec>
    <orbProd>JPL</orbProd>
    <orbID>78</orbID>
    <resRA>0.237</resRA>
    <resDec>-0.008</resDec>
    <selAst>A</selAst>
    <sigRA>1</sigRA>
    <sigDec>1</sigDec>
    <sigTime>1.000</sigTime>
    <resMag>-0.13</resMag>
    <selPhot>A</selPhot>
    <sigMag>1</sigMag>
  </optical>
  <optical>
    <provID>2024 YR4</provID>
    <mode>CCD</mode>
    <stn>T05</stn>
    <obsTime>2025-01-05T09:28:38.50Z</obsTime>
    <ra>121.720129</ra>
    <dec>9.487300</dec>
    <astCat>Gaia3</astCat>
    <mag>19.24</mag>
    <band>o</band>
    <ref>~8eeH</ref>
    <subFmt>M92</subFmt>
    <precTime>1</precTime>
    <precRA>0.001</precRA>
    <precDec>0.01</precDec>
    <orbProd>JPL</orbProd>
    <orbID>78</orbID>
    <resRA>0.745</resRA>
    <resDec>-0.262</resDec>
    <selAst>A</selAst>
    <sigRA>1</sigRA>
    <sigDec>1</sigDec>
    <sigTime>1.000</sigTime>
    <resMag>-0.26</resMag>
    <selPhot>A</selPhot>
    <sigMag>1</sigMag>
  </optical>
  <optical>
    <provID>2024 YR4</provID>
    <mode>CCD</mode>
    <stn>703</stn>
    <prog>02</prog>
    <obsTime>2025-01-05T08:11:16.74Z</obsTime>
    <ra>121.724742</ra>
    <dec>9.469842</dec>
    <astCat>Gaia3</astCat>
    <mag>19.6</mag>
    <band>G</band>
    <ref>~8eeH</ref>
    <subFmt>M92</subFmt>
    <precTime>1</precTime>
    <precRA>0.001</precRA>
    <precDec>0.01</precDec>
    <orbProd>JPL</orbProd>
    <orbID>78</orbID>
    <resRA>-0.567</resRA>
    <resDec>-0.187</resDec>
    <selAst>A</selAst>
    <sigRA>0.7</sigRA>
    <sigDec>0.7</sigDec>
    <sigTime>1.000</sigTime>
    <resMag>0.06</resMag>
    <selPhot>A</selPhot>
    <sigMag>1</sigMag>
  </optical>
  <optical>
    <provID>2024 YR4</provID>
    <mode>CCD</mode>
    <stn>W74</stn>
    <obsTime>2025-01-04T08:13:48.03Z</obsTime>
    <ra>122.036492</ra>
    <dec>9.243300</dec>
    <astCat>Gaia3</astCat>
    <mag>19.4</mag>
    <band>G</band>
    <ref>~8ZuT</ref>
    <subFmt>M92</subFmt>
    <precTime>1</precTime>
    <precRA>0.001</precRA>
    <precDec>0.01</precDec>
    <orbProd>JPL</orbProd>
    <orbID>78</orbID>
    <resRA>0.078</resRA>
    <resDec>-0.023</resDec>
    <selAst>A</selAst>
    <sigRA>0.06</sigRA>
    <sigDec>0.06</sigDec>
    <sigTime>1.000</sigTime>
    <resMag>0.04</resMag>
    <selPhot>A</selPhot>
    <sigMag>1</sigMag>
  </optical>
  <optical>
    <provID>2024 YR4</provID>
    <mode>CCD</mode>
    <stn>W74</stn>
    <obsTime>2025-01-04T07:47:10.67Z</obsTime>
    <ra>122.045721</ra>
    <dec>9.238483</dec>
    <astCat>Gaia3</astCat>
    <mag>19.1</mag>
    <band>G</band>
    <ref>~8ZuT</ref>
    <subFmt>M92</subFmt>
    <precTime>1</precTime>
    <precRA>0.001</precRA>
    <precDec>0.01</precDec>
    <orbProd>JPL</orbProd>
    <orbID>78</orbID>
    <resRA>0.070</resRA>
    <resDec>-0.019</resDec>
    <selAst>A</selAst>
    <sigRA>0.07</sigRA>
    <sigDec>0.06</sigDec>
    <sigTime>1.000</sigTime>
    <resMag>-0.26</resMag>
    <selPhot>A</selPhot>
    <sigMag>1</sigMag>
  </optical>
  <optical>
    <provID>2024 YR4</provID>
    <mode>CCD</mode>
    <stn>W74</stn>
    <obsTime>2025-01-04T07:24:34.27Z</obsTime>
    <ra>122.053696</ra>
    <dec>9.234344</dec>
    <astCat>Gaia3</astCat>
    <mag>19.4</mag>
    <band>G</band>
    <ref>~8ZuT</ref>
    <subFmt>M92</subFmt>
    <precTime>1</precTime>
    <precRA>0.001</precRA>
    <precDec>0.01</precDec>
    <orbProd>JPL</orbProd>
    <orbID>78</orbID>
    <resRA>-0.010</resRA>
    <resDec>-0.009</resDec>
    <selAst>A</selAst>
    <sigRA>0.09</sigRA>
    <sigDec>0.07</sigDec>
    <sigTime>1.000</sigTime>
    <resMag>0.05</resMag>
    <selPhot>A</selPhot>
    <sigMag>1</sigMag>
  </optical>
  <optical>
    <provID>2024 YR4</provID>
    <mode>CCD</mode>
    <stn>W74</stn>
    <obsTime>2025-01-04T07:20:54.47Z</obsTime>
    <ra>122.055004</ra>
    <dec>9.233669</dec>
    <astCat>Gaia3</astCat>
    <mag>19.3</mag>
    <band>G</band>
    <ref>~8ZuT</ref>
    <subFmt>M92</subFmt>
    <precTime>1</precTime>
    <precRA>0.001</precRA>
    <precDec>0.01</precDec>
    <orbProd>JPL</orbProd>
    <orbID>78</orbID>
    <resRA>-0.009</resRA>
    <resDec>-0.006</resDec>
    <selAst>A</selAst>
    <sigRA>0.08</sigRA>
    <sigDec>0.07</sigDec>
    <sigTime>1.000</sigTime>
    <resMag>-0.05</resMag>
    <selPhot>A</selPhot>
    <sigMag>1</sigMag>
  </optical>
  <optical>
    <provID>2024 YR4</provID>
    <mode>CCD</mode>
    <stn>W74</stn>
    <obsTime>2025-01-04T06:47:54.36Z</obsTime>
    <ra>122.066913</ra>
    <dec>9.227517</dec>
    <astCat>Gaia3</astCat>
    <mag>19.2</mag>
    <band>G</band>
    <ref>~8ZuT</ref>
    <subFmt>M92</subFmt>
    <precTime>1</precTime>
    <precRA>0.001</precRA>
    <precDec>0.01</precDec>
    <orbProd>JPL</orbProd>
    <orbID>78</orbID>
    <resRA>-0.016</resRA>
    <resDec>-0.031</resDec>
    <selAst>A</selAst>
    <sigRA>0.09</sigRA>
    <sigDec>0.07</sigDec>
    <sigTime>1.000</sigTime>
    <resMag>-0.15</resMag>
    <selPhot>A</selPhot>
    <sigMag>1</sigMag>
  </optical>
  <optical>
    <provID>2024 YR4</provID>
    <mode>CCD</mode>
    <stn>W74</stn>
    <obsTime>2025-01-04T06:00:31.45Z</obsTime>
    <ra>122.084283</ra>
    <dec>9.218503</dec>
    <astCat>Gaia3</astCat>
    <mag>19.3</mag>
    <band>G</band>
    <ref>~8ZuT</ref>
    <subFmt>M92</subFmt>
    <precTime>1</precTime>
    <precRA>0.001</precRA>
    <precDec>0.01</precDec>
    <orbProd>JPL</orbProd>
    <orbID>78</orbID>
    <resRA>-0.068</resRA>
    <resDec>-0.027</resDec>
    <selAst>A</selAst>
    <sigRA>0.09</sigRA>
    <sigDec>0.07</sigDec>
    <sigTime>1.000</sigTime>
    <resMag>-0.04</resMag>
    <selPhot>A</selPhot>
    <sigMag>1</sigMag>
  </optical>
  <optical>
    <provID>2024 YR4</provID>
    <mode>CCD</mode>
    <stn>W74</stn>
    <obsTime>2025-01-04T05:55:02.78Z</obsTime>
    <ra>122.086313</ra>
    <dec>9.217447</dec>
    <astCat>Gaia3</astCat>
    <mag>19.3</mag>
    <band>G</band>
    <ref>~8ZuT</ref>
    <subFmt>M92</subFmt>
    <precTime>1</precTime>
    <precRA>0.001</precRA>
    <precDec>0.01</precDec>
    <orbProd>JPL</orbProd>
    <orbID>78</orbID>
    <resRA>-0.044</resRA>
    <resDec>-0.022</resDec>
    <selAst>A</selAst>
    <sigRA>0.08</sigRA>
    <sigDec>0.07</sigDec>
    <sigTime>1.000</sigTime>
    <resMag>-0.04</resMag>
    <selPhot>A</selPhot>
    <sigMag>1</sigMag>
  </optical>
  <optical>
    <provID>2024 YR4</provID>
    <mode>CCD</mode>
    <stn>W68</stn>
    <obsTime>2025-01-04T05:23:56.54Z</obsTime>
    <ra>122.097658</ra>
    <dec>9.211689</dec>
    <astCat>Gaia2</astCat>
    <mag>18.82</mag>
    <band>o</band>
    <ref>~8ioT</ref>
    <subFmt>M92</subFmt>
    <precTime>1</precTime>
    <precRA>0.001</precRA>
    <precDec>0.01</precDec>
    <orbProd>JPL</orbProd>
    <orbID>78</orbID>
    <resRA>-0.461</resRA>
    <resDec>-0.724</resDec>
    <selAst>A</selAst>
    <sigRA>1</sigRA>
    <sigDec>1</sigDec>
    <sigTime>1.000</sigTime>
    <resMag>-0.47</resMag>
    <selPhot>A</selPhot>
    <sigMag>1</sigMag>
  </optical>
  <optical>
    <provID>2024 YR4</provID>
    <mode>CCD</mode>
    <stn>T08</stn>
    <obsTime>2025-01-03T11:45:16.99Z</obsTime>
    <ra>122.378508</ra>
    <dec>8.966039</dec>
    <astCat>Gaia2</astCat>
    <mag>19.00</mag>
    <band>o</band>
    <ref>~8ZuT</ref>
    <subFmt>M92</subFmt>
    <precTime>1</precTime>
    <precRA>0.001</precRA>
    <precDec>0.01</precDec>
    <orbProd>JPL</orbProd>
    <orbID>78</orbID>
    <resRA>0.205</resRA>
    <resDec>-0.500</resDec>
    <selAst>A</selAst>
    <sigRA>0.8</sigRA>
    <sigDec>0.8</sigDec>
    <sigTime>1.000</sigTime>
    <resMag>-0.14</resMag>
    <selPhot>A</selPhot>
    <sigMag>1</sigMag>
  </optical>
  <optical>
    <provID>2024 YR4</provID>
    <mode>CCD</mode>
    <stn>T08</stn>
    <obsTime>2025-01-03T11:01:31.30Z</obsTime>
    <ra>122.397050</ra>
    <dec>8.956389</dec>
    <astCat>Gaia2</astCat>
    <mag>19.00</mag>
    <band>o</band>
    <ref>~8ZuT</ref>
    <subFmt>M92</subFmt>
    <precTime>1</precTime>
    <precRA>0.001</precRA>
    <precDec>0.01</precDec>
    <orbProd>JPL</orbProd>
    <orbID>78</orbID>
    <resRA>-0.137</resRA>
    <resDec>0.132</resDec>
    <selAst>A</selAst>
    <sigRA>0.8</sigRA>
    <sigDec>0.8</sigDec>
    <sigTime>1.000</sigTime>
    <resMag>-0.13</resMag>
    <selPhot>A</selPhot>
    <sigMag>1</sigMag>
  </optical>
  <optical>
    <provID>2024 YR4</provID>
    <mode>CCD</mode>
    <stn>T08</stn>
    <obsTime>2025-01-03T10:56:54.12Z</obsTime>
    <ra>122.399208</ra>
    <dec>8.955439</dec>
    <astCat>Gaia2</astCat>
    <mag>19.24</mag>
    <band>o</band>
    <ref>~8ZuT</ref>
    <subFmt>M92</subFmt>
    <precTime>1</precTime>
    <precRA>0.001</precRA>
    <precDec>0.01</precDec>
    <orbProd>JPL</orbProd>
    <orbID>78</orbID>
    <resRA>0.546</resRA>
    <resDec>0.494</resDec>
    <selAst>A</selAst>
    <sigRA>0.8</sigRA>
    <sigDec>0.8</sigDec>
    <sigTime>1.000</sigTime>
    <resMag>0.11</resMag>
    <selPhot>A</selPhot>
    <sigMag>1</sigMag>
  </optical>
  <optical>
    <provID>2024 YR4</provID>
    <mode>CCD</mode>
    <stn>T08</stn>
    <obsTime>2025-01-03T10:52:17.39Z</obsTime>
    <ra>122.400942</ra>
    <dec>8.954261</dec>
    <astCat>Gaia2</astCat>
    <mag>19.23</mag>
    <band>o</band>
    <ref>~8ZuT</ref>
    <subFmt>M92</subFmt>
    <precTime>1</precTime>
    <precRA>0.001</precRA>
    <precDec>0.01</precDec>
    <orbProd>JPL</orbProd>
    <orbID>78</orbID>
    <resRA>-0.268</resRA>
    <resDec>0.040</resDec>
    <selAst>A</selAst>
    <sigRA>0.8</sigRA>
    <sigDec>0.8</sigDec>
    <sigTime>1.000</sigTime>
    <resMag>0.10</resMag>
    <selPhot>A</selPhot>
    <sigMag>1</sigMag>
  </optical>
  <optical>
    <provID>2024 YR4</provID>
    <mode>CCD</mode>
    <stn>703</stn>
    <prog>01</prog>
    <obsTime>2025-01-03T08:01:20.50Z</obsTime>
    <ra>122.449517</ra>
    <dec>8.908331</dec>
    <astCat>Gaia2</astCat>
    <mag>19.09</mag>
    <band>G</band>
    <ref>~8ZuT</ref>
    <subFmt>M92</subFmt>
    <precTime>1</precTime>
    <precRA>0.001</precRA>
    <precDec>0.01</precDec>
    <orbProd>JPL</orbProd>
    <orbID>78</orbID>
    <resRA>-0.056</resRA>
    <resDec>-0.204</resDec>
    <selAst>A</selAst>
    <sigRA>0.8</sigRA>
    <sigDec>0.8</sigDec>
    <sigTime>1.000</sigTime>
    <resMag>-0.07</resMag>
    <selPhot>A</selPhot>
    <sigMag>1</sigMag>
  </optical>
  <optical>
    <provID>2024 YR4</provID>
    <mode>CCD</mode>
    <stn>703</stn>
    <prog>01</prog>
    <obsTime>2025-01-03T07:58:21.04Z</obsTime>
    <ra>122.450671</ra>
    <dec>8.907550</dec>
    <astCat>Gaia2</astCat>
    <mag>19.29</mag>
    <band>G</band>
    <ref>~8ZuT</ref>
    <subFmt>M92</subFmt>
    <precTime>1</precTime>
    <precRA>0.001</precRA>
    <precDec>0.01</precDec>
    <orbProd>JPL</orbProd>
    <orbID>78</orbID>
    <resRA>-0.419</resRA>
    <resDec>-0.506</resDec>
    <selAst>A</selAst>
    <sigRA>0.8</sigRA>
    <sigDec>0.8</sigDec>
    <sigTime>1.000</sigTime>
    <resMag>0.13</resMag>
    <selPhot>A</selPhot>
    <sigMag>1</sigMag>
  </optical>
  <optical>
    <provID>2024 YR4</provID>
    <mode>CCD</mode>
    <stn>703</stn>
    <prog>01</prog>
    <obsTime>2025-01-03T07:55:21.50Z</obsTime>
    <ra>122.452079</ra>
    <dec>8.906950</dec>
    <astCat>Gaia2</astCat>
    <mag>19.60</mag>
    <band>G</band>
    <ref>~8ZuT</ref>
    <subFmt>M92</subFmt>
    <precTime>1</precTime>
    <precRA>0.001</precRA>
    <precDec>0.01</precDec>
    <orbProd>JPL</orbProd>
    <orbID>78</orbID>
    <resRA>0.122</resRA>
    <resDec>-0.152</resDec>
    <selAst>A</selAst>
    <sigRA>0.8</sigRA>
    <sigDec>0.8</sigDec>
    <sigTime>1.000</sigTime>
    <resMag>0.44</resMag>
    <selPhot>A</selPhot>
    <sigMag>1</sigMag>
  </optical>
  <optical>
    <provID>2024 YR4</provID>
    <mode>CCD</mode>
    <stn>703</stn>
    <prog>01</prog>
    <obsTime>2025-01-03T07:52:21.96Z</obsTime>
    <ra>122.453400</ra>
    <dec>8.906289</dec>
    <astCat>Gaia2</astCat>
    <mag>19.25</mag>
    <band>G</band>
    <ref>~8ZuT</ref>
    <subFmt>M92</subFmt>
    <precTime>1</precTime>
    <precRA>0.001</precRA>
    <precDec>0.01</precDec>
    <orbProd>JPL</orbProd>
    <orbID>78</orbID>
    <resRA>0.353</resRA>
    <resDec>-0.015</resDec>
    <selAst>A</selAst>
    <sigRA>0.8</sigRA>
    <sigDec>0.8</sigDec>
    <sigTime>1.000</sigTime>
    <resMag>0.09</resMag>
    <selPhot>A</selPhot>
    <sigMag>1</sigMag>
  </optical>
  <optical>
    <provID>2024 YR4</provID>
    <mode>CCD</mode>
    <stn>W74</stn>
    <obsTime>2025-01-03T07:40:34.18Z</obsTime>
    <ra>122.438225</ra>
    <dec>8.937131</dec>
    <astCat>Gaia3</astCat>
    <mag>19.0</mag>
    <band>G</band>
    <ref>~8ZuT</ref>
    <subFmt>M92</subFmt>
    <precTime>1</precTime>
    <precRA>0.001</precRA>
    <precDec>0.01</precDec>
    <orbProd>JPL</orbProd>
    <orbID>78</orbID>
    <resRA>0.015</resRA>
    <resDec>-0.013</resDec>
    <selAst>A</selAst>
    <sigRA>0.08</sigRA>
    <sigDec>0.06</sigDec>
    <sigTime>1.000</sigTime>
    <resMag>-0.15</resMag>
    <selPhot>A</selPhot>
    <sigMag>1</sigMag>
  </optical>
  <optical>
    <provID>2024 YR4</provID>
    <mode>CCD</mode>
    <stn>W74</stn>
    <obsTime>2025-01-03T07:19:55.20Z</obsTime>
    <ra>122.446833</ra>
    <dec>8.932575</dec>
    <astCat>Gaia3</astCat>
    <mag>19.0</mag>
    <band>G</band>
    <ref>~8ZuT</ref>
    <subFmt>M92</subFmt>
    <precTime>1</precTime>
    <precRA>0.001</precRA>
    <precDec>0.01</precDec>
    <orbProd>JPL</orbProd>
    <orbID>78</orbID>
    <resRA>0.028</resRA>
    <resDec>-0.030</resDec>
    <selAst>A</selAst>
    <sigRA>0.06</sigRA>
    <sigDec>0.05</sigDec>
    <sigTime>1.000</sigTime>
    <resMag>-0.15</resMag>
    <selPhot>A</selPhot>
    <sigMag>1</sigMag>
  </optical>
  <optical>
    <provID>2024 YR4</provID>
    <mode>CCD</mode>
    <stn>W74</stn>
    <obsTime>2025-01-03T07:06:02.56Z</obsTime>
    <ra>122.452679</ra>
    <dec>8.929492</dec>
    <astCat>Gaia3</astCat>
    <mag>19.0</mag>
    <band>G</band>
    <ref>~8ZuT</ref>
    <subFmt>M92</subFmt>
    <precTime>1</precTime>
    <precRA>0.001</precRA>
    <precDec>0.01</precDec>
    <orbProd>JPL</orbProd>
    <orbID>78</orbID>
    <resRA>0.035</resRA>
    <resDec>-0.025</resDec>
    <selAst>A</selAst>
    <sigRA>0.07</sigRA>
    <sigDec>0.06</sigDec>
    <sigTime>1.000</sigTime>
    <resMag>-0.15</resMag>
    <selPhot>A</selPhot>
    <sigMag>1</sigMag>
  </optical>
  <optical>
    <provID>2024 YR4</provID>
    <mode>CCD</mode>
    <stn>W74</stn>
    <obsTime>2025-01-03T05:38:42.14Z</obsTime>
    <ra>122.490146</ra>
    <dec>8.909581</dec>
    <astCat>Gaia3</astCat>
    <mag>19.1</mag>
    <band>G</band>
    <ref>~8ZuT</ref>
    <subFmt>M92</subFmt>
    <precTime>1</precTime>
    <precRA>0.001</precRA>
    <precDec>0.01</precDec>
    <orbProd>JPL</orbProd>
    <orbID>78</orbID>
    <resRA>-0.005</resRA>
    <resDec>0.014</resDec>
    <selAst>A</selAst>
    <sigRA>0.06</sigRA>
    <sigDec>0.06</sigDec>
    <sigTime>1.000</sigTime>
    <resMag>-0.04</resMag>
    <selPhot>A</selPhot>
    <sigMag>1</sigMag>
  </optical>
  <optical>
    <provID>2024 YR4</provID>
    <mode>CCD</mode>
    <stn>W74</stn>
    <obsTime>2025-01-03T05:00:15.00Z</obsTime>
    <ra>122.506742</ra>
    <dec>8.900522</dec>
    <astCat>Gaia3</astCat>
    <mag>19.2</mag>
    <band>G</band>
    <ref>~8ZuT</ref>
    <subFmt>M92</subFmt>
    <precTime>1</precTime>
    <precRA>0.001</precRA>
    <precDec>0.01</precDec>
    <orbProd>JPL</orbProd>
    <orbID>78</orbID>
    <resRA>-0.035</resRA>
    <resDec>-0.001</resDec>
    <selAst>A</selAst>
    <sigRA>0.06</sigRA>
    <sigDec>0.06</sigDec>
    <sigTime>1.000</sigTime>
    <resMag>0.07</resMag>
    <selPhot>A</selPhot>
    <sigMag>1</sigMag>
  </optical>
  <optical>
    <provID>2024 YR4</provID>
    <mode>CCD</mode>
    <stn>W74</stn>
    <obsTime>2025-01-03T04:34:01.75Z</obsTime>
    <ra>122.517987</ra>
    <dec>8.894244</dec>
    <astCat>Gaia3</astCat>
    <mag>18.9</mag>
    <band>G</band>
    <ref>~8ZuT</ref>
    <subFmt>M92</subFmt>
    <precTime>1</precTime>
    <precRA>0.001</precRA>
    <precDec>0.01</precDec>
    <orbProd>JPL</orbProd>
    <orbID>78</orbID>
    <resRA>-0.058</resRA>
    <resDec>-0.020</resDec>
    <selAst>A</selAst>
    <sigRA>0.06</sigRA>
    <sigDec>0.05</sigDec>
    <sigTime>1.000</sigTime>
    <resMag>-0.23</resMag>
    <selPhot>A</selPhot>
    <sigMag>1</sigMag>
  </optical>
  <optical>
    <provID>2024 YR4</provID>
    <mode>CCD</mode>
    <stn>W74</stn>
    <obsTime>2025-01-03T04:00:57.57Z</obsTime>
    <ra>122.532017</ra>
    <dec>8.886242</dec>
    <astCat>Gaia3</astCat>
    <mag>19.2</mag>
    <band>G</band>
    <ref>~8ZuT</ref>
    <subFmt>M92</subFmt>
    <precTime>1</precTime>
    <precRA>0.001</precRA>
    <precDec>0.01</precDec>
    <orbProd>JPL</orbProd>
    <orbID>78</orbID>
    <resRA>-0.071</resRA>
    <resDec>0.049</resDec>
    <selAst>A</selAst>
    <sigRA>0.09</sigRA>
    <sigDec>0.08</sigDec>
    <sigTime>1.000</sigTime>
    <resMag>0.08</resMag>
    <selPhot>A</selPhot>
    <sigMag>1</sigMag>
  </optical>
  <optical>
    <provID>2024 YR4</provID>
    <mode>CCD</mode>
    <stn>Z80</stn>
    <obsTime>2025-01-02T22:53:01.54Z</obsTime>
    <ra>122.626429</ra>
    <dec>8.767239</dec>
    <astCat>Gaia2</astCat>
    <mag>19.2</mag>
    <band>G</band>
    <ref>~8ZuT</ref>
    <subFmt>M92</subFmt>
    <precTime>1</precTime>
    <precRA>0.001</precRA>
    <precDec>0.01</precDec>
    <notes>K</notes>
    <orbProd>JPL</orbProd>
    <orbID>78</orbID>
    <resRA>0.149</resRA>
    <resDec>-0.579</resDec>
    <selAst>A</selAst>
    <sigRA>1</sigRA>
    <sigDec>1</sigDec>
    <sigTime>1.000</sigTime>
    <resMag>0.12</resMag>
    <selPhot>A</selPhot>
    <sigMag>1</sigMag>
  </optical>
  <optical>
    <provID>2024 YR4</provID>
    <mode>CCD</mode>
    <stn>Z80</stn>
    <obsTime>2025-01-02T22:42:22.78Z</obsTime>
    <ra>122.630492</ra>
    <dec>8.764631</dec>
    <astCat>Gaia2</astCat>
    <mag>19.1</mag>
    <band>G</band>
    <ref>~8ZuT</ref>
    <subFmt>M92</subFmt>
    <precTime>1</precTime>
    <precRA>0.001</precRA>
    <precDec>0.01</precDec>
    <notes>K</notes>
    <orbProd>JPL</orbProd>
    <orbID>78</orbID>
    <resRA>-0.383</resRA>
    <resDec>-0.111</resDec>
    <selAst>A</selAst>
    <sigRA>1</sigRA>
    <sigDec>1</sigDec>
    <sigTime>1.000</sigTime>
    <resMag>0.02</resMag>
    <selPhot>A</selPhot>
    <sigMag>1</sigMag>
  </optical>
  <optical>
    <provID>2024 YR4</provID>
    <mode>CCD</mode>
    <stn>T12</stn>
    <prog>00</prog>
    <obsTime>2025-01-02T14:31:45.61Z</obsTime>
    <ra>122.755525</ra>
    <dec>8.655428</dec>
    <astCat>Gaia2</astCat>
    <mag>19.20</mag>
    <band>G</band>
    <ref>~8cU1</ref>
    <subFmt>M92</subFmt>
    <precTime>1</precTime>
    <precRA>0.001</precRA>
    <precDec>0.01</precDec>
    <orbProd>JPL</orbProd>
    <orbID>78</orbID>
    <resRA>-0.023</resRA>
    <resDec>-0.030</resDec>
    <selAst>A</selAst>
    <sigRA>0.07</sigRA>
    <sigDec>0.07</sigDec>
    <sigTime>1.000</sigTime>
    <resMag>0.20</resMag>
    <selPhot>A</selPhot>
    <sigMag>1</sigMag>
  </optical>
  <optical>
    <provID>2024 YR4</provID>
    <mode>CCD</mode>
    <stn>T12</stn>
    <prog>00</prog>
    <obsTime>2025-01-02T14:31:25.74Z</obsTime>
    <ra>122.755683</ra>
    <dec>8.655367</dec>
    <astCat>Gaia2</astCat>
    <mag>19.30</mag>
    <band>G</band>
    <ref>~8cU1</ref>
    <subFmt>M92</subFmt>
    <precTime>1</precTime>
    <precRA>0.001</precRA>
    <precDec>0.01</precDec>
    <orbProd>JPL</orbProd>
    <orbID>78</orbID>
    <resRA>0.005</resRA>
    <resDec>0.048</resDec>
    <selAst>A</selAst>
    <sigRA>0.08</sigRA>
    <sigDec>0.08</sigDec>
    <sigTime>1.000</sigTime>
    <resMag>0.30</resMag>
    <selPhot>A</selPhot>
    <sigMag>1</sigMag>
  </optical>
  <optical>
    <provID>2024 YR4</provID>
    <mode>CCD</mode>
    <stn>T12</stn>
    <prog>00</prog>
    <obsTime>2025-01-02T14:31:05.78Z</obsTime>
    <ra>122.755833</ra>
    <dec>8.655272</dec>
    <astCat>Gaia2</astCat>
    <mag>19.26</mag>
    <band>G</band>
    <ref>~8cU1</ref>
    <subFmt>M92</subFmt>
    <precTime>1</precTime>
    <precRA>0.001</precRA>
    <precDec>0.01</precDec>
    <orbProd>JPL</orbProd>
    <orbID>78</orbID>
    <resRA>0.002</resRA>
    <resDec>0.007</resDec>
    <selAst>A</selAst>
    <sigRA>0.08</sigRA>
    <sigDec>0.08</sigDec>
    <sigTime>1.000</sigTime>
    <resMag>0.26</resMag>
    <selPhot>A</selPhot>
    <sigMag>1</sigMag>
  </optical>
  <optical>
    <provID>2024 YR4</provID>
    <mode>CCD</mode>
    <stn>T12</stn>
    <prog>00</prog>
    <obsTime>2025-01-02T14:30:37.87Z</obsTime>
    <ra>122.756050</ra>
    <dec>8.655164</dec>
    <astCat>Gaia2</astCat>
    <mag>19.31</mag>
    <band>G</band>
    <ref>~8cU1</ref>
    <subFmt>M92</subFmt>
    <precTime>1</precTime>
    <precRA>0.001</precRA>
    <precDec>0.01</precDec>
    <orbProd>JPL</orbProd>
    <orbID>78</orbID>
    <resRA>0.021</resRA>
    <resDec>0.036</resDec>
    <selAst>A</selAst>
    <sigRA>0.1</sigRA>
    <sigDec>0.1</sigDec>
    <sigTime>1.000</sigTime>
    <resMag>0.31</resMag>
    <selPhot>A</selPhot>
    <sigMag>1</sigMag>
  </optical>
  <optical>
    <provID>2024 YR4</provID>
    <mode>CCD</mode>
    <stn>T12</stn>
    <prog>00</prog>
    <obsTime>2025-01-02T14:30:20.25Z</obsTime>
    <ra>122.756192</ra>
    <dec>8.655081</dec>
    <astCat>Gaia2</astCat>
    <mag>19.21</mag>
    <band>G</band>
    <ref>~8cU1</ref>
    <subFmt>M92</subFmt>
    <precTime>1</precTime>
    <precRA>0.001</precRA>
    <precDec>0.01</precDec>
    <orbProd>JPL</orbProd>
    <orbID>78</orbID>
    <resRA>0.051</resRA>
    <resDec>0.001</resDec>
    <selAst>A</selAst>
    <sigRA>0.07</sigRA>
    <sigDec>0.07</sigDec>
    <sigTime>1.000</sigTime>
    <resMag>0.21</resMag>
    <selPhot>A</selPhot>
    <sigMag>1</sigMag>
  </optical>
  <optical>
    <provID>2024 YR4</provID>
    <mode>CCD</mode>
    <stn>T12</stn>
    <prog>00</prog>
    <obsTime>2025-01-02T14:30:00.46Z</obsTime>
    <ra>122.756329</ra>
    <dec>8.655006</dec>
    <astCat>Gaia2</astCat>
    <mag>19.22</mag>
    <band>G</band>
    <ref>~8cU1</ref>
    <subFmt>M92</subFmt>
    <precTime>1</precTime>
    <precRA>0.001</precRA>
    <precDec>0.01</precDec>
    <orbProd>JPL</orbProd>
    <orbID>78</orbID>
    <resRA>0.007</resRA>
    <resDec>0.027</resDec>
    <selAst>A</selAst>
    <sigRA>0.07</sigRA>
    <sigDec>0.07</sigDec>
    <sigTime>1.000</sigTime>
    <resMag>0.22</resMag>
    <selPhot>A</selPhot>
    <sigMag>1</sigMag>
  </optical>
  <optical>
    <provID>2024 YR4</provID>
    <mode>CCD</mode>
    <stn>F52</stn>
    <obsTime>2025-01-02T11:14:12.39Z</obsTime>
    <ra>122.852496</ra>
    <dec>8.603050</dec>
    <astCat>Gaia2</astCat>
    <mag>18.87</mag>
    <band>G</band>
    <ref>~8eeH</ref>
    <subFmt>M92</subFmt>
    <precTime>1</precTime>
    <precRA>0.001</precRA>
    <precDec>0.01</precDec>
    <orbProd>JPL</orbProd>
    <orbID>78</orbID>
    <resRA>-0.006</resRA>
    <resDec>0.029</resDec>
    <selAst>A</selAst>
    <sigRA>0.2</sigRA>
    <sigDec>0.2</sigDec>
    <sigTime>1.000</sigTime>
    <resMag>-0.10</resMag>
    <selPhot>A</selPhot>
    <sigMag>1</sigMag>
  </optical>
  <optical>
    <provID>2024 YR4</provID>
    <mode>CCD</mode>
    <stn>F52</stn>
    <obsTime>2025-01-02T10:57:23.76Z</obsTime>
    <ra>122.860979</ra>
    <dec>8.598383</dec>
    <astCat>Gaia2</astCat>
    <mag>19.02</mag>
    <band>G</band>
    <ref>~8eeH</ref>
    <subFmt>M92</subFmt>
    <precTime>1</precTime>
    <precRA>0.001</precRA>
    <precDec>0.01</precDec>
    <orbProd>JPL</orbProd>
    <orbID>78</orbID>
    <resRA>0.005</resRA>
    <resDec>0.006</resDec>
    <selAst>A</selAst>
    <sigRA>0.2</sigRA>
    <sigDec>0.2</sigDec>
    <sigTime>1.000</sigTime>
    <resMag>0.05</resMag>
    <selPhot>A</selPhot>
    <sigMag>1</sigMag>
  </optical>
  <optical>
    <provID>2024 YR4</provID>
    <mode>CCD</mode>
    <stn>F52</stn>
    <obsTime>2025-01-02T10:40:40.48Z</obsTime>
    <ra>122.869396</ra>
    <dec>8.593717</dec>
    <astCat>Gaia2</astCat>
    <mag>18.82</mag>
    <band>G</band>
    <ref>~8eeH</ref>
    <subFmt>M92</subFmt>
    <precTime>1</precTime>
    <precRA>0.001</precRA>
    <precDec>0.01</precDec>
    <orbProd>JPL</orbProd>
    <orbID>78</orbID>
    <resRA>0.009</resRA>
    <resDec>0.034</resDec>
    <selAst>A</selAst>
    <sigRA>0.2</sigRA>
    <sigDec>0.2</sigDec>
    <sigTime>1.000</sigTime>
    <resMag>-0.14</resMag>
    <selPhot>A</selPhot>
    <sigMag>1</sigMag>
  </optical>
  <optical>
    <provID>2024 YR4</provID>
    <mode>CCD</mode>
    <stn>F52</stn>
    <obsTime>2025-01-02T10:24:04.64Z</obsTime>
    <ra>122.877725</ra>
    <dec>8.589036</dec>
    <astCat>Gaia2</astCat>
    <mag>18.72</mag>
    <band>G</band>
    <ref>~8eeH</ref>
    <subFmt>M92</subFmt>
    <precTime>1</precTime>
    <precRA>0.001</precRA>
    <precDec>0.01</precDec>
    <orbProd>JPL</orbProd>
    <orbID>78</orbID>
    <resRA>0.041</resRA>
    <resDec>0.023</resDec>
    <selAst>A</selAst>
    <sigRA>0.2</sigRA>
    <sigDec>0.2</sigDec>
    <sigTime>1.000</sigTime>
    <resMag>-0.24</resMag>
    <selPhot>A</selPhot>
    <sigMag>1</sigMag>
  </optical>
  <optical>
    <provID>2024 YR4</provID>
    <mode>CCD</mode>
    <stn>Z80</stn>
    <obsTime>2025-01-02T00:15:22.49Z</obsTime>
    <ra>123.099121</ra>
    <dec>8.395289</dec>
    <astCat>Gaia2</astCat>
    <mag>18.7</mag>
    <band>G</band>
    <ref>~8ZuT</ref>
    <subFmt>M92</subFmt>
    <precTime>1</precTime>
    <precRA>0.001</precRA>
    <precDec>0.01</precDec>
    <notes>K</notes>
    <orbProd>JPL</orbProd>
    <orbID>78</orbID>
    <resRA>-0.512</resRA>
    <resDec>-0.029</resDec>
    <selAst>A</selAst>
    <sigRA>1</sigRA>
    <sigDec>1</sigDec>
    <sigTime>1.000</sigTime>
    <resMag>-0.16</resMag>
    <selPhot>A</selPhot>
    <sigMag>1</sigMag>
  </optical>
  <optical>
    <provID>2024 YR4</provID>
    <mode>CCD</mode>
    <stn>Z80</stn>
    <obsTime>2025-01-02T00:09:17.54Z</obsTime>
    <ra>123.102171</ra>
    <dec>8.393419</dec>
    <astCat>Gaia2</astCat>
    <mag>18.6</mag>
    <band>G</band>
    <ref>~8ZuT</ref>
    <subFmt>M92</subFmt>
    <precTime>1</precTime>
    <precRA>0.001</precRA>
    <precDec>0.01</precDec>
    <notes>K</notes>
    <orbProd>JPL</orbProd>
    <orbID>78</orbID>
    <resRA>-0.337</resRA>
    <resDec>0.005</resDec>
    <selAst>A</selAst>
    <sigRA>1</sigRA>
    <sigDec>1</sigDec>
    <sigTime>1.000</sigTime>
    <resMag>-0.26</resMag>
    <selPhot>A</selPhot>
    <sigMag>1</sigMag>
  </optical>
  <optical>
    <provID>2024 YR4</provID>
    <mode>CCD</mode>
    <stn>Z80</stn>
    <obsTime>2025-01-01T23:56:06.81Z</obsTime>
    <ra>123.108621</ra>
    <dec>8.389239</dec>
    <astCat>Gaia2</astCat>
    <mag>18.7</mag>
    <band>G</band>
    <ref>~8ZuT</ref>
    <subFmt>M92</subFmt>
    <precTime>1</precTime>
    <precRA>0.001</precRA>
    <precDec>0.01</precDec>
    <notes>K</notes>
    <orbProd>JPL</orbProd>
    <orbID>78</orbID>
    <resRA>-0.483</resRA>
    <resDec>-0.337</resDec>
    <selAst>A</selAst>
    <sigRA>1</sigRA>
    <sigDec>1</sigDec>
    <sigTime>1.000</sigTime>
    <resMag>-0.16</resMag>
    <selPhot>A</selPhot>
    <sigMag>1</sigMag>
  </optical>
  <optical>
    <provID>2024 YR4</provID>
    <mode>CCD</mode>
    <stn>M22</stn>
    <obsTime>2025-01-01T22:35:44.100Z</obsTime>
    <ra>123.143271</ra>
    <dec>8.417319</dec>
    <astCat>Gaia2</astCat>
    <mag>19.10</mag>
    <band>c</band>
    <ref>~8ioT</ref>
    <subFmt>M92</subFmt>
    <precTime>1</precTime>
    <precRA>0.001</precRA>
    <precDec>0.01</precDec>
    <orbProd>JPL</orbProd>
    <orbID>78</orbID>
    <resRA>-0.017</resRA>
    <resDec>0.463</resDec>
    <selAst>A</selAst>
    <sigRA>0.5</sigRA>
    <sigDec>0.5</sigDec>
    <sigTime>1.000</sigTime>
    <resMag>-0.07</resMag>
    <selPhot>A</selPhot>
    <sigMag>1</sigMag>
  </optical>
  <optical>
    <provID>2024 YR4</provID>
    <mode>CCD</mode>
    <stn>M22</stn>
    <obsTime>2025-01-01T22:21:22.98Z</obsTime>
    <ra>123.150979</ra>
    <dec>8.412711</dec>
    <astCat>Gaia2</astCat>
    <mag>18.64</mag>
    <band>c</band>
    <ref>~8ioT</ref>
    <subFmt>M92</subFmt>
    <precTime>1</precTime>
    <precRA>0.001</precRA>
    <precDec>0.01</precDec>
    <orbProd>JPL</orbProd>
    <orbID>78</orbID>
    <resRA>0.132</resRA>
    <resDec>0.052</resDec>
    <selAst>A</selAst>
    <sigRA>0.5</sigRA>
    <sigDec>0.5</sigDec>
    <sigTime>1.000</sigTime>
    <resMag>-0.53</resMag>
    <selPhot>A</selPhot>
    <sigMag>1</sigMag>
  </optical>
  <optical>
    <provID>2024 YR4</provID>
    <mode>CCD</mode>
    <stn>M22</stn>
    <obsTime>2025-01-01T22:18:46.43Z</obsTime>
    <ra>123.152450</ra>
    <dec>8.411861</dec>
    <astCat>Gaia2</astCat>
    <mag>19.08</mag>
    <band>c</band>
    <ref>~8ioT</ref>
    <subFmt>M92</subFmt>
    <precTime>1</precTime>
    <precRA>0.001</precRA>
    <precDec>0.01</precDec>
    <orbProd>JPL</orbProd>
    <orbID>78</orbID>
    <resRA>0.425</resRA>
    <resDec>-0.059</resDec>
    <selAst>A</selAst>
    <sigRA>0.5</sigRA>
    <sigDec>0.5</sigDec>
    <sigTime>1.000</sigTime>
    <resMag>-0.09</resMag>
    <selPhot>A</selPhot>
    <sigMag>1</sigMag>
  </optical>
  <optical>
    <provID>2024 YR4</provID>
    <mode>CCD</mode>
    <stn>T05</stn>
    <obsTime>2025-01-01T13:54:45.65Z</obsTime>
    <ra>123.326500</ra>
    <dec>8.215519</dec>
    <astCat>Gaia3</astCat>
    <mag>18.55</mag>
    <band>o</band>
    <ref>~8eeH</ref>
    <subFmt>M92</subFmt>
    <precTime>1</precTime>
    <precRA>0.001</precRA>
    <precDec>0.01</precDec>
    <orbProd>JPL</orbProd>
    <orbID>78</orbID>
    <resRA>-0.216</resRA>
    <resDec>0.177</resDec>
    <selAst>A</selAst>
    <sigRA>1</sigRA>
    <sigDec>1</sigDec>
    <sigTime>1.000</sigTime>
    <resMag>-0.15</resMag>
    <selPhot>A</selPhot>
    <sigMag>1</sigMag>
  </optical>
  <optical>
    <provID>2024 YR4</provID>
    <mode>CCD</mode>
    <stn>T05</stn>
    <obsTime>2025-01-01T13:40:33.31Z</obsTime>
    <ra>123.334892</ra>
    <dec>8.210981</dec>
    <astCat>Gaia3</astCat>
    <mag>18.68</mag>
    <band>o</band>
    <ref>~8eeH</ref>
    <subFmt>M92</subFmt>
    <precTime>1</precTime>
    <precRA>0.001</precRA>
    <precDec>0.01</precDec>
    <orbProd>JPL</orbProd>
    <orbID>78</orbID>
    <resRA>0.230</resRA>
    <resDec>0.401</resDec>
    <selAst>A</selAst>
    <sigRA>1</sigRA>
    <sigDec>1</sigDec>
    <sigTime>1.000</sigTime>
    <resMag>-0.02</resMag>
    <selPhot>A</selPhot>
    <sigMag>1</sigMag>
  </optical>
  <optical>
    <provID>2024 YR4</provID>
    <mode>CCD</mode>
    <stn>T05</stn>
    <obsTime>2025-01-01T13:25:18.60Z</obsTime>
    <ra>123.343721</ra>
    <dec>8.206039</dec>
    <astCat>Gaia3</astCat>
    <mag>18.80</mag>
    <band>o</band>
    <ref>~8eeH</ref>
    <subFmt>M92</subFmt>
    <precTime>1</precTime>
    <precRA>0.001</precRA>
    <precDec>0.01</precDec>
    <orbProd>JPL</orbProd>
    <orbID>78</orbID>
    <resRA>-0.273</resRA>
    <resDec>0.510</resDec>
    <selAst>A</selAst>
    <sigRA>1</sigRA>
    <sigDec>1</sigDec>
    <sigTime>1.000</sigTime>
    <resMag>0.10</resMag>
    <selPhot>A</selPhot>
    <sigMag>1</sigMag>
  </optical>
  <optical>
    <provID>2024 YR4</provID>
    <mode>CCD</mode>
    <stn>W88</stn>
    <prog>01</prog>
    <obsTime>2025-01-01T06:58:08.23Z</obsTime>
    <ra>123.525750</ra>
    <dec>8.108969</dec>
    <astCat>Gaia2</astCat>
    <mag>18.6</mag>
    <band>G</band>
    <ref>~8ZuT</ref>
    <subFmt>M92</subFmt>
    <precTime>1</precTime>
    <precRA>0.001</precRA>
    <precDec>0.01</precDec>
    <orbProd>JPL</orbProd>
    <orbID>78</orbID>
    <resRA>0.379</resRA>
    <resDec>-0.092</resDec>
    <selAst>A</selAst>
    <sigRA>1</sigRA>
    <sigDec>1</sigDec>
    <sigTime>1.000</sigTime>
    <resMag>-0.08</resMag>
    <selPhot>A</selPhot>
    <sigMag>1</sigMag>
  </optical>
  <optical>
    <provID>2024 YR4</provID>
    <mode>CCD</mode>
    <stn>W88</stn>
    <prog>01</prog>
    <obsTime>2025-01-01T06:38:09.43Z</obsTime>
    <ra>123.537992</ra>
    <dec>8.101861</dec>
    <astCat>Gaia2</astCat>
    <mag>18.7</mag>
    <band>G</band>
    <ref>~8ZuT</ref>
    <subFmt>M92</subFmt>
    <precTime>1</precTime>
    <precRA>0.001</precRA>
    <precDec>0.01</precDec>
    <orbProd>JPL</orbProd>
    <orbID>78</orbID>
    <resRA>-0.340</resRA>
    <resDec>-0.219</resDec>
    <selAst>A</selAst>
    <sigRA>1</sigRA>
    <sigDec>1</sigDec>
    <sigTime>1.000</sigTime>
    <resMag>0.03</resMag>
    <selPhot>A</selPhot>
    <sigMag>1</sigMag>
  </optical>
  <optical>
    <provID>2024 YR4</provID>
    <mode>CCD</mode>
    <stn>L18</stn>
    <obsTime>2024-12-31T21:53:20.60Z</obsTime>
    <ra>123.81312</ra>
    <dec>7.84442</dec>
    <astCat>Gaia3E</astCat>
    <mag>18.2</mag>
    <band>G</band>
    <ref>~8ZuT</ref>
    <subFmt>M92</subFmt>
    <precTime>1</precTime>
    <precRA>0.01</precRA>
    <precDec>0.1</precDec>
    <notes>K</notes>
    <orbProd>JPL</orbProd>
    <orbID>78</orbID>
    <resRA>-0.279</resRA>
    <resDec>-0.123</resDec>
    <selAst>A</selAst>
    <sigRA>1</sigRA>
    <sigDec>1</sigDec>
    <sigTime>1.000</sigTime>
    <resMag>-0.37</resMag>
    <selPhot>A</selPhot>
    <sigMag>1</sigMag>
  </optical>
  <optical>
    <provID>2024 YR4</provID>
    <mode>CCD</mode>
    <stn>L18</stn>
    <obsTime>2024-12-31T21:48:49.31Z</obsTime>
    <ra>123.81608</ra>
    <dec>7.84261</dec>
    <astCat>Gaia3E</astCat>
    <mag>18.8</mag>
    <band>G</band>
    <ref>~8ZuT</ref>
    <subFmt>M92</subFmt>
    <precTime>1</precTime>
    <precRA>0.01</precRA>
    <precDec>0.1</precDec>
    <notes>K</notes>
    <orbProd>JPL</orbProd>
    <orbID>78</orbID>
    <resRA>0.090</resRA>
    <resDec>0.049</resDec>
    <selAst>A</selAst>
    <sigRA>1</sigRA>
    <sigDec>1</sigDec>
    <sigTime>1.000</sigTime>
    <resMag>0.23</resMag>
    <selPhot>A</selPhot>
    <sigMag>1</sigMag>
  </optical>
  <optical>
    <provID>2024 YR4</provID>
    <mode>CCD</mode>
    <stn>L18</stn>
    <obsTime>2024-12-31T21:39:46.80Z</obsTime>
    <ra>123.82183</ra>
    <dec>7.83892</dec>
    <astCat>Gaia3E</astCat>
    <mag>18.9</mag>
    <band>G</band>
    <ref>~8ZuT</ref>
    <subFmt>M92</subFmt>
    <precTime>1</precTime>
    <precRA>0.01</precRA>
    <precDec>0.1</precDec>
    <notes>K</notes>
    <orbProd>JPL</orbProd>
    <orbID>78</orbID>
    <resRA>0.274</resRA>
    <resDec>0.124</resDec>
    <selAst>A</selAst>
    <sigRA>1</sigRA>
    <sigDec>1</sigDec>
    <sigTime>1.000</sigTime>
    <resMag>0.33</resMag>
    <selPhot>A</selPhot>
    <sigMag>1</sigMag>
  </optical>
  <optical>
    <provID>2024 YR4</provID>
    <mode>CCD</mode>
    <stn>L18</stn>
    <obsTime>2024-12-31T21:35:15.50Z</obsTime>
    <ra>123.82454</ra>
    <dec>7.83703</dec>
    <astCat>Gaia3E</astCat>
    <mag>18.3</mag>
    <band>G</band>
    <ref>~8ZuT</ref>
    <subFmt>M92</subFmt>
    <precTime>1</precTime>
    <precRA>0.01</precRA>
    <precDec>0.1</precDec>
    <notes>K</notes>
    <orbProd>JPL</orbProd>
    <orbID>78</orbID>
    <resRA>-0.210</resRA>
    <resDec>0.029</resDec>
    <selAst>A</selAst>
    <sigRA>1</sigRA>
    <sigDec>1</sigDec>
    <sigTime>1.000</sigTime>
    <resMag>-0.27</resMag>
    <selPhot>A</selPhot>
    <sigMag>1</sigMag>
  </optical>
  <optical>
    <provID>2024 YR4</provID>
    <mode>CCD</mode>
    <stn>W68</stn>
    <obsTime>2024-12-31T08:22:42.15Z</obsTime>
    <ra>124.227508</ra>
    <dec>7.554089</dec>
    <astCat>Gaia2</astCat>
    <mag>18.11</mag>
    <band>o</band>
    <ref>~8ZuT</ref>
    <subFmt>M92</subFmt>
    <precTime>1</precTime>
    <precRA>0.001</precRA>
    <precDec>0.01</precDec>
    <orbProd>JPL</orbProd>
    <orbID>78</orbID>
    <resRA>0.254</resRA>
    <resDec>-0.047</resDec>
    <selAst>A</selAst>
    <sigRA>0.8</sigRA>
    <sigDec>0.8</sigDec>
    <sigTime>1.000</sigTime>
    <resMag>-0.25</resMag>
    <selPhot>A</selPhot>
    <sigMag>1</sigMag>
  </optical>
  <optical>
    <provID>2024 YR4</provID>
    <mode>CCD</mode>
    <stn>W68</stn>
    <obsTime>2024-12-31T07:45:24.05Z</obsTime>
    <ra>124.256329</ra>
    <dec>7.537089</dec>
    <astCat>Gaia2</astCat>
    <mag>18.04</mag>
    <band>o</band>
    <ref>~8ZuT</ref>
    <subFmt>M92</subFmt>
    <precTime>1</precTime>
    <precRA>0.001</precRA>
    <precDec>0.01</precDec>
    <orbProd>JPL</orbProd>
    <orbID>78</orbID>
    <resRA>0.090</resRA>
    <resDec>0.086</resDec>
    <selAst>A</selAst>
    <sigRA>0.8</sigRA>
    <sigDec>0.8</sigDec>
    <sigTime>1.000</sigTime>
    <resMag>-0.31</resMag>
    <selPhot>A</selPhot>
    <sigMag>1</sigMag>
  </optical>
  <optical>
    <provID>2024 YR4</provID>
    <mode>CCD</mode>
    <stn>703</stn>
    <prog>01</prog>
    <obsTime>2024-12-31T07:35:40.42Z</obsTime>
    <ra>124.293392</ra>
    <dec>7.481119</dec>
    <astCat>Gaia2</astCat>
    <mag>18.90</mag>
    <band>G</band>
    <ref>~8ZuT</ref>
    <subFmt>M92</subFmt>
    <precTime>1</precTime>
    <precRA>0.001</precRA>
    <precDec>0.01</precDec>
    <orbProd>JPL</orbProd>
    <orbID>78</orbID>
    <resRA>-0.247</resRA>
    <resDec>0.337</resDec>
    <selAst>A</selAst>
    <sigRA>0.8</sigRA>
    <sigDec>0.8</sigDec>
    <sigTime>1.000</sigTime>
    <resMag>0.50</resMag>
    <selPhot>A</selPhot>
    <sigMag>1</sigMag>
  </optical>
  <optical>
    <provID>2024 YR4</provID>
    <mode>CCD</mode>
    <stn>703</stn>
    <prog>01</prog>
    <obsTime>2024-12-31T07:32:19.97Z</obsTime>
    <ra>124.296133</ra>
    <dec>7.479511</dec>
    <astCat>Gaia2</astCat>
    <ref>~8ZuT</ref>
    <subFmt>M92</subFmt>
    <precTime>1</precTime>
    <precRA>0.001</precRA>
    <precDec>0.01</precDec>
    <orbProd>JPL</orbProd>
    <orbID>78</orbID>
    <resRA>0.184</resRA>
    <resDec>0.381</resDec>
    <selAst>A</selAst>
    <sigRA>0.8</sigRA>
    <sigDec>0.8</sigDec>
    <sigTime>1.000</sigTime>
  </optical>
  <optical>
    <provID>2024 YR4</provID>
    <mode>CCD</mode>
    <stn>691</stn>
    <obsTime>2024-12-31T07:31:33.31Z</obsTime>
    <ra>124.297333</ra>
    <dec>7.479417</dec>
    <astCat>Gaia2</astCat>
    <mag>18.2</mag>
    <band>R</band>
    <ref>~8ZuT</ref>
    <subFmt>M92</subFmt>
    <precTime>1</precTime>
    <precRA>0.001</precRA>
    <precDec>0.01</precDec>
    <orbProd>JPL</orbProd>
    <orbID>78</orbID>
    <resRA>-0.127</resRA>
    <resDec>0.219</resDec>
    <selAst>A</selAst>
    <sigRA>0.5</sigRA>
    <sigDec>0.5</sigDec>
    <sigTime>1.000</sigTime>
    <resMag>-0.08</resMag>
    <selPhot>A</selPhot>
    <sigMag>1</sigMag>
  </optical>
  <optical>
    <provID>2024 YR4</provID>
    <mode>CCD</mode>
    <stn>703</stn>
    <prog>01</prog>
    <obsTime>2024-12-31T07:28:59.52Z</obsTime>
    <ra>124.298717</ra>
    <dec>7.478131</dec>
    <astCat>Gaia2</astCat>
    <mag>18.38</mag>
    <band>G</band>
    <ref>~8ZuT</ref>
    <subFmt>M92</subFmt>
    <precTime>1</precTime>
    <precRA>0.001</precRA>
    <precDec>0.01</precDec>
    <orbProd>JPL</orbProd>
    <orbID>78</orbID>
    <resRA>0.056</resRA>
    <resDec>1.253</resDec>
    <selAst>A</selAst>
    <sigRA>0.8</sigRA>
    <sigDec>0.8</sigDec>
    <sigTime>1.000</sigTime>
    <resMag>-0.02</resMag>
    <selPhot>A</selPhot>
    <sigMag>1</sigMag>
  </optical>
  <optical>
    <provID>2024 YR4</provID>
    <mode>CCD</mode>
    <stn>691</stn>
    <obsTime>2024-12-31T07:25:41.66Z</obsTime>
    <ra>124.301917</ra>
    <dec>7.476528</dec>
    <astCat>Gaia2</astCat>
    <mag>17.9</mag>
    <band>R</band>
    <ref>~8ZuT</ref>
    <subFmt>M92</subFmt>
    <precTime>1</precTime>
    <precRA>0.001</precRA>
    <precDec>0.01</precDec>
    <orbProd>JPL</orbProd>
    <orbID>78</orbID>
    <resRA>-0.158</resRA>
    <resDec>0.084</resDec>
    <selAst>A</selAst>
    <sigRA>0.5</sigRA>
    <sigDec>0.5</sigDec>
    <sigTime>1.000</sigTime>
    <resMag>-0.38</resMag>
    <selPhot>A</selPhot>
    <sigMag>1</sigMag>
  </optical>
  <optical>
    <provID>2024 YR4</provID>
    <mode>CCD</mode>
    <stn>703</stn>
    <prog>01</prog>
    <obsTime>2024-12-31T07:25:38.64Z</obsTime>
    <ra>124.301296</ra>
    <dec>7.476119</dec>
    <astCat>Gaia2</astCat>
    <mag>18.27</mag>
    <band>G</band>
    <ref>~8ZuT</ref>
    <subFmt>M92</subFmt>
    <precTime>1</precTime>
    <precRA>0.001</precRA>
    <precDec>0.01</precDec>
    <orbProd>JPL</orbProd>
    <orbID>78</orbID>
    <resRA>-0.101</resRA>
    <resDec>-0.124</resDec>
    <selAst>A</selAst>
    <sigRA>0.8</sigRA>
    <sigDec>0.8</sigDec>
    <sigTime>1.000</sigTime>
    <resMag>-0.13</resMag>
    <selPhot>A</selPhot>
    <sigMag>1</sigMag>
  </optical>
  <optical>
    <provID>2024 YR4</provID>
    <mode>CCD</mode>
    <stn>691</stn>
    <obsTime>2024-12-31T07:19:50.88Z</obsTime>
    <ra>124.306500</ra>
    <dec>7.473722</dec>
    <astCat>Gaia2</astCat>
    <mag>18.0</mag>
    <band>R</band>
    <ref>~8ZuT</ref>
    <subFmt>M92</subFmt>
    <precTime>1</precTime>
    <precRA>0.001</precRA>
    <precDec>0.01</precDec>
    <orbProd>JPL</orbProd>
    <orbID>78</orbID>
    <resRA>-0.126</resRA>
    <resDec>0.248</resDec>
    <selAst>A</selAst>
    <sigRA>0.5</sigRA>
    <sigDec>0.5</sigDec>
    <sigTime>1.000</sigTime>
    <resMag>-0.27</resMag>
    <selPhot>A</selPhot>
    <sigMag>1</sigMag>
  </optical>
  <optical>
    <provID>2024 YR4</provID>
    <mode>CCD</mode>
    <stn>W68</stn>
    <obsTime>2024-12-31T06:54:27.30Z</obsTime>
    <ra>124.296750</ra>
    <dec>7.513400</dec>
    <astCat>Gaia2</astCat>
    <mag>18.45</mag>
    <band>o</band>
    <ref>~8ZuT</ref>
    <subFmt>M92</subFmt>
    <precTime>1</precTime>
    <precRA>0.001</precRA>
    <precDec>0.01</precDec>
    <orbProd>JPL</orbProd>
    <orbID>78</orbID>
    <resRA>0.003</resRA>
    <resDec>0.191</resDec>
    <selAst>A</selAst>
    <sigRA>0.8</sigRA>
    <sigDec>0.8</sigDec>
    <sigTime>1.000</sigTime>
    <resMag>0.11</resMag>
    <selPhot>A</selPhot>
    <sigMag>1</sigMag>
  </optical>
  <optical>
    <provID>2024 YR4</provID>
    <mode>CCD</mode>
    <stn>W68</stn>
    <obsTime>2024-12-31T06:48:28.83Z</obsTime>
    <ra>124.301542</ra>
    <dec>7.510481</dec>
    <astCat>Gaia2</astCat>
    <mag>18.04</mag>
    <band>o</band>
    <ref>~8ZuT</ref>
    <subFmt>M92</subFmt>
    <precTime>1</precTime>
    <precRA>0.001</precRA>
    <precDec>0.01</precDec>
    <orbProd>JPL</orbProd>
    <orbID>78</orbID>
    <resRA>-0.035</resRA>
    <resDec>-0.180</resDec>
    <selAst>A</selAst>
    <sigRA>0.8</sigRA>
    <sigDec>0.8</sigDec>
    <sigTime>1.000</sigTime>
    <resMag>-0.30</resMag>
    <selPhot>A</selPhot>
    <sigMag>1</sigMag>
  </optical>
  <optical>
    <provID>2024 YR4</provID>
    <mode>CMO</mode>
    <stn>L34</stn>
    <obsTime>2024-12-31T02:45:00.06Z</obsTime>
    <ra>124.439708</ra>
    <dec>7.333411</dec>
    <astCat>Gaia3E</astCat>
    <mag>18.5</mag>
    <band>G</band>
    <ref>~8ZuT</ref>
    <subFmt>M92</subFmt>
    <precTime>1</precTime>
    <precRA>0.001</precRA>
    <precDec>0.01</precDec>
    <notes>K</notes>
    <orbProd>JPL</orbProd>
    <orbID>78</orbID>
    <resRA>0.081</resRA>
    <resDec>0.467</resDec>
    <selAst>A</selAst>
    <sigRA>1</sigRA>
    <sigDec>1</sigDec>
    <sigTime>1.000</sigTime>
    <resMag>0.17</resMag>
    <selPhot>A</selPhot>
    <sigMag>1</sigMag>
  </optical>
  <optical>
    <provID>2024 YR4</provID>
    <mode>CMO</mode>
    <stn>L34</stn>
    <obsTime>2024-12-31T02:36:22.61Z</obsTime>
    <ra>124.446579</ra>
    <dec>7.328850</dec>
    <astCat>Gaia3E</astCat>
    <mag>18.0</mag>
    <band>G</band>
    <ref>~8ZuT</ref>
    <subFmt>M92</subFmt>
    <precTime>1</precTime>
    <precRA>0.001</precRA>
    <precDec>0.01</precDec>
    <notes>K</notes>
    <orbProd>JPL</orbProd>
    <orbID>78</orbID>
    <resRA>-0.120</resRA>
    <resDec>-0.516</resDec>
    <selAst>A</selAst>
    <sigRA>1</sigRA>
    <sigDec>1</sigDec>
    <sigTime>1.000</sigTime>
    <resMag>-0.33</resMag>
    <selPhot>A</selPhot>
    <sigMag>1</sigMag>
  </optical>
  <optical>
    <provID>2024 YR4</provID>
    <mode>CMO</mode>
    <stn>L34</stn>
    <obsTime>2024-12-31T01:16:08.57Z</obsTime>
    <ra>124.512800</ra>
    <dec>7.288400</dec>
    <astCat>Gaia3E</astCat>
    <mag>18.6</mag>
    <band>G</band>
    <ref>~8ZuT</ref>
    <subFmt>M92</subFmt>
    <precTime>1</precTime>
    <precRA>0.001</precRA>
    <precDec>0.01</precDec>
    <notes>K</notes>
    <orbProd>JPL</orbProd>
    <orbID>78</orbID>
    <resRA>0.075</resRA>
    <resDec>0.102</resDec>
    <selAst>A</selAst>
    <sigRA>1</sigRA>
    <sigDec>1</sigDec>
    <sigTime>1.000</sigTime>
    <resMag>0.28</resMag>
    <selPhot>A</selPhot>
    <sigMag>1</sigMag>
  </optical>
  <optical>
    <provID>2024 YR4</provID>
    <mode>CCD</mode>
    <stn>T08</stn>
    <obsTime>2024-12-30T10:40:40.83Z</obsTime>
    <ra>125.179092</ra>
    <dec>6.801581</dec>
    <astCat>Gaia2</astCat>
    <mag>17.72</mag>
    <band>o</band>
    <ref>~8ZuT</ref>
    <subFmt>M92</subFmt>
    <precTime>1</precTime>
    <precRA>0.001</precRA>
    <precDec>0.01</precDec>
    <orbProd>JPL</orbProd>
    <orbID>78</orbID>
    <resRA>-0.110</resRA>
    <resDec>-0.177</resDec>
    <selAst>A</selAst>
    <sigRA>0.8</sigRA>
    <sigDec>0.8</sigDec>
    <sigTime>1.000</sigTime>
    <resMag>-0.34</resMag>
    <selPhot>A</selPhot>
    <sigMag>1</sigMag>
  </optical>
  <optical>
    <provID>2024 YR4</provID>
    <mode>CCD</mode>
    <stn>T08</stn>
    <obsTime>2024-12-30T09:58:07.97Z</obsTime>
    <ra>125.223142</ra>
    <dec>6.773861</dec>
    <astCat>Gaia2</astCat>
    <mag>18.00</mag>
    <band>o</band>
    <ref>~8ZuT</ref>
    <subFmt>M92</subFmt>
    <precTime>1</precTime>
    <precRA>0.001</precRA>
    <precDec>0.01</precDec>
    <orbProd>JPL</orbProd>
    <orbID>78</orbID>
    <resRA>0.042</resRA>
    <resDec>-0.055</resDec>
    <selAst>A</selAst>
    <sigRA>0.8</sigRA>
    <sigDec>0.8</sigDec>
    <sigTime>1.000</sigTime>
    <resMag>-0.05</resMag>
    <selPhot>A</selPhot>
    <sigMag>1</sigMag>
  </optical>
  <optical>
    <provID>2024 YR4</provID>
    <mode>CCD</mode>
    <stn>T08</stn>
    <obsTime>2024-12-30T09:54:06.100Z</obsTime>
    <ra>125.227258</ra>
    <dec>6.771239</dec>
    <astCat>Gaia2</astCat>
    <mag>18.07</mag>
    <band>o</band>
    <ref>~8ZuT</ref>
    <subFmt>M92</subFmt>
    <precTime>1</precTime>
    <precRA>0.001</precRA>
    <precDec>0.01</precDec>
    <orbProd>JPL</orbProd>
    <orbID>78</orbID>
    <resRA>-0.004</resRA>
    <resDec>0.028</resDec>
    <selAst>A</selAst>
    <sigRA>0.8</sigRA>
    <sigDec>0.8</sigDec>
    <sigTime>1.000</sigTime>
    <resMag>0.02</resMag>
    <selPhot>A</selPhot>
    <sigMag>1</sigMag>
  </optical>
  <optical>
    <provID>2024 YR4</provID>
    <mode>CCD</mode>
    <stn>T08</stn>
    <obsTime>2024-12-30T09:49:27.58Z</obsTime>
    <ra>125.232071</ra>
    <dec>6.768150</dec>
    <astCat>Gaia2</astCat>
    <mag>18.05</mag>
    <band>o</band>
    <ref>~8ZuT</ref>
    <subFmt>M92</subFmt>
    <precTime>1</precTime>
    <precRA>0.001</precRA>
    <precDec>0.01</precDec>
    <orbProd>JPL</orbProd>
    <orbID>78</orbID>
    <resRA>0.106</resRA>
    <resDec>-0.030</resDec>
    <selAst>A</selAst>
    <sigRA>0.8</sigRA>
    <sigDec>0.8</sigDec>
    <sigTime>1.000</sigTime>
    <resMag>-0.00</resMag>
    <selPhot>A</selPhot>
    <sigMag>1</sigMag>
  </optical>
  <optical>
    <provID>2024 YR4</provID>
    <mode>CCD</mode>
    <stn>W88</stn>
    <prog>01</prog>
    <obsTime>2024-12-30T07:27:36.66Z</obsTime>
    <ra>125.305958</ra>
    <dec>6.727269</dec>
    <astCat>Gaia2</astCat>
    <mag>17.9</mag>
    <band>G</band>
    <ref>~8ZuT</ref>
    <subFmt>M92</subFmt>
    <precTime>1</precTime>
    <precRA>0.001</precRA>
    <precDec>0.01</precDec>
    <orbProd>JPL</orbProd>
    <orbID>78</orbID>
    <resRA>-0.036</resRA>
    <resDec>0.274</resDec>
    <selAst>A</selAst>
    <sigRA>1.10000</sigRA>
    <sigDec>1.10000</sigDec>
    <sigTime>1.000</sigTime>
    <resMag>-0.16</resMag>
    <selPhot>A</selPhot>
    <sigMag>1</sigMag>
  </optical>
  <optical>
    <provID>2024 YR4</provID>
    <mode>CCD</mode>
    <stn>W88</stn>
    <prog>01</prog>
    <obsTime>2024-12-30T07:07:35.70Z</obsTime>
    <ra>125.327342</ra>
    <dec>6.713961</dec>
    <astCat>Gaia2</astCat>
    <mag>17.5</mag>
    <band>G</band>
    <ref>~8ZuT</ref>
    <subFmt>M92</subFmt>
    <precTime>1</precTime>
    <precRA>0.001</precRA>
    <precDec>0.01</precDec>
    <orbProd>JPL</orbProd>
    <orbID>78</orbID>
    <resRA>0.064</resRA>
    <resDec>-0.248</resDec>
    <selAst>A</selAst>
    <sigRA>1.10000</sigRA>
    <sigDec>1.10000</sigDec>
    <sigTime>1.000</sigTime>
    <resMag>-0.56</resMag>
    <selPhot>A</selPhot>
    <sigMag>1</sigMag>
  </optical>
  <optical>
    <provID>2024 YR4</provID>
    <mode>CCD</mode>
    <stn>W88</stn>
    <prog>01</prog>
    <obsTime>2024-12-30T06:47:59.11Z</obsTime>
    <ra>125.348492</ra>
    <dec>6.701111</dec>
    <astCat>Gaia2</astCat>
    <mag>17.2</mag>
    <band>G</band>
    <ref>~8ZuT</ref>
    <subFmt>M92</subFmt>
    <precTime>1</precTime>
    <precRA>0.001</precRA>
    <precDec>0.01</precDec>
    <orbProd>JPL</orbProd>
    <orbID>78</orbID>
    <resRA>0.262</resRA>
    <resDec>0.313</resDec>
    <selAst>A</selAst>
    <sigRA>1.10000</sigRA>
    <sigDec>1.10000</sigDec>
    <sigTime>1.000</sigTime>
    <resMag>-0.85</resMag>
    <selPhot>A</selPhot>
    <sigMag>1</sigMag>
  </optical>
  <optical>
    <provID>2024 YR4</provID>
    <mode>CCD</mode>
    <stn>291</stn>
    <obsTime>2024-12-30T05:44:54.53Z</obsTime>
    <ra>125.448292</ra>
    <dec>6.592000</dec>
    <astCat>Gaia2</astCat>
    <mag>17.5</mag>
    <band>R</band>
    <ref>~8ZuT</ref>
    <subFmt>M92</subFmt>
    <precTime>1</precTime>
    <precRA>0.001</precRA>
    <precDec>0.01</precDec>
    <orbProd>JPL</orbProd>
    <orbID>78</orbID>
    <resRA>-0.087</resRA>
    <resDec>0.084</resDec>
    <selAst>A</selAst>
    <sigRA>0.5</sigRA>
    <sigDec>0.5</sigDec>
    <sigTime>1.000</sigTime>
    <resMag>-0.42</resMag>
    <selPhot>A</selPhot>
    <sigMag>1</sigMag>
  </optical>
  <optical>
    <provID>2024 YR4</provID>
    <mode>CCD</mode>
    <stn>291</stn>
    <obsTime>2024-12-30T05:39:34.85Z</obsTime>
    <ra>125.453708</ra>
    <dec>6.588194</dec>
    <astCat>Gaia2</astCat>
    <mag>17.5</mag>
    <band>R</band>
    <ref>~8ZuT</ref>
    <subFmt>M92</subFmt>
    <precTime>1</precTime>
    <precRA>0.001</precRA>
    <precDec>0.01</precDec>
    <orbProd>JPL</orbProd>
    <orbID>78</orbID>
    <resRA>-0.093</resRA>
    <resDec>-0.011</resDec>
    <selAst>A</selAst>
    <sigRA>0.5</sigRA>
    <sigDec>0.5</sigDec>
    <sigTime>1.000</sigTime>
    <resMag>-0.42</resMag>
    <selPhot>A</selPhot>
    <sigMag>1</sigMag>
  </optical>
  <optical>
    <provID>2024 YR4</provID>
    <mode>CCD</mode>
    <stn>W88</stn>
    <prog>0A</prog>
    <obsTime>2024-12-30T05:38:15.4Z</obsTime>
    <ra>125.424329</ra>
    <dec>6.653881</dec>
    <astCat>Gaia2</astCat>
    <mag>17.7</mag>
    <band>G</band>
    <ref>~8ZuT</ref>
    <subFmt>M92</subFmt>
    <precTime>10</precTime>
    <precRA>0.001</precRA>
    <precDec>0.01</precDec>
    <orbProd>JPL</orbProd>
    <orbID>78</orbID>
    <resRA>-0.046</resRA>
    <resDec>-0.007</resDec>
    <selAst>A</selAst>
    <sigRA>1.10000</sigRA>
    <sigDec>1.10000</sigDec>
    <sigTime>1.000</sigTime>
    <resMag>-0.34</resMag>
    <selPhot>A</selPhot>
    <sigMag>1</sigMag>
  </optical>
  <optical>
    <provID>2024 YR4</provID>
    <mode>CCD</mode>
    <stn>291</stn>
    <obsTime>2024-12-30T05:34:15.17Z</obsTime>
    <ra>125.459125</ra>
    <dec>6.584417</dec>
    <astCat>Gaia2</astCat>
    <mag>17.6</mag>
    <band>R</band>
    <ref>~8ZuT</ref>
    <subFmt>M92</subFmt>
    <precTime>1</precTime>
    <precRA>0.001</precRA>
    <precDec>0.01</precDec>
    <orbProd>JPL</orbProd>
    <orbID>78</orbID>
    <resRA>-0.044</resRA>
    <resDec>0.020</resDec>
    <selAst>A</selAst>
    <sigRA>0.5</sigRA>
    <sigDec>0.5</sigDec>
    <sigTime>1.000</sigTime>
    <resMag>-0.32</resMag>
    <selPhot>A</selPhot>
    <sigMag>1</sigMag>
  </optical>
  <optical>
    <provID>2024 YR4</provID>
    <mode>CCD</mode>
    <stn>W88</stn>
    <prog>0A</prog>
    <obsTime>2024-12-30T04:52:26.10Z</obsTime>
    <ra>125.474471</ra>
    <dec>6.622189</dec>
    <astCat>Gaia2</astCat>
    <mag>17.9</mag>
    <band>G</band>
    <ref>~8ZuT</ref>
    <subFmt>M92</subFmt>
    <precTime>10</precTime>
    <precRA>0.001</precRA>
    <precDec>0.01</precDec>
    <orbProd>JPL</orbProd>
    <orbID>78</orbID>
    <resRA>-0.085</resRA>
    <resDec>0.145</resDec>
    <selAst>A</selAst>
    <sigRA>1.10000</sigRA>
    <sigDec>1.10000</sigDec>
    <sigTime>1.000</sigTime>
    <resMag>-0.12</resMag>
    <selPhot>A</selPhot>
    <sigMag>1</sigMag>
  </optical>
  <optical>
    <provID>2024 YR4</provID>
    <mode>CMO</mode>
    <stn>C95</stn>
    <obsTime>2024-12-30T02:18:46.02Z</obsTime>
    <ra>125.581929</ra>
    <dec>6.437050</dec>
    <astCat>ATLAS2</astCat>
    <mag>18.2</mag>
    <band>V</band>
    <ref>~8ZuT</ref>
    <subFmt>M92</subFmt>
    <precTime>1</precTime>
    <precRA>0.001</precRA>
    <precDec>0.01</precDec>
    <notes>K</notes>
    <orbProd>JPL</orbProd>
    <orbID>78</orbID>
    <resRA>0.143</resRA>
    <resDec>0.153</resDec>
    <selAst>A</selAst>
    <sigRA>1</sigRA>
    <sigDec>1</sigDec>
    <sigTime>1.000</sigTime>
    <resMag>-0.07</resMag>
    <selPhot>A</selPhot>
    <sigMag>1</sigMag>
  </optical>
  <optical>
    <provID>2024 YR4</provID>
    <mode>CMO</mode>
    <stn>C95</stn>
    <obsTime>2024-12-30T02:14:14.99Z</obsTime>
    <ra>125.586921</ra>
    <dec>6.433781</dec>
    <astCat>ATLAS2</astCat>
    <mag>18.0</mag>
    <band>V</band>
    <ref>~8ZuT</ref>
    <subFmt>M92</subFmt>
    <precTime>1</precTime>
    <precRA>0.001</precRA>
    <precDec>0.01</precDec>
    <notes>K</notes>
    <orbProd>JPL</orbProd>
    <orbID>78</orbID>
    <resRA>-0.002</resRA>
    <resDec>0.164</resDec>
    <selAst>A</selAst>
    <sigRA>1</sigRA>
    <sigDec>1</sigDec>
    <sigTime>1.000</sigTime>
    <resMag>-0.26</resMag>
    <selPhot>A</selPhot>
    <sigMag>1</sigMag>
  </optical>
  <optical>
    <provID>2024 YR4</provID>
    <mode>CMO</mode>
    <stn>C95</stn>
    <obsTime>2024-12-30T02:09:46.02Z</obsTime>
    <ra>125.591942</ra>
    <dec>6.430589</dec>
    <astCat>ATLAS2</astCat>
    <mag>18.2</mag>
    <band>V</band>
    <ref>~8ZuT</ref>
    <subFmt>M92</subFmt>
    <precTime>1</precTime>
    <precRA>0.001</precRA>
    <precDec>0.01</precDec>
    <notes>K</notes>
    <orbProd>JPL</orbProd>
    <orbID>78</orbID>
    <resRA>0.059</resRA>
    <resDec>0.386</resDec>
    <selAst>A</selAst>
    <sigRA>1</sigRA>
    <sigDec>1</sigDec>
    <sigTime>1.000</sigTime>
    <resMag>-0.06</resMag>
    <selPhot>A</selPhot>
    <sigMag>1</sigMag>
  </optical>
  <optical>
    <provID>2024 YR4</provID>
    <mode>CMO</mode>
    <stn>K19</stn>
    <obsTime>2024-12-29T23:05:10.8Z</obsTime>
    <ra>125.80225</ra>
    <dec>6.29128</dec>
    <astCat>Gaia3E</astCat>
    <mag>17.3</mag>
    <band>G</band>
    <ref>~8ZuT</ref>
    <subFmt>M92</subFmt>
    <precTime>10</precTime>
    <precRA>0.01</precRA>
    <precDec>0.1</precDec>
    <notes>K</notes>
    <orbProd>JPL</orbProd>
    <orbID>78</orbID>
    <resRA>-0.225</resRA>
    <resDec>0.104</resDec>
    <selAst>A</selAst>
    <sigRA>1</sigRA>
    <sigDec>1</sigDec>
    <sigTime>1.000</sigTime>
    <resMag>-0.64</resMag>
    <selPhot>A</selPhot>
    <sigMag>1</sigMag>
  </optical>
  <optical>
    <provID>2024 YR4</provID>
    <mode>CMO</mode>
    <stn>K19</stn>
    <obsTime>2024-12-29T23:00:01.4Z</obsTime>
    <ra>125.80817</ra>
    <dec>6.28725</dec>
    <astCat>Gaia3E</astCat>
    <mag>17.6</mag>
    <band>G</band>
    <ref>~8ZuT</ref>
    <subFmt>M92</subFmt>
    <precTime>10</precTime>
    <precRA>0.01</precRA>
    <precDec>0.1</precDec>
    <notes>K</notes>
    <orbProd>JPL</orbProd>
    <orbID>78</orbID>
    <resRA>-0.088</resRA>
    <resDec>0.123</resDec>
    <selAst>A</selAst>
    <sigRA>1</sigRA>
    <sigDec>1</sigDec>
    <sigTime>1.000</sigTime>
    <resMag>-0.33</resMag>
    <selPhot>A</selPhot>
    <sigMag>1</sigMag>
  </optical>
  <optical>
    <provID>2024 YR4</provID>
    <mode>CMO</mode>
    <stn>K19</stn>
    <obsTime>2024-12-29T22:54:52.10Z</obsTime>
    <ra>125.81404</ra>
    <dec>6.28328</dec>
    <astCat>Gaia3E</astCat>
    <mag>17.7</mag>
    <band>G</band>
    <ref>~8ZuT</ref>
    <subFmt>M92</subFmt>
    <precTime>10</precTime>
    <precRA>0.01</precRA>
    <precDec>0.1</precDec>
    <notes>K</notes>
    <orbProd>JPL</orbProd>
    <orbID>78</orbID>
    <resRA>-0.021</resRA>
    <resDec>0.331</resDec>
    <selAst>A</selAst>
    <sigRA>1</sigRA>
    <sigDec>1</sigDec>
    <sigTime>1.000</sigTime>
    <resMag>-0.23</resMag>
    <selPhot>A</selPhot>
    <sigMag>1</sigMag>
  </optical>
  <optical>
    <provID>2024 YR4</provID>
    <mode>CCD</mode>
    <stn>K83</stn>
    <obsTime>2024-12-29T21:44:09.0Z</obsTime>
    <ra>125.89125</ra>
    <dec>6.22756</dec>
    <astCat>Gaia3E</astCat>
    <mag>17.8</mag>
    <band>G</band>
    <ref>~8ZuT</ref>
    <subFmt>M92</subFmt>
    <precTime>10</precTime>
    <precRA>0.01</precRA>
    <precDec>0.1</precDec>
    <notes>K</notes>
    <orbProd>JPL</orbProd>
    <orbID>78</orbID>
    <resRA>-0.159</resRA>
    <resDec>0.040</resDec>
    <selAst>A</selAst>
    <sigRA>1</sigRA>
    <sigDec>1</sigDec>
    <sigTime>1.000</sigTime>
    <resMag>-0.11</resMag>
    <selPhot>A</selPhot>
    <sigMag>1</sigMag>
  </optical>
  <optical>
    <provID>2024 YR4</provID>
    <mode>CCD</mode>
    <stn>K83</stn>
    <obsTime>2024-12-29T21:34:24.10Z</obsTime>
    <ra>125.90225</ra>
    <dec>6.21972</dec>
    <astCat>Gaia3E</astCat>
    <mag>18.0</mag>
    <band>G</band>
    <ref>~8ZuT</ref>
    <subFmt>M92</subFmt>
    <precTime>10</precTime>
    <precRA>0.01</precRA>
    <precDec>0.1</precDec>
    <notes>K</notes>
    <orbProd>JPL</orbProd>
    <orbID>78</orbID>
    <resRA>-0.091</resRA>
    <resDec>0.054</resDec>
    <selAst>A</selAst>
    <sigRA>1</sigRA>
    <sigDec>1</sigDec>
    <sigTime>1.000</sigTime>
    <resMag>0.09</resMag>
    <selPhot>A</selPhot>
    <sigMag>1</sigMag>
  </optical>
  <optical>
    <provID>2024 YR4</provID>
    <mode>CCD</mode>
    <stn>F52</stn>
    <obsTime>2024-12-29T13:35:57.35Z</obsTime>
    <ra>126.352904</ra>
    <dec>5.840875</dec>
    <astCat>Gaia2</astCat>
    <mag>17.37</mag>
    <band>G</band>
    <ref>~8eeH</ref>
    <subFmt>M92</subFmt>
    <precTime>1</precTime>
    <precRA>0.001</precRA>
    <precDec>0.01</precDec>
    <orbProd>JPL</orbProd>
    <orbID>78</orbID>
    <resRA>0.029</resRA>
    <resDec>0.037</resDec>
    <selAst>A</selAst>
    <sigRA>0.2</sigRA>
    <sigDec>0.2</sigDec>
    <sigTime>1.000</sigTime>
    <resMag>-0.41</resMag>
    <selPhot>A</selPhot>
    <sigMag>1</sigMag>
  </optical>
  <optical>
    <provID>2024 YR4</provID>
    <mode>CCD</mode>
    <stn>F52</stn>
    <obsTime>2024-12-29T13:17:33.76Z</obsTime>
    <ra>126.378967</ra>
    <dec>5.824353</dec>
    <astCat>Gaia2</astCat>
    <mag>17.35</mag>
    <band>G</band>
    <ref>~8eeH</ref>
    <subFmt>M92</subFmt>
    <precTime>1</precTime>
    <precRA>0.001</precRA>
    <precDec>0.01</precDec>
    <orbProd>JPL</orbProd>
    <orbID>78</orbID>
    <resRA>-0.044</resRA>
    <resDec>0.049</resDec>
    <selAst>A</selAst>
    <sigRA>0.2</sigRA>
    <sigDec>0.2</sigDec>
    <sigTime>1.000</sigTime>
    <resMag>-0.42</resMag>
    <selPhot>A</selPhot>
    <sigMag>1</sigMag>
  </optical>
  <optical>
    <provID>2024 YR4</provID>
    <mode>CCD</mode>
    <stn>F52</stn>
    <obsTime>2024-12-29T12:59:03.26Z</obsTime>
    <ra>126.405442</ra>
    <dec>5.807508</dec>
    <astCat>Gaia2</astCat>
    <mag>17.13</mag>
    <band>G</band>
    <ref>~8eeH</ref>
    <subFmt>M92</subFmt>
    <precTime>1</precTime>
    <precRA>0.001</precRA>
    <precDec>0.01</precDec>
    <orbProd>JPL</orbProd>
    <orbID>78</orbID>
    <resRA>-0.152</resRA>
    <resDec>-0.233</resDec>
    <selAst>A</selAst>
    <sigRA>0.2</sigRA>
    <sigDec>0.2</sigDec>
    <sigTime>1.000</sigTime>
    <resMag>-0.64</resMag>
    <selPhot>A</selPhot>
    <sigMag>1</sigMag>
  </optical>
  <optical>
    <provID>2024 YR4</provID>
    <mode>CCD</mode>
    <stn>F52</stn>
    <obsTime>2024-12-29T12:40:31.47Z</obsTime>
    <ra>126.432237</ra>
    <dec>5.790669</dec>
    <astCat>Gaia2</astCat>
    <mag>17.49</mag>
    <band>G</band>
    <ref>~8eeH</ref>
    <subFmt>M92</subFmt>
    <precTime>1</precTime>
    <precRA>0.001</precRA>
    <precDec>0.01</precDec>
    <orbProd>JPL</orbProd>
    <orbID>78</orbID>
    <resRA>-0.036</resRA>
    <resDec>0.077</resDec>
    <selAst>A</selAst>
    <sigRA>0.2</sigRA>
    <sigDec>0.2</sigDec>
    <sigTime>1.000</sigTime>
    <resMag>-0.27</resMag>
    <selPhot>A</selPhot>
    <sigMag>1</sigMag>
  </optical>
  <optical>
    <provID>2024 YR4</provID>
    <mode>CMO</mode>
    <stn>H36</stn>
    <obsTime>2024-12-29T06:50:05.9Z</obsTime>
    <ra>126.890479</ra>
    <dec>5.428119</dec>
    <astCat>ATLAS2</astCat>
    <mag>17.5</mag>
    <band>r</band>
    <ref>~8ZuT</ref>
    <subFmt>M92</subFmt>
    <precTime>10</precTime>
    <precRA>0.001</precRA>
    <precDec>0.01</precDec>
    <notes>K</notes>
    <orbProd>JPL</orbProd>
    <orbID>78</orbID>
    <resRA>0.119</resRA>
    <resDec>0.074</resDec>
    <selAst>A</selAst>
    <sigRA>1</sigRA>
    <sigDec>1</sigDec>
    <sigTime>1.000</sigTime>
    <resMag>-0.25</resMag>
    <selPhot>A</selPhot>
    <sigMag>1</sigMag>
  </optical>
  <optical>
    <provID>2024 YR4</provID>
    <mode>CMO</mode>
    <stn>H36</stn>
    <obsTime>2024-12-29T06:43:45.7Z</obsTime>
    <ra>126.900171</ra>
    <dec>5.421531</dec>
    <astCat>ATLAS2</astCat>
    <mag>17.6</mag>
    <band>r</band>
    <ref>~8ZuT</ref>
    <subFmt>M92</subFmt>
    <precTime>10</precTime>
    <precRA>0.001</precRA>
    <precDec>0.01</precDec>
    <notes>K</notes>
    <orbProd>JPL</orbProd>
    <orbID>78</orbID>
    <resRA>-0.030</resRA>
    <resDec>0.125</resDec>
    <selAst>A</selAst>
    <sigRA>1</sigRA>
    <sigDec>1</sigDec>
    <sigTime>1.000</sigTime>
    <resMag>-0.15</resMag>
    <selPhot>A</selPhot>
    <sigMag>1</sigMag>
  </optical>
  <optical>
    <provID>2024 YR4</provID>
    <mode>CMO</mode>
    <stn>H36</stn>
    <obsTime>2024-12-29T06:37:03.1Z</obsTime>
    <ra>126.910479</ra>
    <dec>5.414519</dec>
    <astCat>ATLAS2</astCat>
    <mag>17.9</mag>
    <band>r</band>
    <ref>~8ZuT</ref>
    <subFmt>M92</subFmt>
    <precTime>10</precTime>
    <precRA>0.001</precRA>
    <precDec>0.01</precDec>
    <notes>K</notes>
    <orbProd>JPL</orbProd>
    <orbID>78</orbID>
    <resRA>-0.036</resRA>
    <resDec>0.128</resDec>
    <selAst>A</selAst>
    <sigRA>1</sigRA>
    <sigDec>1</sigDec>
    <sigTime>1.000</sigTime>
    <resMag>0.15</resMag>
    <selPhot>A</selPhot>
    <sigMag>1</sigMag>
  </optical>
  <optical>
    <provID>2024 YR4</provID>
    <mode>CCD</mode>
    <stn>G33</stn>
    <obsTime>2024-12-28T23:49:22.97Z</obsTime>
    <ra>127.473742</ra>
    <dec>4.948269</dec>
    <astCat>Gaia2</astCat>
    <mag>17.4</mag>
    <band>G</band>
    <ref>~8ZuT</ref>
    <subFmt>M92</subFmt>
    <precTime>1</precTime>
    <precRA>0.001</precRA>
    <precDec>0.01</precDec>
    <notes>K</notes>
    <orbProd>JPL</orbProd>
    <orbID>78</orbID>
    <resRA>0.253</resRA>
    <resDec>0.155</resDec>
    <selAst>A</selAst>
    <sigRA>1.10000</sigRA>
    <sigDec>1.10000</sigDec>
    <sigTime>1.000</sigTime>
    <resMag>-0.13</resMag>
    <selPhot>A</selPhot>
    <sigMag>1</sigMag>
  </optical>
  <optical>
    <provID>2024 YR4</provID>
    <mode>CCD</mode>
    <stn>G33</stn>
    <obsTime>2024-12-28T23:39:20.42Z</obsTime>
    <ra>127.490704</ra>
    <dec>4.936075</dec>
    <astCat>Gaia2</astCat>
    <mag>17.5</mag>
    <band>G</band>
    <ref>~8ZuT</ref>
    <subFmt>M92</subFmt>
    <precTime>1</precTime>
    <precRA>0.001</precRA>
    <precDec>0.01</precDec>
    <notes>K</notes>
    <orbProd>JPL</orbProd>
    <orbID>78</orbID>
    <resRA>0.114</resRA>
    <resDec>-0.268</resDec>
    <selAst>A</selAst>
    <sigRA>1.10000</sigRA>
    <sigDec>1.10000</sigDec>
    <sigTime>1.000</sigTime>
    <resMag>-0.03</resMag>
    <selPhot>A</selPhot>
    <sigMag>1</sigMag>
  </optical>
  <optical>
    <provID>2024 YR4</provID>
    <mode>CCD</mode>
    <stn>G33</stn>
    <obsTime>2024-12-28T23:23:06.35Z</obsTime>
    <ra>127.518204</ra>
    <dec>4.916550</dec>
    <astCat>Gaia2</astCat>
    <mag>17.5</mag>
    <band>G</band>
    <ref>~8ZuT</ref>
    <subFmt>M92</subFmt>
    <precTime>1</precTime>
    <precRA>0.001</precRA>
    <precDec>0.01</precDec>
    <notes>K</notes>
    <orbProd>JPL</orbProd>
    <orbID>78</orbID>
    <resRA>0.074</resRA>
    <resDec>0.104</resDec>
    <selAst>A</selAst>
    <sigRA>1.10000</sigRA>
    <sigDec>1.10000</sigDec>
    <sigTime>1.000</sigTime>
    <resMag>-0.02</resMag>
    <selPhot>A</selPhot>
    <sigMag>1</sigMag>
  </optical>
  <optical>
    <provID>2024 YR4</provID>
    <mode>CCD</mode>
    <stn>G33</stn>
    <obsTime>2024-12-28T23:12:54.63Z</obsTime>
    <ra>127.535425</ra>
    <dec>4.904100</dec>
    <astCat>Gaia2</astCat>
    <mag>17.4</mag>
    <band>G</band>
    <ref>~8ZuT</ref>
    <subFmt>M92</subFmt>
    <precTime>1</precTime>
    <precRA>0.001</precRA>
    <precDec>0.01</precDec>
    <notes>K</notes>
    <orbProd>JPL</orbProd>
    <orbID>78</orbID>
    <resRA>-0.169</resRA>
    <resDec>-0.101</resDec>
    <selAst>A</selAst>
    <sigRA>1.10000</sigRA>
    <sigDec>1.10000</sigDec>
    <sigTime>1.000</sigTime>
    <resMag>-0.12</resMag>
    <selPhot>A</selPhot>
    <sigMag>1</sigMag>
  </optical>
  <optical>
    <provID>2024 YR4</provID>
    <mode>CCD</mode>
    <stn>G33</stn>
    <obsTime>2024-12-28T23:02:25.47Z</obsTime>
    <ra>127.553333</ra>
    <dec>4.891297</dec>
    <astCat>Gaia2</astCat>
    <mag>17.1</mag>
    <band>G</band>
    <ref>~8ZuT</ref>
    <subFmt>M92</subFmt>
    <precTime>1</precTime>
    <precRA>0.001</precRA>
    <precDec>0.01</precDec>
    <notes>K</notes>
    <orbProd>JPL</orbProd>
    <orbID>78</orbID>
    <resRA>0.269</resRA>
    <resDec>-0.110</resDec>
    <selAst>A</selAst>
    <sigRA>1.10000</sigRA>
    <sigDec>1.10000</sigDec>
    <sigTime>1.000</sigTime>
    <resMag>-0.41</resMag>
    <selPhot>A</selPhot>
    <sigMag>1</sigMag>
  </optical>
  <optical>
    <provID>2024 YR4</provID>
    <mode>CCD</mode>
    <stn>T12</stn>
    <prog>00</prog>
    <obsTime>2024-12-28T12:35:50.50Z</obsTime>
    <ra>128.583871</ra>
    <dec>4.079364</dec>
    <astCat>Gaia2</astCat>
    <mag>17.21</mag>
    <band>G</band>
    <ref>~8ZuS</ref>
    <subFmt>M92</subFmt>
    <precTime>1</precTime>
    <precRA>0.001</precRA>
    <precDec>0.01</precDec>
    <orbProd>JPL</orbProd>
    <orbID>78</orbID>
    <resRA>0.028</resRA>
    <resDec>-0.045</resDec>
    <selAst>A</selAst>
    <sigRA>0.07</sigRA>
    <sigDec>0.07</sigDec>
    <sigTime>1.000</sigTime>
    <resMag>-0.09</resMag>
    <selPhot>A</selPhot>
    <sigMag>1</sigMag>
  </optical>
  <optical>
    <provID>2024 YR4</provID>
    <mode>CCD</mode>
    <stn>T12</stn>
    <prog>00</prog>
    <obsTime>2024-12-28T12:35:25.87Z</obsTime>
    <ra>128.584812</ra>
    <dec>4.078733</dec>
    <astCat>Gaia2</astCat>
    <mag>17.26</mag>
    <band>G</band>
    <ref>~8ZuS</ref>
    <subFmt>M92</subFmt>
    <precTime>1</precTime>
    <precRA>0.001</precRA>
    <precDec>0.01</precDec>
    <orbProd>JPL</orbProd>
    <orbID>78</orbID>
    <resRA>0.046</resRA>
    <resDec>-0.061</resDec>
    <selAst>A</selAst>
    <sigRA>0.08</sigRA>
    <sigDec>0.08</sigDec>
    <sigTime>1.000</sigTime>
    <resMag>-0.04</resMag>
    <selPhot>A</selPhot>
    <sigMag>1</sigMag>
  </optical>
  <optical>
    <provID>2024 YR4</provID>
    <mode>CCD</mode>
    <stn>T12</stn>
    <prog>00</prog>
    <obsTime>2024-12-28T12:35:05.74Z</obsTime>
    <ra>128.585575</ra>
    <dec>4.078228</dec>
    <astCat>Gaia2</astCat>
    <mag>17.26</mag>
    <band>G</band>
    <ref>~8ZuS</ref>
    <subFmt>M92</subFmt>
    <precTime>1</precTime>
    <precRA>0.001</precRA>
    <precDec>0.01</precDec>
    <orbProd>JPL</orbProd>
    <orbID>78</orbID>
    <resRA>0.033</resRA>
    <resDec>-0.039</resDec>
    <selAst>A</selAst>
    <sigRA>0.07</sigRA>
    <sigDec>0.07</sigDec>
    <sigTime>1.000</sigTime>
    <resMag>-0.04</resMag>
    <selPhot>A</selPhot>
    <sigMag>1</sigMag>
  </optical>
  <optical>
    <provID>2024 YR4</provID>
    <mode>CCD</mode>
    <stn>T12</stn>
    <prog>00</prog>
    <obsTime>2024-12-28T12:34:42.84Z</obsTime>
    <ra>128.586454</ra>
    <dec>4.077647</dec>
    <astCat>Gaia2</astCat>
    <mag>17.32</mag>
    <band>G</band>
    <ref>~8ZuS</ref>
    <subFmt>M92</subFmt>
    <precTime>1</precTime>
    <precRA>0.001</precRA>
    <precDec>0.01</precDec>
    <orbProd>JPL</orbProd>
    <orbID>78</orbID>
    <resRA>0.061</resRA>
    <resDec>-0.032</resDec>
    <selAst>A</selAst>
    <sigRA>0.07</sigRA>
    <sigDec>0.07</sigDec>
    <sigTime>1.000</sigTime>
    <resMag>0.02</resMag>
    <selPhot>A</selPhot>
    <sigMag>1</sigMag>
  </optical>
  <optical>
    <provID>2024 YR4</provID>
    <mode>CCD</mode>
    <stn>T12</stn>
    <prog>00</prog>
    <obsTime>2024-12-28T12:34:24.87Z</obsTime>
    <ra>128.587133</ra>
    <dec>4.077189</dec>
    <astCat>Gaia2</astCat>
    <mag>17.33</mag>
    <band>G</band>
    <ref>~8ZuS</ref>
    <subFmt>M92</subFmt>
    <precTime>1</precTime>
    <precRA>0.001</precRA>
    <precDec>0.01</precDec>
    <orbProd>JPL</orbProd>
    <orbID>78</orbID>
    <resRA>0.044</resRA>
    <resDec>-0.037</resDec>
    <selAst>A</selAst>
    <sigRA>0.07</sigRA>
    <sigDec>0.07</sigDec>
    <sigTime>1.000</sigTime>
    <resMag>0.03</resMag>
    <selPhot>A</selPhot>
    <sigMag>1</sigMag>
  </optical>
  <optical>
    <provID>2024 YR4</provID>
    <mode>CCD</mode>
    <stn>T12</stn>
    <prog>00</prog>
    <obsTime>2024-12-28T12:34:04.92Z</obsTime>
    <ra>128.587887</ra>
    <dec>4.076681</dec>
    <astCat>Gaia2</astCat>
    <mag>17.33</mag>
    <band>G</band>
    <ref>~8ZuS</ref>
    <subFmt>M92</subFmt>
    <precTime>1</precTime>
    <precRA>0.001</precRA>
    <precDec>0.01</precDec>
    <orbProd>JPL</orbProd>
    <orbID>78</orbID>
    <resRA>0.024</resRA>
    <resDec>-0.039</resDec>
    <selAst>A</selAst>
    <sigRA>0.07</sigRA>
    <sigDec>0.07</sigDec>
    <sigTime>1.000</sigTime>
    <resMag>0.03</resMag>
    <selPhot>A</selPhot>
    <sigMag>1</sigMag>
  </optical>
  <optical>
    <provID>2024 YR4</provID>
    <mode>CCD</mode>
    <stn>T05</stn>
    <obsTime>2024-12-28T11:58:35.93Z</obsTime>
    <ra>128.670600</ra>
    <dec>4.020711</dec>
    <astCat>Gaia2</astCat>
    <mag>16.98</mag>
    <band>o</band>
    <ref>~8ZuS</ref>
    <subFmt>M92</subFmt>
    <precTime>1</precTime>
    <precRA>0.001</precRA>
    <precDec>0.01</precDec>
    <orbProd>JPL</orbProd>
    <orbID>78</orbID>
    <resRA>0.074</resRA>
    <resDec>-0.023</resDec>
    <selAst>A</selAst>
    <sigRA>0.8</sigRA>
    <sigDec>0.8</sigDec>
    <sigTime>1.000</sigTime>
    <resMag>-0.25</resMag>
    <selPhot>A</selPhot>
    <sigMag>1</sigMag>
  </optical>
  <optical>
    <provID>2024 YR4</provID>
    <mode>CCD</mode>
    <stn>T05</stn>
    <obsTime>2024-12-28T11:50:45.83Z</obsTime>
    <ra>128.688700</ra>
    <dec>4.008581</dec>
    <astCat>Gaia2</astCat>
    <mag>17.14</mag>
    <band>o</band>
    <ref>~8ZuS</ref>
    <subFmt>M92</subFmt>
    <precTime>1</precTime>
    <precRA>0.001</precRA>
    <precDec>0.01</precDec>
    <orbProd>JPL</orbProd>
    <orbID>78</orbID>
    <resRA>-0.012</resRA>
    <resDec>0.192</resDec>
    <selAst>A</selAst>
    <sigRA>0.8</sigRA>
    <sigDec>0.8</sigDec>
    <sigTime>1.000</sigTime>
    <resMag>-0.09</resMag>
    <selPhot>A</selPhot>
    <sigMag>1</sigMag>
  </optical>
  <optical>
    <provID>2024 YR4</provID>
    <mode>CCD</mode>
    <stn>T05</stn>
    <obsTime>2024-12-28T11:45:33.32Z</obsTime>
    <ra>128.700771</ra>
    <dec>4.000369</dec>
    <astCat>Gaia2</astCat>
    <mag>17.30</mag>
    <band>o</band>
    <ref>~8ZuS</ref>
    <subFmt>M92</subFmt>
    <precTime>1</precTime>
    <precRA>0.001</precRA>
    <precDec>0.01</precDec>
    <orbProd>JPL</orbProd>
    <orbID>78</orbID>
    <resRA>-0.007</resRA>
    <resDec>-0.105</resDec>
    <selAst>A</selAst>
    <sigRA>0.8</sigRA>
    <sigDec>0.8</sigDec>
    <sigTime>1.000</sigTime>
    <resMag>0.07</resMag>
    <selPhot>A</selPhot>
    <sigMag>1</sigMag>
  </optical>
  <optical>
    <provID>2024 YR4</provID>
    <mode>CCD</mode>
    <stn>T05</stn>
    <obsTime>2024-12-28T11:42:56.33Z</obsTime>
    <ra>128.706842</ra>
    <dec>3.996311</dec>
    <astCat>Gaia2</astCat>
    <mag>17.10</mag>
    <band>o</band>
    <ref>~8ZuS</ref>
    <subFmt>M92</subFmt>
    <precTime>1</precTime>
    <precRA>0.001</precRA>
    <precDec>0.01</precDec>
    <orbProd>JPL</orbProd>
    <orbID>78</orbID>
    <resRA>-0.001</resRA>
    <resDec>0.012</resDec>
    <selAst>A</selAst>
    <sigRA>0.8</sigRA>
    <sigDec>0.8</sigDec>
    <sigTime>1.000</sigTime>
    <resMag>-0.13</resMag>
    <selPhot>A</selPhot>
    <sigMag>1</sigMag>
  </optical>
  <optical>
    <provID>2024 YR4</provID>
    <mode>CCD</mode>
    <stn>I52</stn>
    <obsTime>2024-12-28T10:59:53.58Z</obsTime>
    <ra>128.743292</ra>
    <dec>3.910819</dec>
    <astCat>Gaia2</astCat>
    <mag>17.08</mag>
    <band>G</band>
    <ref>~8ZuS</ref>
    <subFmt>M92</subFmt>
    <precTime>1</precTime>
    <precRA>0.001</precRA>
    <precDec>0.01</precDec>
    <notes>K</notes>
    <orbProd>JPL</orbProd>
    <orbID>78</orbID>
    <resRA>-0.068</resRA>
    <resDec>-0.083</resDec>
    <selAst>A</selAst>
    <sigRA>1</sigRA>
    <sigDec>1</sigDec>
    <sigTime>1.000</sigTime>
    <resMag>-0.18</resMag>
    <selPhot>A</selPhot>
    <sigMag>1</sigMag>
  </optical>
  <optical>
    <provID>2024 YR4</provID>
    <mode>CCD</mode>
    <stn>I52</stn>
    <obsTime>2024-12-28T10:57:53.74Z</obsTime>
    <ra>128.747867</ra>
    <dec>3.907661</dec>
    <astCat>Gaia2</astCat>
    <mag>17.21</mag>
    <band>G</band>
    <ref>~8ZuS</ref>
    <subFmt>M92</subFmt>
    <precTime>1</precTime>
    <precRA>0.001</precRA>
    <precDec>0.01</precDec>
    <notes>K</notes>
    <orbProd>JPL</orbProd>
    <orbID>78</orbID>
    <resRA>-0.090</resRA>
    <resDec>-0.080</resDec>
    <selAst>A</selAst>
    <sigRA>1</sigRA>
    <sigDec>1</sigDec>
    <sigTime>1.000</sigTime>
    <resMag>-0.05</resMag>
    <selPhot>A</selPhot>
    <sigMag>1</sigMag>
  </optical>
  <optical>
    <provID>2024 YR4</provID>
    <mode>CCD</mode>
    <stn>I52</stn>
    <obsTime>2024-12-28T10:55:54.08Z</obsTime>
    <ra>128.752471</ra>
    <dec>3.904500</dec>
    <astCat>Gaia2</astCat>
    <mag>17.41</mag>
    <band>G</band>
    <ref>~8ZuS</ref>
    <subFmt>M92</subFmt>
    <precTime>1</precTime>
    <precRA>0.001</precRA>
    <precDec>0.01</precDec>
    <notes>K</notes>
    <orbProd>JPL</orbProd>
    <orbID>78</orbID>
    <resRA>-0.006</resRA>
    <resDec>-0.092</resDec>
    <selAst>A</selAst>
    <sigRA>1</sigRA>
    <sigDec>1</sigDec>
    <sigTime>1.000</sigTime>
    <resMag>0.15</resMag>
    <selPhot>A</selPhot>
    <sigMag>1</sigMag>
  </optical>
  <optical>
    <provID>2024 YR4</provID>
    <mode>CCD</mode>
    <stn>I52</stn>
    <obsTime>2024-12-28T10:53:56.31Z</obsTime>
    <ra>128.756971</ra>
    <dec>3.901400</dec>
    <astCat>Gaia2</astCat>
    <mag>17.45</mag>
    <band>G</band>
    <ref>~8ZuS</ref>
    <subFmt>M92</subFmt>
    <precTime>1</precTime>
    <precRA>0.001</precRA>
    <precDec>0.01</precDec>
    <notes>K</notes>
    <orbProd>JPL</orbProd>
    <orbID>78</orbID>
    <resRA>-0.054</resRA>
    <resDec>-0.054</resDec>
    <selAst>A</selAst>
    <sigRA>1</sigRA>
    <sigDec>1</sigDec>
    <sigTime>1.000</sigTime>
    <resMag>0.19</resMag>
    <selPhot>A</selPhot>
    <sigMag>1</sigMag>
  </optical>
  <optical>
    <provID>2024 YR4</provID>
    <mode>CCD</mode>
    <stn>703</stn>
    <prog>01</prog>
    <obsTime>2024-12-28T08:27:54.14Z</obsTime>
    <ra>129.105571</ra>
    <dec>3.661811</dec>
    <astCat>Gaia2</astCat>
    <mag>17.26</mag>
    <band>G</band>
    <ref>~8ZuS</ref>
    <subFmt>M92</subFmt>
    <precTime>1</precTime>
    <precRA>0.001</precRA>
    <precDec>0.01</precDec>
    <orbProd>JPL</orbProd>
    <orbID>78</orbID>
    <resRA>-0.078</resRA>
    <resDec>0.293</resDec>
    <selAst>A</selAst>
    <sigRA>0.8</sigRA>
    <sigDec>0.8</sigDec>
    <sigTime>1.000</sigTime>
    <resMag>0.05</resMag>
    <selPhot>A</selPhot>
    <sigMag>1</sigMag>
  </optical>
  <optical>
    <provID>2024 YR4</provID>
    <mode>CCD</mode>
    <stn>703</stn>
    <prog>01</prog>
    <obsTime>2024-12-28T08:24:37.76Z</obsTime>
    <ra>129.113625</ra>
    <dec>3.656169</dec>
    <astCat>Gaia2</astCat>
    <mag>17.12</mag>
    <band>G</band>
    <ref>~8ZuS</ref>
    <subFmt>M92</subFmt>
    <precTime>1</precTime>
    <precRA>0.001</precRA>
    <precDec>0.01</precDec>
    <orbProd>JPL</orbProd>
    <orbID>78</orbID>
    <resRA>0.008</resRA>
    <resDec>0.017</resDec>
    <selAst>A</selAst>
    <sigRA>0.8</sigRA>
    <sigDec>0.8</sigDec>
    <sigTime>1.000</sigTime>
    <resMag>-0.09</resMag>
    <selPhot>A</selPhot>
    <sigMag>1</sigMag>
  </optical>
  <optical>
    <provID>2024 YR4</provID>
    <mode>CCD</mode>
    <stn>703</stn>
    <prog>01</prog>
    <obsTime>2024-12-28T08:21:21.02Z</obsTime>
    <ra>129.121754</ra>
    <dec>3.650700</dec>
    <astCat>Gaia2</astCat>
    <ref>~8ZuS</ref>
    <subFmt>M92</subFmt>
    <precTime>1</precTime>
    <precRA>0.001</precRA>
    <precDec>0.01</precDec>
    <orbProd>JPL</orbProd>
    <orbID>78</orbID>
    <resRA>0.292</resRA>
    <resDec>0.428</resDec>
    <selAst>A</selAst>
    <sigRA>0.8</sigRA>
    <sigDec>0.8</sigDec>
    <sigTime>1.000</sigTime>
  </optical>
  <optical>
    <provID>2024 YR4</provID>
    <mode>CCD</mode>
    <stn>703</stn>
    <prog>01</prog>
    <obsTime>2024-12-28T08:18:04.55Z</obsTime>
    <ra>129.129704</ra>
    <dec>3.645050</dec>
    <astCat>Gaia2</astCat>
    <mag>17.31</mag>
    <band>G</band>
    <ref>~8ZuS</ref>
    <subFmt>M92</subFmt>
    <precTime>1</precTime>
    <precRA>0.001</precRA>
    <precDec>0.01</precDec>
    <orbProd>JPL</orbProd>
    <orbID>78</orbID>
    <resRA>-0.051</resRA>
    <resDec>0.192</resDec>
    <selAst>A</selAst>
    <sigRA>0.8</sigRA>
    <sigDec>0.8</sigDec>
    <sigTime>1.000</sigTime>
    <resMag>0.10</resMag>
    <selPhot>A</selPhot>
    <sigMag>1</sigMag>
  </optical>
  <optical>
    <provID>2024 YR4</provID>
    <mode>CCD</mode>
    <stn>033</stn>
    <prog>01</prog>
    <obsTime>2024-12-28T02:59:01.25Z</obsTime>
    <ra>129.800117</ra>
    <dec>3.037722</dec>
    <astCat>Gaia3E</astCat>
    <mag>17.7</mag>
    <band>G</band>
    <ref>~8ZuS</ref>
    <subFmt>M92</subFmt>
    <precTime>1</precTime>
    <precRA>0.001</precRA>
    <precDec>0.01</precDec>
    <orbProd>JPL</orbProd>
    <orbID>78</orbID>
    <resRA>-0.092</resRA>
    <resDec>0.174</resDec>
    <selAst>A</selAst>
    <sigRA>1.2</sigRA>
    <sigDec>1.2</sigDec>
    <sigTime>1.000</sigTime>
    <resMag>0.62</resMag>
    <selPhot>A</selPhot>
    <sigMag>1</sigMag>
  </optical>
  <optical>
    <provID>2024 YR4</provID>
    <mode>CCD</mode>
    <stn>033</stn>
    <prog>01</prog>
    <obsTime>2024-12-28T02:58:05.95Z</obsTime>
    <ra>129.802575</ra>
    <dec>3.035917</dec>
    <astCat>Gaia3E</astCat>
    <mag>17.6</mag>
    <band>G</band>
    <ref>~8ZuS</ref>
    <subFmt>M92</subFmt>
    <precTime>1</precTime>
    <precRA>0.001</precRA>
    <precDec>0.01</precDec>
    <orbProd>JPL</orbProd>
    <orbID>78</orbID>
    <resRA>-0.128</resRA>
    <resDec>0.151</resDec>
    <selAst>A</selAst>
    <sigRA>1.2</sigRA>
    <sigDec>1.2</sigDec>
    <sigTime>1.000</sigTime>
    <resMag>0.52</resMag>
    <selPhot>A</selPhot>
    <sigMag>1</sigMag>
  </optical>
  <optical>
    <provID>2024 YR4</provID>
    <mode>CCD</mode>
    <stn>033</stn>
    <prog>01</prog>
    <obsTime>2024-12-28T02:57:33.12Z</obsTime>
    <ra>129.804075</ra>
    <dec>3.034833</dec>
    <astCat>Gaia3E</astCat>
    <mag>17.5</mag>
    <band>G</band>
    <ref>~8ZuS</ref>
    <subFmt>M92</subFmt>
    <precTime>1</precTime>
    <precRA>0.001</precRA>
    <precDec>0.01</precDec>
    <orbProd>JPL</orbProd>
    <orbID>78</orbID>
    <resRA>-0.007</resRA>
    <resDec>0.098</resDec>
    <selAst>A</selAst>
    <sigRA>1.2</sigRA>
    <sigDec>1.2</sigDec>
    <sigTime>1.000</sigTime>
    <resMag>0.42</resMag>
    <selPhot>A</selPhot>
    <sigMag>1</sigMag>
  </optical>
  <optical>
    <provID>2024 YR4</provID>
    <mode>CCD</mode>
    <stn>033</stn>
    <prog>01</prog>
    <obsTime>2024-12-28T02:57:06.34Z</obsTime>
    <ra>129.805246</ra>
    <dec>3.033944</dec>
    <astCat>Gaia3E</astCat>
    <mag>17.5</mag>
    <band>G</band>
    <ref>~8ZuS</ref>
    <subFmt>M92</subFmt>
    <precTime>1</precTime>
    <precRA>0.001</precRA>
    <precDec>0.01</precDec>
    <orbProd>JPL</orbProd>
    <orbID>78</orbID>
    <resRA>-0.099</resRA>
    <resDec>0.037</resDec>
    <selAst>A</selAst>
    <sigRA>1.2</sigRA>
    <sigDec>1.2</sigDec>
    <sigTime>1.000</sigTime>
    <resMag>0.42</resMag>
    <selPhot>A</selPhot>
    <sigMag>1</sigMag>
  </optical>
  <optical>
    <provID>2024 YR4</provID>
    <mode>CCD</mode>
    <stn>033</stn>
    <prog>01</prog>
    <obsTime>2024-12-28T02:56:40.42Z</obsTime>
    <ra>129.806417</ra>
    <dec>3.033111</dec>
    <astCat>Gaia3E</astCat>
    <mag>17.4</mag>
    <band>G</band>
    <ref>~8ZuS</ref>
    <subFmt>M92</subFmt>
    <precTime>1</precTime>
    <precRA>0.001</precRA>
    <precDec>0.01</precDec>
    <orbProd>JPL</orbProd>
    <orbID>78</orbID>
    <resRA>-0.054</resRA>
    <resDec>0.075</resDec>
    <selAst>A</selAst>
    <sigRA>1.2</sigRA>
    <sigDec>1.2</sigDec>
    <sigTime>1.000</sigTime>
    <resMag>0.32</resMag>
    <selPhot>A</selPhot>
    <sigMag>1</sigMag>
  </optical>
  <optical>
    <provID>2024 YR4</provID>
    <mode>CCD</mode>
    <stn>033</stn>
    <prog>01</prog>
    <obsTime>2024-12-28T02:56:13.63Z</obsTime>
    <ra>129.807658</ra>
    <dec>3.032278</dec>
    <astCat>Gaia3E</astCat>
    <mag>17.2</mag>
    <band>G</band>
    <ref>~8ZuS</ref>
    <subFmt>M92</subFmt>
    <precTime>1</precTime>
    <precRA>0.001</precRA>
    <precDec>0.01</precDec>
    <orbProd>JPL</orbProd>
    <orbID>78</orbID>
    <resRA>0.106</resRA>
    <resDec>0.216</resDec>
    <selAst>A</selAst>
    <sigRA>1.2</sigRA>
    <sigDec>1.2</sigDec>
    <sigTime>1.000</sigTime>
    <resMag>0.12</resMag>
    <selPhot>A</selPhot>
    <sigMag>1</sigMag>
  </optical>
  <optical>
    <provID>2024 YR4</provID>
    <mode>CMO</mode>
    <stn>K74</stn>
    <obsTime>2024-12-28T01:34:59.72Z</obsTime>
    <ra>130.032329</ra>
    <dec>2.871769</dec>
    <astCat>ATLAS2</astCat>
    <mag>17.2</mag>
    <band>V</band>
    <ref>~8ZuS</ref>
    <subFmt>M92</subFmt>
    <precTime>1</precTime>
    <precRA>0.001</precRA>
    <precDec>0.01</precDec>
    <notes>K</notes>
    <orbProd>JPL</orbProd>
    <orbID>78</orbID>
    <resRA>-0.035</resRA>
    <resDec>0.088</resDec>
    <selAst>A</selAst>
    <sigRA>1</sigRA>
    <sigDec>1</sigDec>
    <sigTime>1.000</sigTime>
    <resMag>-0.13</resMag>
    <selPhot>A</selPhot>
    <sigMag>1</sigMag>
  </optical>
  <optical>
    <provID>2024 YR4</provID>
    <mode>CMO</mode>
    <stn>K74</stn>
    <obsTime>2024-12-28T01:33:23.82Z</obsTime>
    <ra>130.036871</ra>
    <dec>2.868500</dec>
    <astCat>ATLAS2</astCat>
    <mag>17.2</mag>
    <band>V</band>
    <ref>~8ZuS</ref>
    <subFmt>M92</subFmt>
    <precTime>1</precTime>
    <precRA>0.001</precRA>
    <precDec>0.01</precDec>
    <notes>K</notes>
    <orbProd>JPL</orbProd>
    <orbID>78</orbID>
    <resRA>0.129</resRA>
    <resDec>0.021</resDec>
    <selAst>A</selAst>
    <sigRA>1</sigRA>
    <sigDec>1</sigDec>
    <sigTime>1.000</sigTime>
    <resMag>-0.13</resMag>
    <selPhot>A</selPhot>
    <sigMag>1</sigMag>
  </optical>
  <optical>
    <provID>2024 YR4</provID>
    <mode>CMO</mode>
    <stn>K74</stn>
    <obsTime>2024-12-28T01:31:47.91Z</obsTime>
    <ra>130.041329</ra>
    <dec>2.865319</dec>
    <astCat>ATLAS2</astCat>
    <mag>17.4</mag>
    <band>V</band>
    <ref>~8ZuS</ref>
    <subFmt>M92</subFmt>
    <precTime>1</precTime>
    <precRA>0.001</precRA>
    <precDec>0.01</precDec>
    <notes>K</notes>
    <orbProd>JPL</orbProd>
    <orbID>78</orbID>
    <resRA>-0.018</resRA>
    <resDec>0.284</resDec>
    <selAst>A</selAst>
    <sigRA>1</sigRA>
    <sigDec>1</sigDec>
    <sigTime>1.000</sigTime>
    <resMag>0.07</resMag>
    <selPhot>A</selPhot>
    <sigMag>1</sigMag>
  </optical>
  <optical>
    <provID>2024 YR4</provID>
    <mode>CMO</mode>
    <stn>160</stn>
    <obsTime>2024-12-27T23:34:22.1Z</obsTime>
    <ra>130.382679</ra>
    <dec>2.627089</dec>
    <astCat>Gaia2</astCat>
    <mag>16.6</mag>
    <band>G</band>
    <ref>~8ZuS</ref>
    <subFmt>M92</subFmt>
    <precTime>10</precTime>
    <precRA>0.001</precRA>
    <precDec>0.01</precDec>
    <notes>K</notes>
    <orbProd>JPL</orbProd>
    <orbID>78</orbID>
    <resRA>-0.128</resRA>
    <resDec>-0.108</resDec>
    <selAst>A</selAst>
    <sigRA>1</sigRA>
    <sigDec>1</sigDec>
    <sigTime>1.000</sigTime>
    <resMag>-0.40</resMag>
    <selPhot>A</selPhot>
    <sigMag>1</sigMag>
  </optical>
  <optical>
    <provID>2024 YR4</provID>
    <mode>CMO</mode>
    <stn>160</stn>
    <obsTime>2024-12-27T23:31:51.7Z</obsTime>
    <ra>130.390021</ra>
    <dec>2.621661</dec>
    <astCat>Gaia2</astCat>
    <mag>16.6</mag>
    <band>G</band>
    <ref>~8ZuS</ref>
    <subFmt>M92</subFmt>
    <precTime>10</precTime>
    <precRA>0.001</precRA>
    <precDec>0.01</precDec>
    <notes>K</notes>
    <orbProd>JPL</orbProd>
    <orbID>78</orbID>
    <resRA>-0.436</resRA>
    <resDec>-0.192</resDec>
    <selAst>A</selAst>
    <sigRA>1</sigRA>
    <sigDec>1</sigDec>
    <sigTime>1.000</sigTime>
    <resMag>-0.40</resMag>
    <selPhot>A</selPhot>
    <sigMag>1</sigMag>
  </optical>
  <optical>
    <provID>2024 YR4</provID>
    <mode>CMO</mode>
    <stn>D49</stn>
    <obsTime>2024-12-27T23:25:22.77Z</obsTime>
    <ra>130.422742</ra>
    <dec>2.611631</dec>
    <astCat>Gaia2</astCat>
    <mag>16.9</mag>
    <band>G</band>
    <ref>~8ZuS</ref>
    <subFmt>M92</subFmt>
    <precTime>1</precTime>
    <precRA>0.001</precRA>
    <precDec>0.01</precDec>
    <notes>K</notes>
    <orbProd>JPL</orbProd>
    <orbID>78</orbID>
    <resRA>-0.185</resRA>
    <resDec>0.219</resDec>
    <selAst>A</selAst>
    <sigRA>1</sigRA>
    <sigDec>1</sigDec>
    <sigTime>1.000</sigTime>
    <resMag>-0.10</resMag>
    <selPhot>A</selPhot>
    <sigMag>1</sigMag>
  </optical>
  <optical>
    <provID>2024 YR4</provID>
    <mode>CMO</mode>
    <stn>D49</stn>
    <obsTime>2024-12-27T23:16:06.87Z</obsTime>
    <ra>130.450108</ra>
    <dec>2.591531</dec>
    <astCat>Gaia2</astCat>
    <mag>16.8</mag>
    <band>G</band>
    <ref>~8ZuS</ref>
    <subFmt>M92</subFmt>
    <precTime>1</precTime>
    <precRA>0.001</precRA>
    <precDec>0.01</precDec>
    <notes>K</notes>
    <orbProd>JPL</orbProd>
    <orbID>78</orbID>
    <resRA>-0.044</resRA>
    <resDec>0.289</resDec>
    <selAst>A</selAst>
    <sigRA>1</sigRA>
    <sigDec>1</sigDec>
    <sigTime>1.000</sigTime>
    <resMag>-0.20</resMag>
    <selPhot>A</selPhot>
    <sigMag>1</sigMag>
  </optical>
  <optical>
    <provID>2024 YR4</provID>
    <mode>CMO</mode>
    <stn>D49</stn>
    <obsTime>2024-12-27T23:06:41.99Z</obsTime>
    <ra>130.477821</ra>
    <dec>2.571039</dec>
    <astCat>Gaia2</astCat>
    <mag>17.2</mag>
    <band>G</band>
    <ref>~8ZuS</ref>
    <subFmt>M92</subFmt>
    <precTime>1</precTime>
    <precRA>0.001</precRA>
    <precDec>0.01</precDec>
    <notes>K</notes>
    <orbProd>JPL</orbProd>
    <orbID>78</orbID>
    <resRA>-0.329</resRA>
    <resDec>0.455</resDec>
    <selAst>A</selAst>
    <sigRA>1</sigRA>
    <sigDec>1</sigDec>
    <sigTime>1.000</sigTime>
    <resMag>0.21</resMag>
    <selPhot>A</selPhot>
    <sigMag>1</sigMag>
  </optical>
  <optical>
    <provID>2024 YR4</provID>
    <mode>CCD</mode>
    <stn>L04</stn>
    <obsTime>2024-12-27T22:19:03.4Z</obsTime>
    <ra>130.59187</ra>
    <dec>2.45808</dec>
    <astCat>ATLAS2</astCat>
    <mag>16.8</mag>
    <band>V</band>
    <ref>~8ZuS</ref>
    <subFmt>M92</subFmt>
    <precTime>10</precTime>
    <precRA>0.01</precRA>
    <precDec>0.1</precDec>
    <notes>K</notes>
    <orbProd>JPL</orbProd>
    <orbID>78</orbID>
    <resRA>-0.033</resRA>
    <resDec>0.130</resDec>
    <selAst>A</selAst>
    <sigRA>1</sigRA>
    <sigDec>1</sigDec>
    <sigTime>1.000</sigTime>
    <resMag>-0.45</resMag>
    <selPhot>A</selPhot>
    <sigMag>1</sigMag>
  </optical>
  <optical>
    <provID>2024 YR4</provID>
    <mode>CCD</mode>
    <stn>L04</stn>
    <obsTime>2024-12-27T22:15:20.4Z</obsTime>
    <ra>130.60308</ra>
    <dec>2.44983</dec>
    <astCat>ATLAS2</astCat>
    <mag>16.6</mag>
    <band>V</band>
    <ref>~8ZuS</ref>
    <subFmt>M92</subFmt>
    <precTime>10</precTime>
    <precRA>0.01</precRA>
    <precDec>0.1</precDec>
    <notes>K</notes>
    <orbProd>JPL</orbProd>
    <orbID>78</orbID>
    <resRA>-0.220</resRA>
    <resDec>0.348</resDec>
    <selAst>A</selAst>
    <sigRA>1</sigRA>
    <sigDec>1</sigDec>
    <sigTime>1.000</sigTime>
    <resMag>-0.65</resMag>
    <selPhot>A</selPhot>
    <sigMag>1</sigMag>
  </optical>
  <optical>
    <provID>2024 YR4</provID>
    <mode>CCD</mode>
    <stn>L04</stn>
    <obsTime>2024-12-27T22:11:28.9Z</obsTime>
    <ra>130.61483</ra>
    <dec>2.44114</dec>
    <astCat>ATLAS2</astCat>
    <mag>16.5</mag>
    <band>V</band>
    <ref>~8ZuS</ref>
    <subFmt>M92</subFmt>
    <precTime>10</precTime>
    <precRA>0.01</precRA>
    <precDec>0.1</precDec>
    <notes>K</notes>
    <orbProd>JPL</orbProd>
    <orbID>78</orbID>
    <resRA>-0.057</resRA>
    <resDec>0.183</resDec>
    <selAst>A</selAst>
    <sigRA>1</sigRA>
    <sigDec>1</sigDec>
    <sigTime>1.000</sigTime>
    <resMag>-0.75</resMag>
    <selPhot>A</selPhot>
    <sigMag>1</sigMag>
  </optical>
  <optical>
    <provID>2024 YR4</provID>
    <mode>CCD</mode>
    <stn>M32</stn>
    <obsTime>2024-12-27T21:00:15.6Z</obsTime>
    <ra>130.83092</ra>
    <dec>2.27656</dec>
    <astCat>Gaia2</astCat>
    <mag>16.5</mag>
    <band>R</band>
    <ref>~8ZuS</ref>
    <subFmt>M92</subFmt>
    <precTime>10</precTime>
    <precRA>0.01</precRA>
    <precDec>0.1</precDec>
    <orbProd>JPL</orbProd>
    <orbID>78</orbID>
    <resRA>0.415</resRA>
    <resDec>0.682</resDec>
    <selAst>d</selAst>
    <sigRA>1</sigRA>
    <sigDec>1</sigDec>
    <sigTime>1.000</sigTime>
    <resMag>-0.32</resMag>
    <selPhot>D</selPhot>
    <sigMag>1</sigMag>
  </optical>
  <optical>
    <provID>2024 YR4</provID>
    <mode>CCD</mode>
    <stn>M32</stn>
    <obsTime>2024-12-27T20:57:16.7Z</obsTime>
    <ra>130.84004</ra>
    <dec>2.26953</dec>
    <astCat>Gaia2</astCat>
    <mag>16.3</mag>
    <band>R</band>
    <ref>~8ZuS</ref>
    <subFmt>M92</subFmt>
    <precTime>10</precTime>
    <precRA>0.01</precRA>
    <precDec>0.1</precDec>
    <orbProd>JPL</orbProd>
    <orbID>78</orbID>
    <resRA>0.528</resRA>
    <resDec>0.332</resDec>
    <selAst>d</selAst>
    <sigRA>1</sigRA>
    <sigDec>1</sigDec>
    <sigTime>1.000</sigTime>
    <resMag>-0.52</resMag>
    <selPhot>D</selPhot>
    <sigMag>1</sigMag>
  </optical>
  <optical>
    <provID>2024 YR4</provID>
    <mode>CCD</mode>
    <stn>M32</stn>
    <obsTime>2024-12-27T20:54:15.3Z</obsTime>
    <ra>130.84917</ra>
    <dec>2.26256</dec>
    <astCat>Gaia2</astCat>
    <mag>16.5</mag>
    <band>R</band>
    <ref>~8ZuS</ref>
    <subFmt>M92</subFmt>
    <precTime>10</precTime>
    <precRA>0.01</precRA>
    <precDec>0.1</precDec>
    <orbProd>JPL</orbProd>
    <orbID>78</orbID>
    <resRA>0.159</resRA>
    <resDec>0.581</resDec>
    <selAst>d</selAst>
    <sigRA>1</sigRA>
    <sigDec>1</sigDec>
    <sigTime>1.000</sigTime>
    <resMag>-0.32</resMag>
    <selPhot>D</selPhot>
    <sigMag>1</sigMag>
  </optical>
  <optical>
    <provID>2024 YR4</provID>
    <mode>CCD</mode>
    <stn>M32</stn>
    <obsTime>2024-12-27T20:51:16.4Z</obsTime>
    <ra>130.85833</ra>
    <dec>2.25547</dec>
    <astCat>Gaia2</astCat>
    <mag>16.2</mag>
    <band>R</band>
    <ref>~8ZuS</ref>
    <subFmt>M92</subFmt>
    <precTime>10</precTime>
    <precRA>0.01</precRA>
    <precDec>0.1</precDec>
    <orbProd>JPL</orbProd>
    <orbID>78</orbID>
    <resRA>0.407</resRA>
    <resDec>0.104</resDec>
    <selAst>d</selAst>
    <sigRA>1</sigRA>
    <sigDec>1</sigDec>
    <sigTime>1.000</sigTime>
    <resMag>-0.62</resMag>
    <selPhot>D</selPhot>
    <sigMag>1</sigMag>
  </optical>
  <optical>
    <provID>2024 YR4</provID>
    <mode>CCD</mode>
    <stn>E55</stn>
    <obsTime>2024-12-27T17:30:08.58Z</obsTime>
    <ra>131.371450</ra>
    <dec>1.913778</dec>
    <astCat>Gaia2</astCat>
    <mag>17.30</mag>
    <band>g</band>
    <ref>~8nKz</ref>
    <subFmt>M92</subFmt>
    <precTime>1</precTime>
    <precRA>0.001</precRA>
    <precDec>0.01</precDec>
    <orbProd>JPL</orbProd>
    <orbID>78</orbID>
    <resRA>0.066</resRA>
    <resDec>0.351</resDec>
    <selAst>A</selAst>
    <sigRA>1</sigRA>
    <sigDec>1</sigDec>
    <sigTime>1.000</sigTime>
    <resMag>-0.04</resMag>
    <selPhot>A</selPhot>
    <sigMag>1</sigMag>
  </optical>
  <optical>
    <provID>2024 YR4</provID>
    <mode>CCD</mode>
    <stn>E55</stn>
    <obsTime>2024-12-27T17:29:15.79Z</obsTime>
    <ra>131.374625</ra>
    <dec>1.911494</dec>
    <astCat>Gaia2</astCat>
    <mag>17.34</mag>
    <band>g</band>
    <ref>~8nKz</ref>
    <subFmt>M92</subFmt>
    <precTime>1</precTime>
    <precRA>0.001</precRA>
    <precDec>0.01</precDec>
    <orbProd>JPL</orbProd>
    <orbID>78</orbID>
    <resRA>0.139</resRA>
    <resDec>0.137</resDec>
    <selAst>A</selAst>
    <sigRA>1</sigRA>
    <sigDec>1</sigDec>
    <sigTime>1.000</sigTime>
    <resMag>0.00</resMag>
    <selPhot>A</selPhot>
    <sigMag>1</sigMag>
  </optical>
  <optical>
    <provID>2024 YR4</provID>
    <mode>CCD</mode>
    <stn>E55</stn>
    <obsTime>2024-12-27T17:28:22.74Z</obsTime>
    <ra>131.377688</ra>
    <dec>1.909214</dec>
    <astCat>Gaia2</astCat>
    <mag>17.38</mag>
    <band>g</band>
    <ref>~8nKz</ref>
    <subFmt>M92</subFmt>
    <precTime>1</precTime>
    <precRA>0.001</precRA>
    <precDec>0.01</precDec>
    <orbProd>JPL</orbProd>
    <orbID>78</orbID>
    <resRA>-0.254</resRA>
    <resDec>-0.023</resDec>
    <selAst>A</selAst>
    <sigRA>1</sigRA>
    <sigDec>1</sigDec>
    <sigTime>1.000</sigTime>
    <resMag>0.04</resMag>
    <selPhot>A</selPhot>
    <sigMag>1</sigMag>
  </optical>
  <optical>
    <provID>2024 YR4</provID>
    <mode>CCD</mode>
    <stn>E55</stn>
    <obsTime>2024-12-27T17:27:30.12Z</obsTime>
    <ra>131.380821</ra>
    <dec>1.907083</dec>
    <astCat>Gaia2</astCat>
    <mag>17.31</mag>
    <band>g</band>
    <ref>~8nKz</ref>
    <subFmt>M92</subFmt>
    <precTime>1</precTime>
    <precRA>0.001</precRA>
    <precDec>0.01</precDec>
    <orbProd>JPL</orbProd>
    <orbID>78</orbID>
    <resRA>-0.306</resRA>
    <resDec>0.294</resDec>
    <selAst>A</selAst>
    <sigRA>1</sigRA>
    <sigDec>1</sigDec>
    <sigTime>1.000</sigTime>
    <resMag>-0.03</resMag>
    <selPhot>A</selPhot>
    <sigMag>1</sigMag>
  </optical>
  <optical>
    <provID>2024 YR4</provID>
    <mode>CMO</mode>
    <stn>Q62</stn>
    <prog>1R</prog>
    <obsTime>2024-12-27T16:57:37.2Z</obsTime>
    <ra>131.48913</ra>
    <dec>1.83092</dec>
    <astCat>ATLAS2</astCat>
    <mag>17.3</mag>
    <band>V</band>
    <ref>~8ZuS</ref>
    <subFmt>M92</subFmt>
    <precTime>10</precTime>
    <precRA>0.01</precRA>
    <precDec>0.1</precDec>
    <orbProd>JPL</orbProd>
    <orbID>78</orbID>
    <resRA>-0.349</resRA>
    <resDec>0.544</resDec>
    <selAst>A</selAst>
    <sigRA>1</sigRA>
    <sigDec>1</sigDec>
    <sigTime>1.000</sigTime>
    <resMag>0.19</resMag>
    <selPhot>A</selPhot>
    <sigMag>1</sigMag>
  </optical>
  <optical>
    <provID>2024 YR4</provID>
    <mode>CMO</mode>
    <stn>Q62</stn>
    <prog>1R</prog>
    <obsTime>2024-12-27T16:55:12.0Z</obsTime>
    <ra>131.49796</ra>
    <dec>1.82444</dec>
    <astCat>ATLAS2</astCat>
    <mag>17.4</mag>
    <band>V</band>
    <ref>~8ZuS</ref>
    <subFmt>M92</subFmt>
    <precTime>10</precTime>
    <precRA>0.01</precRA>
    <precDec>0.1</precDec>
    <orbProd>JPL</orbProd>
    <orbID>78</orbID>
    <resRA>-0.429</resRA>
    <resDec>-0.343</resDec>
    <selAst>A</selAst>
    <sigRA>1</sigRA>
    <sigDec>1</sigDec>
    <sigTime>1.000</sigTime>
    <resMag>0.29</resMag>
    <selPhot>A</selPhot>
    <sigMag>1</sigMag>
  </optical>
  <optical>
    <provID>2024 YR4</provID>
    <mode>CMO</mode>
    <stn>Q62</stn>
    <prog>1R</prog>
    <obsTime>2024-12-27T16:52:25.2Z</obsTime>
    <ra>131.50833</ra>
    <dec>1.81747</dec>
    <astCat>ATLAS2</astCat>
    <mag>17.1</mag>
    <band>V</band>
    <ref>~8ZuS</ref>
    <subFmt>M92</subFmt>
    <precTime>10</precTime>
    <precRA>0.01</precRA>
    <precDec>0.1</precDec>
    <orbProd>JPL</orbProd>
    <orbID>78</orbID>
    <resRA>0.241</resRA>
    <resDec>0.340</resDec>
    <selAst>A</selAst>
    <sigRA>1</sigRA>
    <sigDec>1</sigDec>
    <sigTime>1.000</sigTime>
    <resMag>-0.01</resMag>
    <selPhot>A</selPhot>
    <sigMag>1</sigMag>
  </optical>
  <optical>
    <provID>2024 YR4</provID>
    <mode>CCD</mode>
    <stn>900</stn>
    <obsTime>2024-12-27T14:16:01.34Z</obsTime>
    <ra>132.11883</ra>
    <dec>1.26178</dec>
    <astCat>Gaia2</astCat>
    <mag>16.8</mag>
    <band>G</band>
    <ref>~8ZuS</ref>
    <subFmt>M92</subFmt>
    <precTime>1</precTime>
    <precRA>0.01</precRA>
    <precDec>0.1</precDec>
    <notes>K</notes>
    <orbProd>JPL</orbProd>
    <orbID>78</orbID>
    <resRA>0.045</resRA>
    <resDec>0.091</resDec>
    <selAst>A</selAst>
    <sigRA>1</sigRA>
    <sigDec>1</sigDec>
    <sigTime>1.000</sigTime>
    <resMag>0.03</resMag>
    <selPhot>A</selPhot>
    <sigMag>1</sigMag>
  </optical>
  <optical>
    <provID>2024 YR4</provID>
    <mode>CCD</mode>
    <stn>900</stn>
    <obsTime>2024-12-27T14:04:58.83Z</obsTime>
    <ra>132.16112</ra>
    <dec>1.23028</dec>
    <astCat>Gaia2</astCat>
    <mag>16.8</mag>
    <band>G</band>
    <ref>~8ZuS</ref>
    <subFmt>M92</subFmt>
    <precTime>1</precTime>
    <precRA>0.01</precRA>
    <precDec>0.1</precDec>
    <notes>K</notes>
    <orbProd>JPL</orbProd>
    <orbID>78</orbID>
    <resRA>-0.067</resRA>
    <resDec>0.024</resDec>
    <selAst>A</selAst>
    <sigRA>1</sigRA>
    <sigDec>1</sigDec>
    <sigTime>1.000</sigTime>
    <resMag>0.04</resMag>
    <selPhot>A</selPhot>
    <sigMag>1</sigMag>
  </optical>
  <optical>
    <provID>2024 YR4</provID>
    <mode>CCD</mode>
    <stn>I41</stn>
    <obsTime>2024-12-27T10:07:09.00Z</obsTime>
    <ra>132.981604</ra>
    <dec>0.509200</dec>
    <astCat>Gaia1</astCat>
    <mag>16.87</mag>
    <band>i</band>
    <ref>~8eeH</ref>
    <subFmt>M92</subFmt>
    <precTime>1</precTime>
    <precRA>0.001</precRA>
    <precDec>0.01</precDec>
    <notes>Z</notes>
    <orbProd>JPL</orbProd>
    <orbID>78</orbID>
    <resRA>-0.228</resRA>
    <resDec>0.650</resDec>
    <selAst>A</selAst>
    <sigRA>1</sigRA>
    <sigDec>1</sigDec>
    <sigTime>1.000</sigTime>
    <resMag>0.24</resMag>
    <selPhot>A</selPhot>
    <sigMag>1</sigMag>
  </optical>
  <optical>
    <provID>2024 YR4</provID>
    <mode>CCD</mode>
    <stn>I41</stn>
    <obsTime>2024-12-27T10:06:39.02Z</obsTime>
    <ra>132.984067</ra>
    <dec>0.507861</dec>
    <astCat>Gaia1</astCat>
    <mag>16.87</mag>
    <band>i</band>
    <ref>~8eeH</ref>
    <subFmt>M92</subFmt>
    <precTime>1</precTime>
    <precRA>0.001</precRA>
    <precDec>0.01</precDec>
    <notes>Z</notes>
    <orbProd>JPL</orbProd>
    <orbID>78</orbID>
    <resRA>0.541</resRA>
    <resDec>1.683</resDec>
    <selAst>A</selAst>
    <sigRA>1</sigRA>
    <sigDec>1</sigDec>
    <sigTime>1.000</sigTime>
    <resMag>0.24</resMag>
    <selPhot>A</selPhot>
    <sigMag>1</sigMag>
  </optical>
  <optical>
    <provID>2024 YR4</provID>
    <mode>CCD</mode>
    <stn>I52</stn>
    <obsTime>2024-12-27T09:21:55.70Z</obsTime>
    <ra>133.176038</ra>
    <dec>0.361767</dec>
    <astCat>Gaia3</astCat>
    <mag>16.5</mag>
    <band>G</band>
    <ref>~8eeH</ref>
    <subFmt>M92</subFmt>
    <precTime>1</precTime>
    <precRA>0.001</precRA>
    <precDec>0.01</precDec>
    <notes>I</notes>
    <orbProd>JPL</orbProd>
    <orbID>78</orbID>
    <resRA>0.027</resRA>
    <resDec>0.039</resDec>
    <selAst>A</selAst>
    <sigRA>0.18</sigRA>
    <sigDec>0.25</sigDec>
    <sigTime>1.000</sigTime>
    <resMag>-0.13</resMag>
    <selPhot>A</selPhot>
    <sigMag>1</sigMag>
  </optical>
  <optical>
    <provID>2024 YR4</provID>
    <mode>CCD</mode>
    <stn>I52</stn>
    <obsTime>2024-12-27T09:21:40.06Z</obsTime>
    <ra>133.177225</ra>
    <dec>0.360897</dec>
    <astCat>Gaia3</astCat>
    <mag>16.4</mag>
    <band>G</band>
    <ref>~8eeH</ref>
    <subFmt>M92</subFmt>
    <precTime>1</precTime>
    <precRA>0.001</precRA>
    <precDec>0.01</precDec>
    <notes>I</notes>
    <orbProd>JPL</orbProd>
    <orbID>78</orbID>
    <resRA>-0.029</resRA>
    <resDec>0.042</resDec>
    <selAst>A</selAst>
    <sigRA>0.2</sigRA>
    <sigDec>0.27</sigDec>
    <sigTime>1.000</sigTime>
    <resMag>-0.23</resMag>
    <selPhot>A</selPhot>
    <sigMag>1</sigMag>
  </optical>
  <optical>
    <provID>2024 YR4</provID>
    <mode>CCD</mode>
    <stn>I52</stn>
    <obsTime>2024-12-27T09:21:25.37Z</obsTime>
    <ra>133.178375</ra>
    <dec>0.360075</dec>
    <astCat>Gaia3</astCat>
    <mag>16.5</mag>
    <band>G</band>
    <ref>~8eeH</ref>
    <subFmt>M92</subFmt>
    <precTime>1</precTime>
    <precRA>0.001</precRA>
    <precDec>0.01</precDec>
    <notes>Z</notes>
    <orbProd>JPL</orbProd>
    <orbID>78</orbID>
    <resRA>0.043</resRA>
    <resDec>0.024</resDec>
    <selAst>A</selAst>
    <sigRA>0.13</sigRA>
    <sigDec>0.18</sigDec>
    <sigTime>1.000</sigTime>
    <resMag>-0.13</resMag>
    <selPhot>A</selPhot>
    <sigMag>1</sigMag>
  </optical>
  <optical>
    <provID>2024 YR4</provID>
    <mode>CCD</mode>
    <stn>I52</stn>
    <obsTime>2024-12-27T09:21:10.68Z</obsTime>
    <ra>133.179483</ra>
    <dec>0.359236</dec>
    <astCat>Gaia3</astCat>
    <mag>16.6</mag>
    <band>G</band>
    <ref>~8eeH</ref>
    <subFmt>M92</subFmt>
    <precTime>1</precTime>
    <precRA>0.001</precRA>
    <precDec>0.01</precDec>
    <notes>Z</notes>
    <orbProd>JPL</orbProd>
    <orbID>78</orbID>
    <resRA>-0.035</resRA>
    <resDec>-0.053</resDec>
    <selAst>A</selAst>
    <sigRA>0.14</sigRA>
    <sigDec>0.18</sigDec>
    <sigTime>1.000</sigTime>
    <resMag>-0.03</resMag>
    <selPhot>A</selPhot>
    <sigMag>1</sigMag>
  </optical>
  <optical>
    <provID>2024 YR4</provID>
    <mode>CCD</mode>
    <stn>W68</stn>
    <obsTime>2024-12-27T06:35:29.59Z</obsTime>
    <ra>133.900200</ra>
    <dec>-0.075450</dec>
    <astCat>Gaia2</astCat>
    <mag>16.12</mag>
    <band>o</band>
    <ref>~8ZuS</ref>
    <subFmt>M92</subFmt>
    <precTime>1</precTime>
    <precRA>0.001</precRA>
    <precDec>0.01</precDec>
    <orbProd>JPL</orbProd>
    <orbID>78</orbID>
    <resRA>-0.076</resRA>
    <resDec>0.064</resDec>
    <selAst>A</selAst>
    <sigRA>0.21</sigRA>
    <sigDec>0.17</sigDec>
    <sigTime>1.000</sigTime>
    <resMag>-0.38</resMag>
    <selPhot>A</selPhot>
    <sigMag>1</sigMag>
  </optical>
  <optical>
    <provID>2024 YR4</provID>
    <mode>CCD</mode>
    <stn>W68</stn>
    <obsTime>2024-12-27T06:24:56.62Z</obsTime>
    <ra>133.953821</ra>
    <dec>-0.113900</dec>
    <astCat>Gaia2</astCat>
    <mag>16.28</mag>
    <band>o</band>
    <ref>~8ZuS</ref>
    <subFmt>M92</subFmt>
    <precTime>1</precTime>
    <precRA>0.001</precRA>
    <precDec>0.01</precDec>
    <orbProd>JPL</orbProd>
    <orbID>78</orbID>
    <resRA>-0.141</resRA>
    <resDec>0.164</resDec>
    <selAst>A</selAst>
    <sigRA>0.21</sigRA>
    <sigDec>0.17</sigDec>
    <sigTime>1.000</sigTime>
    <resMag>-0.21</resMag>
    <selPhot>A</selPhot>
    <sigMag>1</sigMag>
  </optical>
  <optical>
    <provID>2024 YR4</provID>
    <mode>CCD</mode>
    <stn>W68</stn>
    <obsTime>2024-12-27T05:46:04.86Z</obsTime>
    <ra>134.153771</ra>
    <dec>-0.257750</dec>
    <astCat>Gaia2</astCat>
    <mag>15.80</mag>
    <band>o</band>
    <ref>~8ZuS</ref>
    <subFmt>M92</subFmt>
    <precTime>1</precTime>
    <precRA>0.001</precRA>
    <precDec>0.01</precDec>
    <orbProd>JPL</orbProd>
    <orbID>78</orbID>
    <resRA>-0.177</resRA>
    <resDec>0.168</resDec>
    <selAst>A</selAst>
    <sigRA>0.26</sigRA>
    <sigDec>0.21</sigDec>
    <sigTime>1.000</sigTime>
    <resMag>-0.68</resMag>
    <selPhot>A</selPhot>
    <sigMag>1</sigMag>
  </optical>
  <optical>
    <provID>2024 YR4</provID>
    <mode>CCD</mode>
    <stn>W68</stn>
    <obsTime>2024-12-27T05:42:49.51Z</obsTime>
    <ra>134.170700</ra>
    <dec>-0.269981</dec>
    <astCat>Gaia2</astCat>
    <mag>16.54</mag>
    <band>o</band>
    <ref>~8ZuS</ref>
    <subFmt>M92</subFmt>
    <precTime>1</precTime>
    <precRA>0.001</precRA>
    <precDec>0.01</precDec>
    <orbProd>JPL</orbProd>
    <orbID>78</orbID>
    <resRA>-0.112</resRA>
    <resDec>0.071</resDec>
    <selAst>A</selAst>
    <sigRA>0.26</sigRA>
    <sigDec>0.21</sigDec>
    <sigTime>1.000</sigTime>
    <resMag>0.07</resMag>
    <selPhot>A</selPhot>
    <sigMag>1</sigMag>
  </optical>
  <optical>
    <provID>2024 YR4</provID>
    <mode>CCD</mode>
    <stn>O38</stn>
    <obsTime>2024-12-26T18:18:15.21Z</obsTime>
    <ra>138.23317</ra>
    <dec>-3.67314</dec>
    <astCat>Gaia2</astCat>
    <mag>16.1</mag>
    <band>w</band>
    <ref>~8ioT</ref>
    <subFmt>M92</subFmt>
    <precTime>1</precTime>
    <precRA>0.01</precRA>
    <precDec>0.1</precDec>
    <orbProd>JPL</orbProd>
    <orbID>78</orbID>
    <resRA>-0.078</resRA>
    <resDec>-0.139</resDec>
    <selAst>A</selAst>
    <sigRA>1.7</sigRA>
    <sigDec>1.7</sigDec>
    <sigTime>1.000</sigTime>
    <resMag>-0.24</resMag>
    <selPhot>A</selPhot>
    <sigMag>1</sigMag>
  </optical>
  <optical>
    <provID>2024 YR4</provID>
    <mode>CCD</mode>
    <stn>O38</stn>
    <obsTime>2024-12-26T18:18:10.02Z</obsTime>
    <ra>138.23387</ra>
    <dec>-3.67364</dec>
    <astCat>Gaia2</astCat>
    <mag>16.2</mag>
    <band>w</band>
    <ref>~8ioT</ref>
    <subFmt>M92</subFmt>
    <precTime>1</precTime>
    <precRA>0.01</precRA>
    <precDec>0.1</precDec>
    <orbProd>JPL</orbProd>
    <orbID>78</orbID>
    <resRA>-0.049</resRA>
    <resDec>-0.083</resDec>
    <selAst>A</selAst>
    <sigRA>1.7</sigRA>
    <sigDec>1.7</sigDec>
    <sigTime>1.000</sigTime>
    <resMag>-0.14</resMag>
    <selPhot>A</selPhot>
    <sigMag>1</sigMag>
  </optical>
  <optical>
    <provID>2024 YR4</provID>
    <mode>CCD</mode>
    <stn>O38</stn>
    <obsTime>2024-12-26T18:18:04.75Z</obsTime>
    <ra>138.23454</ra>
    <dec>-3.67417</dec>
    <astCat>Gaia2</astCat>
    <mag>16.1</mag>
    <band>w</band>
    <ref>~8ioT</ref>
    <subFmt>M92</subFmt>
    <precTime>1</precTime>
    <precRA>0.01</precRA>
    <precDec>0.1</precDec>
    <orbProd>JPL</orbProd>
    <orbID>78</orbID>
    <resRA>-0.212</resRA>
    <resDec>-0.097</resDec>
    <selAst>A</selAst>
    <sigRA>1.7</sigRA>
    <sigDec>1.7</sigDec>
    <sigTime>1.000</sigTime>
    <resMag>-0.24</resMag>
    <selPhot>A</selPhot>
    <sigMag>1</sigMag>
  </optical>
  <optical>
    <provID>2024 YR4</provID>
    <mode>CCD</mode>
    <stn>O38</stn>
    <obsTime>2024-12-26T18:17:59.57Z</obsTime>
    <ra>138.23525</ra>
    <dec>-3.67461</dec>
    <astCat>Gaia2</astCat>
    <mag>16.1</mag>
    <band>w</band>
    <ref>~8ioT</ref>
    <subFmt>M92</subFmt>
    <precTime>1</precTime>
    <precRA>0.01</precRA>
    <precDec>0.1</precDec>
    <orbProd>JPL</orbProd>
    <orbID>78</orbID>
    <resRA>-0.183</resRA>
    <resDec>0.159</resDec>
    <selAst>A</selAst>
    <sigRA>1.7</sigRA>
    <sigDec>1.7</sigDec>
    <sigTime>1.000</sigTime>
    <resMag>-0.24</resMag>
    <selPhot>A</selPhot>
    <sigMag>1</sigMag>
  </optical>
  <optical>
    <provID>2024 YR4</provID>
    <mode>CCD</mode>
    <stn>O38</stn>
    <obsTime>2024-12-26T18:17:54.30Z</obsTime>
    <ra>138.23604</ra>
    <dec>-3.67522</dec>
    <astCat>Gaia2</astCat>
    <mag>16.2</mag>
    <band>w</band>
    <ref>~8ioT</ref>
    <subFmt>M92</subFmt>
    <precTime>1</precTime>
    <precRA>0.01</precRA>
    <precDec>0.1</precDec>
    <orbProd>JPL</orbProd>
    <orbID>78</orbID>
    <resRA>0.103</resRA>
    <resDec>-0.154</resDec>
    <selAst>A</selAst>
    <sigRA>1.7</sigRA>
    <sigDec>1.7</sigDec>
    <sigTime>1.000</sigTime>
    <resMag>-0.14</resMag>
    <selPhot>A</selPhot>
    <sigMag>1</sigMag>
  </optical>
  <optical>
    <provID>2024 YR4</provID>
    <mode>CCD</mode>
    <stn>O38</stn>
    <obsTime>2024-12-26T18:17:49.11Z</obsTime>
    <ra>138.23671</ra>
    <dec>-3.67569</dec>
    <astCat>Gaia2</astCat>
    <mag>16.1</mag>
    <band>w</band>
    <ref>~8ioT</ref>
    <subFmt>M92</subFmt>
    <precTime>1</precTime>
    <precRA>0.01</precRA>
    <precDec>0.1</precDec>
    <orbProd>JPL</orbProd>
    <orbID>78</orbID>
    <resRA>-0.018</resRA>
    <resDec>0.002</resDec>
    <selAst>A</selAst>
    <sigRA>1.7</sigRA>
    <sigDec>1.7</sigDec>
    <sigTime>1.000</sigTime>
    <resMag>-0.24</resMag>
    <selPhot>A</selPhot>
    <sigMag>1</sigMag>
  </optical>
  <optical>
    <provID>2024 YR4</provID>
    <mode>CCD</mode>
    <stn>O38</stn>
    <obsTime>2024-12-26T18:17:43.84Z</obsTime>
    <ra>138.23738</ra>
    <dec>-3.67611</dec>
    <astCat>Gaia2</astCat>
    <mag>16.0</mag>
    <band>w</band>
    <ref>~8ioT</ref>
    <subFmt>M92</subFmt>
    <precTime>1</precTime>
    <precRA>0.01</precRA>
    <precDec>0.1</precDec>
    <orbProd>JPL</orbProd>
    <orbID>78</orbID>
    <resRA>-0.182</resRA>
    <resDec>0.389</resDec>
    <selAst>A</selAst>
    <sigRA>1.7</sigRA>
    <sigDec>1.7</sigDec>
    <sigTime>1.000</sigTime>
    <resMag>-0.34</resMag>
    <selPhot>A</selPhot>
    <sigMag>1</sigMag>
  </optical>
  <optical>
    <provID>2024 YR4</provID>
    <mode>CCD</mode>
    <stn>O38</stn>
    <obsTime>2024-12-26T18:17:38.66Z</obsTime>
    <ra>138.23812</ra>
    <dec>-3.67669</dec>
    <astCat>Gaia2</astCat>
    <mag>16.0</mag>
    <band>w</band>
    <ref>~8ioT</ref>
    <subFmt>M92</subFmt>
    <precTime>1</precTime>
    <precRA>0.01</precRA>
    <precDec>0.1</precDec>
    <orbProd>JPL</orbProd>
    <orbID>78</orbID>
    <resRA>-0.004</resRA>
    <resDec>0.146</resDec>
    <selAst>A</selAst>
    <sigRA>1.7</sigRA>
    <sigDec>1.7</sigDec>
    <sigTime>1.000</sigTime>
    <resMag>-0.34</resMag>
    <selPhot>A</selPhot>
    <sigMag>1</sigMag>
  </optical>
  <optical>
    <provID>2024 YR4</provID>
    <mode>CCD</mode>
    <stn>O38</stn>
    <obsTime>2024-12-26T18:17:33.39Z</obsTime>
    <ra>138.23883</ra>
    <dec>-3.67719</dec>
    <astCat>Gaia2</astCat>
    <mag>16.1</mag>
    <band>w</band>
    <ref>~8ioT</ref>
    <subFmt>M92</subFmt>
    <precTime>1</precTime>
    <precRA>0.01</precRA>
    <precDec>0.1</precDec>
    <orbProd>JPL</orbProd>
    <orbID>78</orbID>
    <resRA>-0.017</resRA>
    <resDec>0.233</resDec>
    <selAst>A</selAst>
    <sigRA>1.7</sigRA>
    <sigDec>1.7</sigDec>
    <sigTime>1.000</sigTime>
    <resMag>-0.24</resMag>
    <selPhot>A</selPhot>
    <sigMag>1</sigMag>
  </optical>
  <optical>
    <provID>2024 YR4</provID>
    <mode>CCD</mode>
    <stn>O38</stn>
    <obsTime>2024-12-26T18:17:28.12Z</obsTime>
    <ra>138.23958</ra>
    <dec>-3.67769</dec>
    <astCat>Gaia2</astCat>
    <mag>16.1</mag>
    <band>w</band>
    <ref>~8ioT</ref>
    <subFmt>M92</subFmt>
    <precTime>1</precTime>
    <precRA>0.01</precRA>
    <precDec>0.1</precDec>
    <orbProd>JPL</orbProd>
    <orbID>78</orbID>
    <resRA>0.118</resRA>
    <resDec>0.321</resDec>
    <selAst>A</selAst>
    <sigRA>1.7</sigRA>
    <sigDec>1.7</sigDec>
    <sigTime>1.000</sigTime>
    <resMag>-0.24</resMag>
    <selPhot>A</selPhot>
    <sigMag>1</sigMag>
  </optical>
  <optical>
    <provID>2024 YR4</provID>
    <mode>CCD</mode>
    <stn>O38</stn>
    <obsTime>2024-12-26T18:17:22.93Z</obsTime>
    <ra>138.24025</ra>
    <dec>-3.67819</dec>
    <astCat>Gaia2</astCat>
    <mag>16.0</mag>
    <band>w</band>
    <ref>~8ioT</ref>
    <subFmt>M92</subFmt>
    <precTime>1</precTime>
    <precRA>0.01</precRA>
    <precDec>0.1</precDec>
    <orbProd>JPL</orbProd>
    <orbID>78</orbID>
    <resRA>-0.003</resRA>
    <resDec>0.377</resDec>
    <selAst>A</selAst>
    <sigRA>1.7</sigRA>
    <sigDec>1.7</sigDec>
    <sigTime>1.000</sigTime>
    <resMag>-0.34</resMag>
    <selPhot>A</selPhot>
    <sigMag>1</sigMag>
  </optical>
  <optical>
    <provID>2024 YR4</provID>
    <mode>CCD</mode>
    <stn>O38</stn>
    <obsTime>2024-12-26T18:17:17.66Z</obsTime>
    <ra>138.24096</ra>
    <dec>-3.67881</dec>
    <astCat>Gaia2</astCat>
    <mag>16.2</mag>
    <band>w</band>
    <ref>~8ioT</ref>
    <subFmt>M92</subFmt>
    <precTime>1</precTime>
    <precRA>0.01</precRA>
    <precDec>0.1</precDec>
    <orbProd>JPL</orbProd>
    <orbID>78</orbID>
    <resRA>-0.018</resRA>
    <resDec>0.065</resDec>
    <selAst>A</selAst>
    <sigRA>1.7</sigRA>
    <sigDec>1.7</sigDec>
    <sigTime>1.000</sigTime>
    <resMag>-0.14</resMag>
    <selPhot>A</selPhot>
    <sigMag>1</sigMag>
  </optical>
  <optical>
    <provID>2024 YR4</provID>
    <mode>CCD</mode>
    <stn>703</stn>
    <prog>02</prog>
    <obsTime>2024-12-26T10:17:50.78Z</obsTime>
    <ra>142.514863</ra>
    <dec>-7.171231</dec>
    <astCat>Gaia3</astCat>
    <mag>15.8</mag>
    <band>G</band>
    <ref>~8eeH</ref>
    <subFmt>M92</subFmt>
    <precTime>1</precTime>
    <precRA>0.001</precRA>
    <precDec>0.01</precDec>
    <orbProd>JPL</orbProd>
    <orbID>78</orbID>
    <resRA>0.356</resRA>
    <resDec>-0.081</resDec>
    <selAst>A</selAst>
    <sigRA>0.23</sigRA>
    <sigDec>0.28</sigDec>
    <sigTime>1.000</sigTime>
    <resMag>-0.12</resMag>
    <selPhot>A</selPhot>
    <sigMag>1</sigMag>
  </optical>
  <optical>
    <provID>2024 YR4</provID>
    <mode>CCD</mode>
    <stn>703</stn>
    <prog>02</prog>
    <obsTime>2024-12-26T10:14:36.38Z</obsTime>
    <ra>142.553292</ra>
    <dec>-7.199506</dec>
    <astCat>Gaia3</astCat>
    <mag>16.3</mag>
    <band>G</band>
    <ref>~8eeH</ref>
    <subFmt>M92</subFmt>
    <precTime>1</precTime>
    <precRA>0.001</precRA>
    <precDec>0.01</precDec>
    <orbProd>JPL</orbProd>
    <orbID>78</orbID>
    <resRA>0.332</resRA>
    <resDec>-0.235</resDec>
    <selAst>A</selAst>
    <sigRA>0.22</sigRA>
    <sigDec>0.26</sigDec>
    <sigTime>1.000</sigTime>
    <resMag>0.38</resMag>
    <selPhot>A</selPhot>
    <sigMag>1</sigMag>
  </optical>
  <optical>
    <provID>2024 YR4</provID>
    <mode>CCD</mode>
    <stn>703</stn>
    <prog>02</prog>
    <obsTime>2024-12-26T10:11:22.59Z</obsTime>
    <ra>142.591646</ra>
    <dec>-7.227686</dec>
    <astCat>Gaia3</astCat>
    <mag>15.8</mag>
    <band>G</band>
    <ref>~8eeH</ref>
    <subFmt>M92</subFmt>
    <precTime>1</precTime>
    <precRA>0.001</precRA>
    <precDec>0.01</precDec>
    <orbProd>JPL</orbProd>
    <orbID>78</orbID>
    <resRA>0.083</resRA>
    <resDec>-0.113</resDec>
    <selAst>A</selAst>
    <sigRA>0.26</sigRA>
    <sigDec>0.25</sigDec>
    <sigTime>1.000</sigTime>
    <resMag>-0.12</resMag>
    <selPhot>A</selPhot>
    <sigMag>1</sigMag>
  </optical>
  <optical>
    <provID>2024 YR4</provID>
    <mode>CCD</mode>
    <stn>703</stn>
    <prog>02</prog>
    <obsTime>2024-12-26T10:08:08.28Z</obsTime>
    <ra>142.630296</ra>
    <dec>-7.256044</dec>
    <astCat>Gaia3</astCat>
    <mag>16.0</mag>
    <band>G</band>
    <ref>~8eeH</ref>
    <subFmt>M92</subFmt>
    <precTime>1</precTime>
    <precRA>0.001</precRA>
    <precDec>0.01</precDec>
    <orbProd>JPL</orbProd>
    <orbID>78</orbID>
    <resRA>0.138</resRA>
    <resDec>-0.107</resDec>
    <selAst>A</selAst>
    <sigRA>0.22</sigRA>
    <sigDec>0.26</sigDec>
    <sigTime>1.000</sigTime>
    <resMag>0.08</resMag>
    <selPhot>A</selPhot>
    <sigMag>1</sigMag>
  </optical>
  <optical>
    <provID>2024 YR4</provID>
    <mode>CCD</mode>
    <stn>W68</stn>
    <obsTime>2024-12-25T07:19:06.90Z</obsTime>
    <ra>190.949838</ra>
    <dec>-33.958208</dec>
    <astCat>Gaia3</astCat>
    <mag>17.3</mag>
    <band>G</band>
    <ref>~8eeH</ref>
    <subFmt>M92</subFmt>
    <precTime>1</precTime>
    <precRA>0.001</precRA>
    <precDec>0.01</precDec>
    <notes>t</notes>
    <orbProd>JPL</orbProd>
    <orbID>78</orbID>
    <resRA>1.171</resRA>
    <resDec>-0.707</resDec>
    <selAst>A</selAst>
    <sigRA>1.60000</sigRA>
    <sigDec>0.7</sigDec>
    <sigTime>1.000</sigTime>
    <resMag>0.85</resMag>
    <selPhot>A</selPhot>
    <sigMag>1</sigMag>
  </optical>
</ades>
